# Supplementary material for: ABA-induced alternative splicing drives transcriptomic reprogramming for drought tolerance in barley
Source: BMC Plant Biol. 2025 Apr 8;25:445. doi: 10.1186/s12870-025-06485-y (PMC11977895; doi:10.1186/s12870-025-06485-y)
Supplement: Supplementary file 1 — Supplementary Material 1. Table S1. Transcriptomic analysis at gene and transcript levels List of all identified DEGs, DETs, and DAS across treatments. [file 12870_2025_6485_MOESM1_ESM.xlsx]

## Sheet: Legend
Supplementary Table 1		Transcriptomic analysis at the gene- and transcript-level
	Supplementary Table 1a - All identified Differentially Expressed Genes (DEGs) in all variants tested (before venn diagrams analysis = common sets of genes still present)
	Supplementary Table 1b - All identified Differentially Alternatively Spliced (DAS) Genes in all variants tested (before venn diagrams analysis = common sets of genes still present)
	Supplementary Table 1c - All identified Differentially Expressed Transcripts (DETs) in all variants tested (before venn diagrams analysis = common sets of transcripts still present)

## Sheet: SuppTab 1a
target	contrast	adj.pval	log2FC	up.down	target	Pannzer annotation	GO IDs	GO terms	MLOC	HORVU	MOREX3	target	PlantRegprediction	BaRTannotation	GO terms	target	PlantRegprediction	BaRTannotation	GO terms
BaRT2v18chr4HG217130	DR_2-control_2	0.00702933	-7.65992	down-regulated	BaRT2v18chr4HG217130	0	0	0	---NA---	---NA---	---NA---	BaRT2v18chr4HG217130	#N/A	#N/A	#N/A	BaRT2v18chr4HG217130	#N/A	#N/A	#N/A
BaRT2v18chr4HG212120	DR_2-control_2	0.00278686	-5.96813	down-regulated	BaRT2v18chr4HG212120	0	0	0	---NA---	---NA---	---NA---	BaRT2v18chr4HG212120	#N/A	#N/A	#N/A	BaRT2v18chr4HG212120	#N/A	#N/A	#N/A
BaRT2v18chr1HG046690	DR_2-control_2	0.00559235	-5.8273	down-regulated	BaRT2v18chr1HG046690	0	0	0	---NA---	---NA---	---NA---	BaRT2v18chr1HG046690	#N/A	#N/A	#N/A	BaRT2v18chr1HG046690	#N/A	#N/A	#N/A
BaRT2v18chr6HG318290	DR_2-control_2	0.00282484	-5.50597	down-regulated	BaRT2v18chr6HG318290	0	0	0	---NA---	---NA---	---NA---	BaRT2v18chr6HG318290	#N/A	#N/A	#N/A	BaRT2v18chr6HG318290	#N/A	#N/A	#N/A
BaRT2v18chr2HG098910	DR_2-control_2	0.00448312	-5.44734	down-regulated	BaRT2v18chr2HG098910	0	0	0	---NA---	---NA---	---NA---	BaRT2v18chr2HG098910	#N/A	#N/A	#N/A	BaRT2v18chr2HG098910	#N/A	#N/A	#N/A
BaRT2v18chr4HG184010	DR_2-control_2	0.00363885	-5.38243	down-regulated	BaRT2v18chr4HG184010	0	0	0	MLOC_2865.1	HORVU4Hr1G016840	HORVU.MOREX.r3.4HG0345780	BaRT2v18chr4HG184010	#N/A	#N/A	#N/A	BaRT2v18chr4HG184010	#N/A	#N/A	#N/A
BaRT2v18chr5HG237750	DR_2-control_2	0.00743961	-5.06718	down-regulated	BaRT2v18chr5HG237750	Embryogenesis transmembrane protein-like	GO:0016021;GO:0005509;GO:0031224;GO:0046872;GO:0016020;GO:0043169;GO:0110165;GO:0043167;GO:0005488;GO:0016021;GO:0031224;GO:0016020;GO:0110165	integral component of membrane;calcium ion binding;intrinsic component of membrane;metal ion binding;membrane;cation binding;cellular anatomical entity;ion binding;binding;integral component of membrane;intrinsic component of membrane;membrane;cellular anatomical entity	MLOC_70608.1	HORVU5Hr1G043010	HORVU.MOREX.r3.5HG0460690	BaRT2v18chr5HG237750	#N/A	#N/A	#N/A	BaRT2v18chr5HG237750	#N/A	#N/A	#N/A
BaRT2v18chr1HG030490	DR_2-control_2	0.00357798	-5.00289	down-regulated	BaRT2v18chr1HG030490	0	0	0	MLOC_67942.1	HORVU4Hr1G043620	HORVU.MOREX.r3.1HG0064930	BaRT2v18chr1HG030490	#N/A	#N/A	#N/A	BaRT2v18chr1HG030490	#N/A	#N/A	#N/A
BaRT2v18chr2HG050430	DR_2-control_2	0.00383631	-4.85056	down-regulated	BaRT2v18chr2HG050430	Protein kinase domain-containing protein	GO:0004672;GO:0006468;GO:0016021;GO:0016773;GO:0006464;GO:0031224;GO:0016301;GO:0036211;GO:0016020;GO:0140096;GO:0043412;GO:0005886;GO:0016772;GO:0016310;GO:0071944;GO:0005524;GO:0006796;GO:0110165;GO:0032559;GO:0006793;GO:0030554;GO:0044267;GO:0035639;GO:0019538;GO:0032555;GO:0044260;GO:0017076;GO:1901564;GO:0032553;GO:0009755;GO:0097367;GO:0043170;GO:0043168;GO:0032870;GO:0000166;GO:0009725;GO:…	protein kinase activity;protein phosphorylation;integral component of membrane;phosphotransferase activity, alcohol group as acceptor;cellular protein modification process;intrinsic component of membrane;kinase activity;protein modification process;membrane;catalytic activity, acting on a protein;macromolecule modification;plasma membrane;transferase activity, transferring phosphorus-containing g…	MLOC_54975.1	HORVU7Hr1G119770	HORVU.MOREX.r3.2HG0096650	BaRT2v18chr2HG050430	#N/A	#N/A	#N/A	BaRT2v18chr2HG050430	#N/A	#N/A	#N/A
BaRT2v18chr4HG203140	DR_2-control_2	0.000468604	-4.73847	down-regulated	BaRT2v18chr4HG203140	PGG domain-containing protein	GO:0016021;GO:0031224;GO:0016020;GO:0110165	integral component of membrane;intrinsic component of membrane;membrane;cellular anatomical entity	MLOC_35828.2	HORVU7Hr1G044100	HORVU.MOREX.r3.4HG0390960	BaRT2v18chr4HG203140	#N/A	#N/A	#N/A	BaRT2v18chr4HG203140	#N/A	#N/A	#N/A
BaRT2v18chr5HG244390	DR_2-control_2	0.00287139	-4.7267	down-regulated	BaRT2v18chr5HG244390	WRKY domain-containing protein;WRKY5 transcription factor (Fragment);Transcription factor WRKY69;Drought resistance protein	GO:0043565;GO:0005634;GO:0006355;GO:0003700;GO:1903506;GO:0043231;GO:0140110;GO:2001141;GO:0043227;GO:0051252;GO:0003677;GO:0043229;GO:0019219;GO:0003676;GO:0043226;GO:2000112;GO:0005622;GO:1901363;GO:0010556;GO:0097159;GO:0110165;GO:0031326;GO:0005488;GO:0009889;GO:0000976;GO:0010468;GO:0001067;GO:0051171;GO:1990837;GO:0080090;GO:0003690;GO:0031323;GO:0060255;GO:0019222;GO:0050794;GO:0050789;GO:…	sequence-specific DNA binding;nucleus;regulation of transcription, DNA-templated;DNA-binding transcription factor activity;regulation of nucleic acid-templated transcription;intracellular membrane-bounded organelle;transcription regulator activity;regulation of RNA biosynthetic process;membrane-bounded organelle;regulation of RNA metabolic process;DNA binding;intracellular organelle;regulation of…	MLOC_69575.1	HORVU5Hr1G034830	HORVU.MOREX.r3.5HG0474120	BaRT2v18chr5HG244390	WRKY	WRKY domain-containing protein;WRKY5 transcription factor (Fragment);Transcription factor WRKY69;Drought resistance protein	sequence-specific DNA binding;nucleus;regulation of transcription, DNA-templated;DNA-binding transcription factor activity;regulation of nucleic acid-templated transcription;intracellular membrane-bounded organelle;transcription regulator activity;regulation of RNA biosynthetic process;membrane-bounded organelle;regulation of RNA metabolic process;DNA binding;intracellular organelle;regulation of…	BaRT2v18chr5HG244390	#N/A	#N/A	#N/A
BaRT2v18chr7HG364590	DR_2-control_2	0.00401669	-4.71457	down-regulated	BaRT2v18chr7HG364590	RING-H2 finger protein ATL4O;NEP1-interacting protein-like 1;E3 ubiquitin-protein ligase EL5-like	GO:0016021;GO:0061630;GO:0006511;GO:0031224;GO:0061659;GO:0019941;GO:0016020;GO:0004842;GO:0043632;GO:0019787;GO:0016567;GO:0110165;GO:0051603;GO:0140096;GO:0044257;GO:0016740;GO:0032446;GO:0003824;GO:0070647;GO:0030163;GO:0044265;GO:0009057;GO:1901565;GO:0044248;GO:1901575;GO:0009056;GO:0006508;GO:0006464;GO:0036211;GO:0043412;GO:0044267;GO:0019538;GO:0044260;GO:1901564;GO:0043170;GO:0006807;GO:…	integral component of membrane;ubiquitin protein ligase activity;ubiquitin-dependent protein catabolic process;intrinsic component of membrane;ubiquitin-like protein ligase activity;modification-dependent protein catabolic process;membrane;ubiquitin-protein transferase activity;modification-dependent macromolecule catabolic process;ubiquitin-like protein transferase activity;protein ubiquitinatio…	MLOC_69379.1	HORVU0Hr1G021450	HORVU.MOREX.r3.7HG0709620	BaRT2v18chr7HG364590	#N/A	#N/A	#N/A	BaRT2v18chr7HG364590	#N/A	#N/A	#N/A
BaRT2v18chr3HG174050	DR_2-control_2	0.00573916	-4.68393	down-regulated	BaRT2v18chr3HG174050	23 kDa jasmonate-induced protein-like;Jasmonate-induced protein	GO:0005764;GO:0004197;GO:0051603;GO:0000323;GO:0008234;GO:0044257;GO:0005773;GO:0030163;GO:0004175;GO:0005615;GO:0044265;GO:0008233;GO:0009057;GO:0005576;GO:0140096;GO:1901565;GO:0043231;GO:0016787;GO:0044248;GO:0043227;GO:0003824;GO:1901575;GO:0043229;GO:0009056;GO:0043226;GO:0006508;GO:0005737;GO:0044267;GO:0005622;GO:0019538;GO:0110165;GO:0044260;GO:1901564;GO:0043170;GO:0006807;GO:0044238;GO:…	lysosome;cysteine-type endopeptidase activity;proteolysis involved in cellular protein catabolic process;lytic vacuole;cysteine-type peptidase activity;cellular protein catabolic process;vacuole;protein catabolic process;endopeptidase activity;extracellular space;cellular macromolecule catabolic process;peptidase activity;macromolecule catabolic process;extracellular region;catalytic activity, ac…	MLOC_56924.1	HORVU3Hr1G117590	HORVU.MOREX.r3.3HG0330820	BaRT2v18chr3HG174050	#N/A	#N/A	#N/A	BaRT2v18chr3HG174050	#N/A	#N/A	#N/A
BaRT2v18chr7HG382730	DR_2-control_2	0.00312985	-4.52675	down-regulated	BaRT2v18chr7HG382730	WRKY domain-containing protein;Drought resistance protein	GO:0043565;GO:0005634;GO:0006355;GO:0003700;GO:1903506;GO:0043231;GO:0140110;GO:2001141;GO:0043227;GO:0051252;GO:0003677;GO:0043229;GO:0019219;GO:1990841;GO:0043226;GO:2000112;GO:0003676;GO:0005622;GO:0010556;GO:0003682;GO:0005737;GO:0031326;GO:1901363;GO:0110165;GO:0009889;GO:0097159;GO:0010468;GO:0005488;GO:0051171;GO:0016887;GO:0080090;GO:0017111;GO:0031323;GO:0016462;GO:0060255;GO:0016818;GO:…	sequence-specific DNA binding;nucleus;regulation of transcription, DNA-templated;DNA-binding transcription factor activity;regulation of nucleic acid-templated transcription;intracellular membrane-bounded organelle;transcription regulator activity;regulation of RNA biosynthetic process;membrane-bounded organelle;regulation of RNA metabolic process;DNA binding;intracellular organelle;regulation of…	MLOC_69575.1	HORVU7Hr1G113830	HORVU.MOREX.r3.7HG0743280	BaRT2v18chr7HG382730	WRKY	WRKY domain-containing protein;Drought resistance protein	sequence-specific DNA binding;nucleus;regulation of transcription, DNA-templated;DNA-binding transcription factor activity;regulation of nucleic acid-templated transcription;intracellular membrane-bounded organelle;transcription regulator activity;regulation of RNA biosynthetic process;membrane-bounded organelle;regulation of RNA metabolic process;DNA binding;intracellular organelle;regulation of…	BaRT2v18chr7HG382730	#N/A	#N/A	#N/A
BaRT2v18chr4HG203150	DR_2-control_2	0.00297938	-4.51621	down-regulated	BaRT2v18chr4HG203150	0	0	0	---NA---	---NA---	---NA---	BaRT2v18chr4HG203150	#N/A	#N/A	#N/A	BaRT2v18chr4HG203150	#N/A	#N/A	#N/A
BaRT2v18chr3HG126970	DR_2-control_2	0.00938341	-4.36764	down-regulated	BaRT2v18chr3HG126970	0	0	0	MLOC_53497.8	HORVU3Hr1G023910	HORVU.MOREX.r3.7HG0726310	BaRT2v18chr3HG126970	#N/A	#N/A	#N/A	BaRT2v18chr3HG126970	#N/A	#N/A	#N/A
BaRT2v18chr3HG170260	DR_2-control_2	0.00333142	-4.31922	down-regulated	BaRT2v18chr3HG170260	0	GO:0016021;GO:0031224;GO:0016020;GO:0110165	integral component of membrane;intrinsic component of membrane;membrane;cellular anatomical entity	---NA---	---NA---	---NA---	BaRT2v18chr3HG170260	#N/A	#N/A	#N/A	BaRT2v18chr3HG170260	#N/A	#N/A	#N/A
BaRT2v18chr3HG169300	DR_2-control_2	0.00702874	-4.3189	down-regulated	BaRT2v18chr3HG169300	Putative calcium-binding protein CML31;Putative calcium-binding protein CML23;Calcium-binding protein CML38;Putative parvalbumin;putative calcium-binding protein CML19	GO:0005509;GO:0046872;GO:0043169;GO:0043167;GO:0005488	calcium ion binding;metal ion binding;cation binding;ion binding;binding	MLOC_19924.1	HORVU3Hr1G109220	HORVU.MOREX.r3.3HG0322070	BaRT2v18chr3HG169300	#N/A	#N/A	#N/A	BaRT2v18chr3HG169300	#N/A	#N/A	#N/A
BaRT2v18chr5HG225840	DR_2-control_2	0.00312482	-4.29812	down-regulated	BaRT2v18chr5HG225840	Mannan endo-1,4-beta-mannosidase	GO:0016985;GO:0007015;GO:0015629;GO:0004567;GO:0097435;GO:0005856;GO:0015923;GO:0030036;GO:0043232;GO:0051015;GO:0030029;GO:0043228;GO:0003779;GO:0007010;GO:0043229;GO:0044877;GO:0006996;GO:0043226;GO:0008092;GO:0016043;GO:0005737;GO:0004553;GO:0071840;GO:0005622;GO:0016798;GO:0005975;GO:0005576;GO:0005515;GO:0051017;GO:0016021;GO:0061572;GO:0016787;GO:0031224;GO:0007163;GO:0005488;GO:0016020;GO:…	mannan endo-1,4-beta-mannosidase activity;actin filament organization;actin cytoskeleton;beta-mannosidase activity;supramolecular fiber organization;cytoskeleton;mannosidase activity;actin cytoskeleton organization;intracellular non-membrane-bounded organelle;actin filament binding;actin filament-based process;non-membrane-bounded organelle;actin binding;cytoskeleton organization;intracellular or…	MLOC_45963.8	HORVU5Hr1G012240	HORVU.MOREX.r3.5HG0431140	BaRT2v18chr5HG225840	#N/A	#N/A	#N/A	BaRT2v18chr5HG225840	#N/A	#N/A	#N/A
BaRT2v18chr1HG043190	DR_2-control_2	0.00565267	-4.27965	down-regulated	BaRT2v18chr1HG043190	0	0	0	---NA---	---NA---	---NA---	BaRT2v18chr1HG043190	#N/A	#N/A	#N/A	BaRT2v18chr1HG043190	#N/A	#N/A	#N/A
BaRT2v18chr2HG051960	DR_2-control_2	0.00748221	-4.22115	down-regulated	BaRT2v18chr2HG051960	12-oxophytodienoate reductase 1	0	0	MLOC_45125.1	HORVU1Hr1G001850	HORVU.MOREX.r3.2HG0099170	BaRT2v18chr2HG051960	#N/A	#N/A	#N/A	BaRT2v18chr2HG051960	#N/A	#N/A	#N/A
BaRT2v18chr7HG384020	DR_2-control_2	0.00213897	-4.20537	down-regulated	BaRT2v18chr7HG384020	Ent-cassadiene C2-hydroxylase-like;Premnaspirodiene oxygenase;Cytochrome P450 family protein, expressed	0	0	MLOC_65640.3	HORVU5Hr1G013990	HORVU.MOREX.r3.1HG0094920	BaRT2v18chr7HG384020	#N/A	#N/A	#N/A	BaRT2v18chr7HG384020	#N/A	#N/A	#N/A
BaRT2v18chr2HG054730	DR_2-control_2	0.00138726	-4.20124	down-regulated	BaRT2v18chr2HG054730	0	0	0	---NA---	---NA---	---NA---	BaRT2v18chr2HG054730	#N/A	#N/A	#N/A	BaRT2v18chr2HG054730	#N/A	#N/A	#N/A
BaRT2v18chr6HG282140	DR_2-control_2	0.000812143	-4.19489	down-regulated	BaRT2v18chr6HG282140	Protein kinase domain-containing protein	GO:0030247;GO:0006468;GO:0005886;GO:0030246;GO:0006464;GO:0071944;GO:0005509;GO:0036211;GO:0016021;GO:0004672;GO:0043412;GO:0031224;GO:0016773;GO:0016310;GO:0016020;GO:0016301;GO:0007166;GO:0110165;GO:0140096;GO:0006796;GO:0016772;GO:0006793;GO:0005524;GO:0044267;GO:0032559;GO:0019538;GO:0030554;GO:0044260;GO:0035639;GO:1901564;GO:0032555;GO:0043170;GO:0017076;GO:0007165;GO:0032553;GO:0023052;GO:…	polysaccharide binding;protein phosphorylation;plasma membrane;carbohydrate binding;cellular protein modification process;cell periphery;calcium ion binding;protein modification process;integral component of membrane;protein kinase activity;macromolecule modification;intrinsic component of membrane;phosphotransferase activity, alcohol group as acceptor;phosphorylation;membrane;kinase activity;cel…	MLOC_59786.2	HORVU6Hr1G001420	HORVU.MOREX.r3.6HG0539130	BaRT2v18chr6HG282140	#N/A	#N/A	#N/A	BaRT2v18chr6HG282140	#N/A	#N/A	#N/A
BaRT2v18chr3HG115640	DR_2-control_2	0.00195907	-4.14849	down-regulated	BaRT2v18chr3HG115640	Protein kinase domain-containing protein	GO:0030247;GO:0006468;GO:0016020;GO:0005509;GO:0006464;GO:0016021;GO:0030246;GO:0036211;GO:0031224;GO:0004674;GO:0043412;GO:0005886;GO:0004672;GO:0016310;GO:0071944;GO:0016773;GO:0006796;GO:0110165;GO:0016301;GO:0006793;GO:0140096;GO:0044267;GO:0016772;GO:0019538;GO:0005524;GO:0044260;GO:0032559;GO:0007166;GO:0030554;GO:1901564;GO:0035639;GO:0043170;GO:0032555;GO:0006807;GO:0017076;GO:0044238;GO:…	polysaccharide binding;protein phosphorylation;membrane;calcium ion binding;cellular protein modification process;integral component of membrane;carbohydrate binding;protein modification process;intrinsic component of membrane;protein serine/threonine kinase activity;macromolecule modification;plasma membrane;protein kinase activity;phosphorylation;cell periphery;phosphotransferase activity, alco…	MLOC_12685.2	HORVU3Hr1G001020	HORVU.MOREX.r3.3HG0219270	BaRT2v18chr3HG115640	#N/A	#N/A	#N/A	BaRT2v18chr3HG115640	#N/A	#N/A	#N/A
BaRT2v18chr5HG222140	DR_2-control_2	2.70595156006804e-05	-4.09673	down-regulated	BaRT2v18chr5HG222140	0	GO:0005618;GO:0030312;GO:0071944;GO:0110165	cell wall;external encapsulating structure;cell periphery;cellular anatomical entity	MLOC_20306.2	---NA---	HORVU.MOREX.r3.5HG0421580	BaRT2v18chr5HG222140	#N/A	#N/A	#N/A	BaRT2v18chr5HG222140	#N/A	#N/A	#N/A
BaRT2v18chr6HG292980	DR_2-control_2	0.00599683	-4.07554	down-regulated	BaRT2v18chr6HG292980	Harpin-induced protein 1 containing protein, expressed	GO:0046658;GO:0009506;GO:0055044;GO:0031225;GO:0005911;GO:0070161;GO:0030054;GO:0031226;GO:0005886;GO:0071944;GO:0016021;GO:0031224;GO:0016020;GO:0110165	anchored component of plasma membrane;plasmodesma;symplast;anchored component of membrane;cell-cell junction;anchoring junction;cell junction;intrinsic component of plasma membrane;plasma membrane;cell periphery;integral component of membrane;intrinsic component of membrane;membrane;cellular anatomical entity	MLOC_73203.1	HORVU5Hr1G040160	HORVU.MOREX.r3.6HG0560670	BaRT2v18chr6HG292980	#N/A	#N/A	#N/A	BaRT2v18chr6HG292980	#N/A	#N/A	#N/A
BaRT2v18chr6HG313130	DR_2-control_2	0.00224756	-4.06023	down-regulated	BaRT2v18chr6HG313130	0	0	0	MLOC_55792.2	---NA---	HORVU.MOREX.r3.2HG0100390	BaRT2v18chr6HG313130	#N/A	#N/A	#N/A	BaRT2v18chr6HG313130	#N/A	#N/A	#N/A
BaRT2v18chr5HG272130	DR_2-control_2	0.00761583	-4.02628	down-regulated	BaRT2v18chr5HG272130	Galectin domain-containing protein;Hydroxyproline O-galactosyltransferase GALT4;Putative beta-1,3-galactosyltransferase 19;Galactosyltransferase family protein, putative, expressed;N-glycan beta-1,3-galactosyltransferase, family GT31	GO:0006486;GO:0000139;GO:0030246;GO:0043413;GO:0098791;GO:0016757;GO:0009101;GO:0005794;GO:0016740;GO:0009100;GO:0098588;GO:0005488;GO:0070085;GO:0031984;GO:0080044;GO:0012505;GO:1901137;GO:0080043;GO:0031090;GO:0006464;GO:0003824;GO:0036211;GO:0043231;GO:0035251;GO:1901135;GO:0043227;GO:0046527;GO:0043412;GO:0043229;GO:0008194;GO:0034645;GO:0043226;GO:0016758;GO:0009059;GO:0005737;GO:0044267;GO:…	protein glycosylation;Golgi membrane;carbohydrate binding;macromolecule glycosylation;Golgi apparatus subcompartment;transferase activity, transferring glycosyl groups;glycoprotein biosynthetic process;Golgi apparatus;transferase activity;glycoprotein metabolic process;bounding membrane of organelle;binding;glycosylation;organelle subcompartment;quercetin 7-O-glucosyltransferase activity;endomemb…	MLOC_64352.1	HORVU1Hr1G005680	HORVU.MOREX.r3.5HG0521630	BaRT2v18chr5HG272130	#N/A	#N/A	#N/A	BaRT2v18chr5HG272130	#N/A	#N/A	#N/A
BaRT2v18chr3HG120590	DR_2-control_2	0.00583582	-3.99237	down-regulated	BaRT2v18chr3HG120590	Putative receptor serine/threonine kinase PR5K;Zeamatin;Protein kinase domain-containing protein	GO:0004672;GO:0006468;GO:0016021;GO:0016773;GO:0006464;GO:0031224;GO:0016301;GO:0036211;GO:0016020;GO:0140096;GO:0043412;GO:0005576;GO:0016772;GO:0016310;GO:0110165;GO:0005524;GO:0006796;GO:0032559;GO:0006793;GO:0030554;GO:0044267;GO:0035639;GO:0019538;GO:0032555;GO:0044260;GO:0017076;GO:1901564;GO:0032553;GO:0043170;GO:0097367;GO:0006807;GO:0043168;GO:0044238;GO:0000166;GO:0044237;GO:1901265;GO:…	protein kinase activity;protein phosphorylation;integral component of membrane;phosphotransferase activity, alcohol group as acceptor;cellular protein modification process;intrinsic component of membrane;kinase activity;protein modification process;membrane;catalytic activity, acting on a protein;macromolecule modification;extracellular region;transferase activity, transferring phosphorus-contain…	MLOC_71028.4	HORVU3Hr1G002220	HORVU.MOREX.r3.3HG0229400	BaRT2v18chr3HG120590	#N/A	#N/A	#N/A	BaRT2v18chr3HG120590	#N/A	#N/A	#N/A
BaRT2v18chr1HG034640	DR_2-control_2	0.00213503	-3.98539	down-regulated	BaRT2v18chr1HG034640	WRKY27 transcription factor;DNA-binding protein WRKY1;Putative WRKY transcription factor 33	GO:0043565;GO:0005634;GO:0006355;GO:0003700;GO:1903506;GO:0043231;GO:0140110;GO:2001141;GO:0043227;GO:0051252;GO:0003677;GO:0043229;GO:0019219;GO:0003676;GO:0043226;GO:2000112;GO:0005622;GO:1901363;GO:0010556;GO:0097159;GO:0110165;GO:0031326;GO:0005488;GO:0009889;GO:0010468;GO:0051171;GO:0080090;GO:0031323;GO:0060255;GO:0019222;GO:0009938;GO:0009937;GO:0009788;GO:1901420;GO:1905958;GO:0009787;GO:…	sequence-specific DNA binding;nucleus;regulation of transcription, DNA-templated;DNA-binding transcription factor activity;regulation of nucleic acid-templated transcription;intracellular membrane-bounded organelle;transcription regulator activity;regulation of RNA biosynthetic process;membrane-bounded organelle;regulation of RNA metabolic process;DNA binding;intracellular organelle;regulation of…	MLOC_69575.1	HORVU3Hr1G088200	HORVU.MOREX.r3.1HG0071500	BaRT2v18chr1HG034640	WRKY	WRKY27 transcription factor;DNA-binding protein WRKY1;Putative WRKY transcription factor 33	sequence-specific DNA binding;nucleus;regulation of transcription, DNA-templated;DNA-binding transcription factor activity;regulation of nucleic acid-templated transcription;intracellular membrane-bounded organelle;transcription regulator activity;regulation of RNA biosynthetic process;membrane-bounded organelle;regulation of RNA metabolic process;DNA binding;intracellular organelle;regulation of…	BaRT2v18chr1HG034640	#N/A	#N/A	#N/A
BaRT2v18chr1HG047230	DR_2-control_2	0.00131402	-3.972	down-regulated	BaRT2v18chr1HG047230	SANT domain-containing protein;DnaJ homolog subfamily C member 2;Transcription factor RADIALIS	GO:0005634;GO:0003677;GO:0043231;GO:0003676;GO:0043227;GO:1901363;GO:0043229;GO:0097159;GO:0043226;GO:0005488;GO:0005622;GO:0110165	nucleus;DNA binding;intracellular membrane-bounded organelle;nucleic acid binding;membrane-bounded organelle;heterocyclic compound binding;intracellular organelle;organic cyclic compound binding;organelle;binding;intracellular anatomical structure;cellular anatomical entity	MLOC_2269.1	HORVU1Hr1G091540	HORVU.MOREX.r3.1HG0091980	BaRT2v18chr1HG047230	MYB_related	SANT domain-containing protein;DnaJ homolog subfamily C member 2;Transcription factor RADIALIS	nucleus;DNA binding;intracellular membrane-bounded organelle;nucleic acid binding;membrane-bounded organelle;heterocyclic compound binding;intracellular organelle;organic cyclic compound binding;organelle;binding;intracellular anatomical structure;cellular anatomical entity	BaRT2v18chr1HG047230	#N/A	#N/A	#N/A
BaRT2v18chr2HG113450	DR_2-control_2	0.00707903	-3.94149	down-regulated	BaRT2v18chr2HG113450	Putative receptor-type protein kinase LRK1;Putative receptor kinase Lecrk;Protein kinase domain-containing protein	GO:0030246;GO:0006468;GO:0005886;GO:0004672;GO:0006464;GO:0071944;GO:0016773;GO:0036211;GO:0016021;GO:0016301;GO:0043412;GO:0031224;GO:0140096;GO:0016310;GO:0016020;GO:0016772;GO:0002229;GO:0110165;GO:0005524;GO:0002239;GO:0032559;GO:0006796;GO:0030554;GO:0006793;GO:0035639;GO:0044267;GO:0032555;GO:0019538;GO:0017076;GO:0007178;GO:0032553;GO:0042742;GO:0097367;GO:0009617;GO:0004675;GO:0007167;GO:…	carbohydrate binding;protein phosphorylation;plasma membrane;protein kinase activity;cellular protein modification process;cell periphery;phosphotransferase activity, alcohol group as acceptor;protein modification process;integral component of membrane;kinase activity;macromolecule modification;intrinsic component of membrane;catalytic activity, acting on a protein;phosphorylation;membrane;transf…	MLOC_56716.2	HORVU4Hr1G016880	HORVU.MOREX.r3.2HG0215660	BaRT2v18chr2HG113450	#N/A	#N/A	#N/A	BaRT2v18chr2HG113450	#N/A	#N/A	#N/A
BaRT2v18chr4HG182450	DR_2-control_2	0.00732467	-3.93948	down-regulated	BaRT2v18chr4HG182450	Glutamine dumper 3	GO:0080143;GO:0016021;GO:1903789;GO:0031224;GO:0051955;GO:0016020;GO:0032890;GO:0110165;GO:0051952;GO:1903959;GO:0044070;GO:0034765;GO:0034762;GO:0043269;GO:0051049;GO:0032879;GO:0050794;GO:0050789;GO:0065007	regulation of amino acid export;integral component of membrane;regulation of amino acid transmembrane transport;intrinsic component of membrane;regulation of amino acid transport;membrane;regulation of organic acid transport;cellular anatomical entity;regulation of amine transport;regulation of anion transmembrane transport;regulation of anion transport;regulation of ion transmembrane transport;r…	MLOC_14830.1	HORVU7Hr1G111310	HORVU.MOREX.r3.4HG0343090	BaRT2v18chr4HG182450	#N/A	#N/A	#N/A	BaRT2v18chr4HG182450	#N/A	#N/A	#N/A
BaRT2v18chr1HG037200	DR_2-control_2	7.10802572557155e-05	-3.93013	down-regulated	BaRT2v18chr1HG037200	Cysteine-rich receptor-like protein kinase 25	GO:0004672;GO:0006468;GO:0016021;GO:0016773;GO:0006464;GO:0031224;GO:0016301;GO:0036211;GO:0016020;GO:0140096;GO:0043412;GO:0005886;GO:0016772;GO:0016310;GO:0071944;GO:0005524;GO:0006796;GO:0110165;GO:0032559;GO:0006793;GO:0030554;GO:0044267;GO:0035639;GO:0019538;GO:0032555;GO:0044260;GO:0017076;GO:1901564;GO:0032553;GO:0043170;GO:0097367;GO:0046777;GO:0043168;GO:0006807;GO:0000166;GO:0044238;GO:…	protein kinase activity;protein phosphorylation;integral component of membrane;phosphotransferase activity, alcohol group as acceptor;cellular protein modification process;intrinsic component of membrane;kinase activity;protein modification process;membrane;catalytic activity, acting on a protein;macromolecule modification;plasma membrane;transferase activity, transferring phosphorus-containing g…	MLOC_61816.1	HORVU2Hr1G044650	HORVU.MOREX.r3.1HG0075260	BaRT2v18chr1HG037200	#N/A	#N/A	#N/A	BaRT2v18chr1HG037200	#N/A	#N/A	#N/A
BaRT2v18chr6HG282130	DR_2-control_2	0.00195655	-3.92574	down-regulated	BaRT2v18chr6HG282130	Protein kinase domain-containing protein	GO:0030247;GO:0006468;GO:0005886;GO:0030246;GO:0006464;GO:0071944;GO:0005509;GO:0036211;GO:0016021;GO:0004672;GO:0043412;GO:0031224;GO:0016773;GO:0016310;GO:0016020;GO:0016301;GO:0007166;GO:0110165;GO:0140096;GO:0006796;GO:0016772;GO:0006793;GO:0005524;GO:0044267;GO:0032559;GO:0019538;GO:0030554;GO:0044260;GO:0035639;GO:1901564;GO:0032555;GO:0043170;GO:0017076;GO:0007165;GO:0032553;GO:0023052;GO:…	polysaccharide binding;protein phosphorylation;plasma membrane;carbohydrate binding;cellular protein modification process;cell periphery;calcium ion binding;protein modification process;integral component of membrane;protein kinase activity;macromolecule modification;intrinsic component of membrane;phosphotransferase activity, alcohol group as acceptor;phosphorylation;membrane;kinase activity;cel…	MLOC_59786.2	HORVU6Hr1G001420	HORVU.MOREX.r3.6HG0539130	BaRT2v18chr6HG282130	#N/A	#N/A	#N/A	BaRT2v18chr6HG282130	#N/A	#N/A	#N/A
BaRT2v18chr2HG085090	DR_2-control_2	0.00047448	-3.81684	down-regulated	BaRT2v18chr2HG085090	Putative pentatricopeptide repeat-containing protein	GO:0080156;GO:0005739;GO:0003723;GO:1900864;GO:0043231;GO:0003676;GO:0009414;GO:0043227;GO:1901363;GO:0000959;GO:0043229;GO:0097159;GO:0009415;GO:0043226;GO:0005488;GO:0009737;GO:0005737;GO:0001101;GO:0005622;GO:0097305;GO:0110165;GO:0016556;GO:0016021;GO:0033993;GO:0031224;GO:0009725;GO:0016020;GO:0009719;GO:0010035;GO:1901700;GO:0009628;GO:0010033;GO:0009451;GO:0016071;GO:0042221;GO:0006950;GO:…	mitochondrial mRNA modification;mitochondrion;RNA binding;mitochondrial RNA modification;intracellular membrane-bounded organelle;nucleic acid binding;response to water deprivation;membrane-bounded organelle;heterocyclic compound binding;mitochondrial RNA metabolic process;intracellular organelle;organic cyclic compound binding;response to water;organelle;binding;response to abscisic acid;cytopla…	MLOC_54405.7	HORVU2Hr1G076970	HORVU.MOREX.r3.2HG0170210	BaRT2v18chr2HG085090	#N/A	#N/A	#N/A	BaRT2v18chr2HG085090	#N/A	#N/A	#N/A
BaRT2v18chr5HG247510	DR_2-control_2	0.00109962	-3.81406	down-regulated	BaRT2v18chr5HG247510	Flavonoid 3'-monooxygenase;Putative elicitor-inducible cytochrome P450	0	0	MLOC_68303.2	HORVU5Hr1G061930	HORVU.MOREX.r3.6HG0540900	BaRT2v18chr5HG247510	#N/A	#N/A	#N/A	BaRT2v18chr5HG247510	#N/A	#N/A	#N/A
BaRT2v18chr6HG323300	DR_2-control_2	0.000728174	-3.80057	down-regulated	BaRT2v18chr6HG323300	Embryogenesis transmembrane protein-like	GO:0016021;GO:0000976;GO:0006355;GO:0031224;GO:0001067;GO:1903506;GO:0016020;GO:1990837;GO:2001141;GO:0003690;GO:0005634;GO:0051252;GO:0043565;GO:0043231;GO:0019219;GO:0003700;GO:2000112;GO:0043227;GO:0140110;GO:0010556;GO:0043229;GO:0031326;GO:0003677;GO:0043226;GO:0009889;GO:0003676;GO:0005774;GO:0010468;GO:0005773;GO:1901363;GO:0051171;GO:0005622;GO:0097159;GO:0080090;GO:0098588;GO:0005488;GO:…	integral component of membrane;transcription regulatory region sequence-specific DNA binding;regulation of transcription, DNA-templated;intrinsic component of membrane;regulatory region nucleic acid binding;regulation of nucleic acid-templated transcription;membrane;sequence-specific double-stranded DNA binding;regulation of RNA biosynthetic process;double-stranded DNA binding;nucleus;regulation …	MLOC_5271.4	HORVU6Hr1G086440	HORVU.MOREX.r3.6HG0625280	BaRT2v18chr6HG323300	#N/A	#N/A	#N/A	BaRT2v18chr6HG323300	#N/A	#N/A	#N/A
BaRT2v18chr4HG207720	DR_2-control_2	4.86765075991815e-05	-3.77376	down-regulated	BaRT2v18chr4HG207720	Calcium-transporting ATPase	GO:0005388;GO:0070588;GO:0005887;GO:0015085;GO:0006816;GO:0031226;GO:0015662;GO:0030001;GO:0016021;GO:0005516;GO:0098662;GO:0031224;GO:0019829;GO:0098660;GO:0016020;GO:0042625;GO:0098655;GO:0043231;GO:0046873;GO:0006812;GO:0043227;GO:0005515;GO:0034220;GO:0005886;GO:0022890;GO:0006811;GO:0071944;GO:0008324;GO:0055085;GO:0043229;GO:0015318;GO:0006810;GO:0043226;GO:0015075;GO:0051234;GO:0009706;GO:…	calcium transmembrane transporter activity, phosphorylative mechanism;calcium ion transmembrane transport;integral component of plasma membrane;calcium ion transmembrane transporter activity;calcium ion transport;intrinsic component of plasma membrane;ion transmembrane transporter activity, phosphorylative mechanism;metal ion transport;integral component of membrane;calmodulin binding;inorganic c…	MLOC_52579.1	HORVU4Hr1G069990	HORVU.MOREX.r3.4HG0398550	BaRT2v18chr4HG207720	#N/A	#N/A	#N/A	BaRT2v18chr4HG207720	#N/A	#N/A	#N/A
BaRT2v18chr6HG286130	DR_2-control_2	0.00213897	-3.76736	down-regulated	BaRT2v18chr6HG286130	Peroxidase	0	0	MLOC_79567.1	HORVU6Hr1G009360	HORVU.MOREX.r3.6HG0546390	BaRT2v18chr6HG286130	#N/A	#N/A	#N/A	BaRT2v18chr6HG286130	#N/A	#N/A	#N/A
BaRT2v18chr3HG121050	DR_2-control_2	0.00316788	-3.72756	down-regulated	BaRT2v18chr3HG121050	Receptor-like serine/threonine-protein kinase	GO:0048544;GO:0106311;GO:0016021;GO:0009875;GO:0106310;GO:0031224;GO:0009856;GO:0004674;GO:0016020;GO:0044706;GO:0004672;GO:0110165;GO:0008037;GO:0016773;GO:0022414;GO:0016301;GO:0000003;GO:0140096;GO:0051704;GO:0016772;GO:0032501;GO:0005524;GO:0006468;GO:0032559;GO:0007154;GO:0030554;GO:0006464;GO:0035639;GO:0036211;GO:0032555;GO:0043412;GO:0017076;GO:0016310;GO:0032553;GO:0006796;GO:0097367;GO:…	recognition of pollen;protein threonine kinase activity;integral component of membrane;pollen-pistil interaction;protein serine kinase activity;intrinsic component of membrane;pollination;protein serine/threonine kinase activity;membrane;multi-multicellular organism process;protein kinase activity;cellular anatomical entity;cell recognition;phosphotransferase activity, alcohol group as acceptor;r…	MLOC_68993.1	HORVU3Hr1G013180	HORVU.MOREX.r3.3HG0230430	BaRT2v18chr3HG121050	#N/A	#N/A	#N/A	BaRT2v18chr3HG121050	#N/A	#N/A	#N/A
BaRT2v18chr5HG247530	DR_2-control_2	0.000363771	-3.72263	down-regulated	BaRT2v18chr5HG247530	Flavonoid 3'-monooxygenase;Putative elicitor-inducible cytochrome P450	0	0	MLOC_27605.1	HORVU5Hr1G061930	HORVU.MOREX.r3.6HG0540900	BaRT2v18chr5HG247530	#N/A	#N/A	#N/A	BaRT2v18chr5HG247530	#N/A	#N/A	#N/A
BaRT2v18chr4HG214690	DR_2-control_2	0.00405796	-3.71695	down-regulated	BaRT2v18chr4HG214690	Cytochrome P450 family 78 subfamily A polypeptide 8	0	0	MLOC_76050.1	HORVU5Hr1G081060	HORVU.MOREX.r3.6HG0540900	BaRT2v18chr4HG214690	#N/A	#N/A	#N/A	BaRT2v18chr4HG214690	#N/A	#N/A	#N/A
BaRT2v18chr7HG331740	DR_2-control_2	0.00047448	-3.70737	down-regulated	BaRT2v18chr7HG331740	Protein kinase domain-containing protein;L-type lectin-domain-containing protein	GO:0030246;GO:0006468;GO:0005886;GO:0004672;GO:0002229;GO:0071944;GO:0016773;GO:0002239;GO:0016021;GO:0016301;GO:0006464;GO:0031224;GO:0036211;GO:0004675;GO:0016020;GO:0016772;GO:0043412;GO:0110165;GO:0140096;GO:0016310;GO:0007178;GO:0004674;GO:0019199;GO:0042742;GO:0009617;GO:0005524;GO:0007167;GO:0032559;GO:0030554;GO:0006796;GO:0035639;GO:0006793;GO:0032555;GO:0044267;GO:0017076;GO:0098542;GO:…	carbohydrate binding;protein phosphorylation;plasma membrane;protein kinase activity;defense response to oomycetes;cell periphery;phosphotransferase activity, alcohol group as acceptor;response to oomycetes;integral component of membrane;kinase activity;cellular protein modification process;intrinsic component of membrane;protein modification process;transmembrane receptor protein serine/threonin…	MLOC_58954.2	HORVU7Hr1G113560	HORVU.MOREX.r3.7HG0640720	BaRT2v18chr7HG331740	#N/A	#N/A	#N/A	BaRT2v18chr7HG331740	#N/A	#N/A	#N/A
BaRT2v18chr2HG064640	DR_2-control_2	0.00133628	-3.69215	down-regulated	BaRT2v18chr2HG064640	WRKY domain-containing protein;Transcription factor WRKY69;Drought resistance protein	GO:0043565;GO:0005634;GO:0006355;GO:0003700;GO:1903506;GO:0043231;GO:0140110;GO:2001141;GO:0043227;GO:0051252;GO:0003677;GO:0043229;GO:0019219;GO:0003676;GO:0043226;GO:2000112;GO:0005622;GO:1901363;GO:0010556;GO:0097159;GO:0110165;GO:0031326;GO:0005488;GO:0009889;GO:0000976;GO:0010468;GO:0001067;GO:0051171;GO:1990837;GO:0080090;GO:0003690;GO:0031323;GO:0060255;GO:0019222;GO:0050794;GO:0050789;GO:…	sequence-specific DNA binding;nucleus;regulation of transcription, DNA-templated;DNA-binding transcription factor activity;regulation of nucleic acid-templated transcription;intracellular membrane-bounded organelle;transcription regulator activity;regulation of RNA biosynthetic process;membrane-bounded organelle;regulation of RNA metabolic process;DNA binding;intracellular organelle;regulation of…	MLOC_71897.2	HORVU5Hr1G034830	HORVU.MOREX.r3.2HG0123480	BaRT2v18chr2HG064640	WRKY	WRKY domain-containing protein;Transcription factor WRKY69;Drought resistance protein	sequence-specific DNA binding;nucleus;regulation of transcription, DNA-templated;DNA-binding transcription factor activity;regulation of nucleic acid-templated transcription;intracellular membrane-bounded organelle;transcription regulator activity;regulation of RNA biosynthetic process;membrane-bounded organelle;regulation of RNA metabolic process;DNA binding;intracellular organelle;regulation of…	BaRT2v18chr2HG064640	#N/A	#N/A	#N/A
BaRT2v18chr2HG071040	DR_2-control_2	4.86765075991815e-05	-3.67691	down-regulated	BaRT2v18chr2HG071040	Receptor-like serine/threonine-protein kinase	GO:0048544;GO:0106311;GO:0016021;GO:0009875;GO:0106310;GO:0031224;GO:0009856;GO:0004674;GO:0016020;GO:0044706;GO:0004672;GO:0005886;GO:0008037;GO:0016773;GO:0071944;GO:0022414;GO:0016301;GO:0110165;GO:0000003;GO:0016772;GO:0051704;GO:0140096;GO:0032501;GO:0005524;GO:0006468;GO:0032559;GO:0006464;GO:0030554;GO:0036211;GO:0035639;GO:0007154;GO:0032555;GO:0016310;GO:0017076;GO:0043412;GO:0032553;GO:…	recognition of pollen;protein threonine kinase activity;integral component of membrane;pollen-pistil interaction;protein serine kinase activity;intrinsic component of membrane;pollination;protein serine/threonine kinase activity;membrane;multi-multicellular organism process;protein kinase activity;plasma membrane;cell recognition;phosphotransferase activity, alcohol group as acceptor;cell periphe…	MLOC_60803.1	HORVU2Hr1G042520	HORVU.MOREX.r3.2HG0136830	BaRT2v18chr2HG071040	#N/A	#N/A	#N/A	BaRT2v18chr2HG071040	#N/A	#N/A	#N/A
BaRT2v18chr1HG047250	DR_2-control_2	0.000729152	-3.66666	down-regulated	BaRT2v18chr1HG047250	0	0	0	MLOC_74184.1	HORVU1Hr1G091540	HORVU.MOREX.r3.1HG0091990	BaRT2v18chr1HG047250	MYB_related	0	0	BaRT2v18chr1HG047250	#N/A	#N/A	#N/A
BaRT2v18chr7HG348070	DR_2-control_2	0.00668491	-3.66446	down-regulated	BaRT2v18chr7HG348070	0	0	0	---NA---	---NA---	---NA---	BaRT2v18chr7HG348070	#N/A	#N/A	#N/A	BaRT2v18chr7HG348070	#N/A	#N/A	#N/A
BaRT2v18chr5HG246800	DR_2-control_2	0.00706542	-3.6626	down-regulated	BaRT2v18chr5HG246800	Putative inactive receptor kinase;Protein kinase domain-containing protein	GO:0004672;GO:0006468;GO:0016021;GO:0016773;GO:0006464;GO:0031224;GO:0016301;GO:0036211;GO:0016020;GO:0140096;GO:0043412;GO:0110165;GO:0016772;GO:0016310;GO:0005524;GO:0006796;GO:0032559;GO:0006793;GO:0030554;GO:0044267;GO:0035639;GO:0019538;GO:0032555;GO:0044260;GO:0017076;GO:1901564;GO:0032553;GO:0043170;GO:0097367;GO:0006807;GO:0043168;GO:0044238;GO:0000166;GO:0044237;GO:1901265;GO:0071704;GO:…	protein kinase activity;protein phosphorylation;integral component of membrane;phosphotransferase activity, alcohol group as acceptor;cellular protein modification process;intrinsic component of membrane;kinase activity;protein modification process;membrane;catalytic activity, acting on a protein;macromolecule modification;cellular anatomical entity;transferase activity, transferring phosphorus-c…	MLOC_61153.1	HORVU4Hr1G007550	HORVU.MOREX.r3.5HG0479040	BaRT2v18chr5HG246800	#N/A	#N/A	#N/A	BaRT2v18chr5HG246800	#N/A	#N/A	#N/A
BaRT2v18chr6HG282120	DR_2-control_2	0.00331248	-3.64051	down-regulated	BaRT2v18chr6HG282120	0	GO:0030247;GO:0016020;GO:0030246;GO:0110165;GO:0005509;GO:0046872;GO:0043169;GO:0005488;GO:0043167	polysaccharide binding;membrane;carbohydrate binding;cellular anatomical entity;calcium ion binding;metal ion binding;cation binding;binding;ion binding	MLOC_59786.2	HORVU6Hr1G001420	HORVU.MOREX.r3.6HG0539130	BaRT2v18chr6HG282120	#N/A	#N/A	#N/A	BaRT2v18chr6HG282120	#N/A	#N/A	#N/A
BaRT2v18chr6HG284480	DR_2-control_2	0.000199998	-3.62329	down-regulated	BaRT2v18chr6HG284480	Protein kinase domain-containing protein	GO:0030247;GO:0006468;GO:0005886;GO:0005509;GO:0006464;GO:0071944;GO:0030246;GO:0036211;GO:0016020;GO:0004674;GO:0043412;GO:0016021;GO:0004672;GO:0016310;GO:0031224;GO:0016773;GO:0006796;GO:0110165;GO:0016301;GO:0006793;GO:0140096;GO:0044267;GO:0016772;GO:0007166;GO:0005524;GO:0019538;GO:0032559;GO:0044260;GO:0030554;GO:1901564;GO:0035639;GO:0043170;GO:0032555;GO:0007165;GO:0017076;GO:0023052;GO:…	polysaccharide binding;protein phosphorylation;plasma membrane;calcium ion binding;cellular protein modification process;cell periphery;carbohydrate binding;protein modification process;membrane;protein serine/threonine kinase activity;macromolecule modification;integral component of membrane;protein kinase activity;phosphorylation;intrinsic component of membrane;phosphotransferase activity, alco…	MLOC_73392.5	HORVU6Hr1G005360	HORVU.MOREX.r3.6HG0543150	BaRT2v18chr6HG284480	#N/A	#N/A	#N/A	BaRT2v18chr6HG284480	#N/A	#N/A	#N/A
BaRT2v18chr3HG151960	DR_2-control_2	0.00534627	-3.61025	down-regulated	BaRT2v18chr3HG151960	Calcium-binding protein PBP1;Avr9/Cf-9 rapidly elicited protein 20;Putative calcium-binding protein PBP1-like;EF-hand domain-containing protein;Caltractin	GO:0005509;GO:0046872;GO:0043169;GO:0043167;GO:0005488	calcium ion binding;metal ion binding;cation binding;ion binding;binding	MLOC_19231.1	HORVU7Hr1G101740	HORVU.MOREX.r3.3HG0293910	BaRT2v18chr3HG151960	#N/A	#N/A	#N/A	BaRT2v18chr3HG151960	#N/A	#N/A	#N/A
BaRT2v18chr5HG277400	DR_2-control_2	0.00885859	-3.60496	down-regulated	BaRT2v18chr5HG277400	0	0	0	---NA---	---NA---	---NA---	BaRT2v18chr5HG277400	#N/A	#N/A	#N/A	BaRT2v18chr5HG277400	#N/A	#N/A	#N/A
BaRT2v18chr6HG287450	DR_2-control_2	0.000381556	-3.60468	down-regulated	BaRT2v18chr6HG287450	0	0	0	MLOC_44778.1	HORVU6Hr1G011860	HORVU.MOREX.r3.6HG0548800	BaRT2v18chr6HG287450	#N/A	#N/A	#N/A	BaRT2v18chr6HG287450	#N/A	#N/A	#N/A
BaRT2v18chr6HG286090	DR_2-control_2	0.00244615	-3.59909	down-regulated	BaRT2v18chr6HG286090	Peroxidase	0	0	MLOC_55663.1	HORVU6Hr1G009360	HORVU.MOREX.r3.6HG0546340	BaRT2v18chr6HG286090	#N/A	#N/A	#N/A	BaRT2v18chr6HG286090	#N/A	#N/A	#N/A
BaRT2v18chr6HG316530	DR_2-control_2	9.79499828574403e-05	-3.5594	down-regulated	BaRT2v18chr6HG316530	0	0	0	---NA---	---NA---	---NA---	BaRT2v18chr6HG316530	#N/A	#N/A	#N/A	BaRT2v18chr6HG316530	#N/A	#N/A	#N/A
BaRT2v18chr3HG156000	DR_2-control_2	0.000864426	-3.54794	down-regulated	BaRT2v18chr3HG156000	0	0	0	---NA---	---NA---	---NA---	BaRT2v18chr3HG156000	#N/A	#N/A	#N/A	BaRT2v18chr3HG156000	#N/A	#N/A	#N/A
BaRT2v18chr1HG023570	DR_2-control_2	0.000638127	-3.54327	down-regulated	BaRT2v18chr1HG023570	Lysine-specific demethylase REF6	GO:0032452;GO:0016577;GO:0000792;GO:0140457;GO:0070076;GO:0035097;GO:0032451;GO:0006482;GO:0034708;GO:0008214;GO:0032454;GO:0000785;GO:0048439;GO:0034647;GO:0005694;GO:0070988;GO:0032453;GO:0005654;GO:0016570;GO:0008168;GO:1990234;GO:0016569;GO:0016741;GO:0031981;GO:0045815;GO:0140096;GO:0140513;GO:0033169;GO:0070013;GO:0016740;GO:0006325;GO:0043233;GO:0003824;GO:0090698;GO:0031974;GO:0010016;GO:…	histone demethylase activity;histone demethylation;heterochromatin;protein demethylase activity;histone lysine demethylation;histone methyltransferase complex;demethylase activity;protein demethylation;methyltransferase complex;protein dealkylation;histone demethylase activity (H3-K9 specific);chromatin;flower morphogenesis;histone demethylase activity (H3-trimethyl-K4 specific);chromosome;demeth…	MLOC_69611.2	HORVU6Hr1G067480	HORVU.MOREX.r3.1HG0053590	BaRT2v18chr1HG023570	#N/A	#N/A	#N/A	BaRT2v18chr1HG023570	#N/A	#N/A	#N/A
BaRT2v18chr4HG188850	DR_2-control_2	0.00207657	-3.54314	down-regulated	BaRT2v18chr4HG188850	0	0	0	---NA---	---NA---	---NA---	BaRT2v18chr4HG188850	#N/A	#N/A	#N/A	BaRT2v18chr4HG188850	#N/A	#N/A	#N/A
BaRT2v18chr2HG092130	DR_2-control_2	0.000701336	-3.53549	down-regulated	BaRT2v18chr2HG092130	Phenylalanine ammonia-lyase	GO:0045548;GO:0009800;GO:0005737;GO:0009803;GO:0016841;GO:0005622;GO:0009699;GO:0016840;GO:0110165;GO:0120255;GO:0016829;GO:0120254;GO:0003824;GO:0009698;GO:0006559;GO:1902222;GO:0006558;GO:1902221;GO:0044550;GO:0009074;GO:0019748;GO:0042537;GO:1901606;GO:0009063;GO:0009072;GO:0072330;GO:0046395;GO:0016054;GO:1901361;GO:0019439;GO:0044282;GO:1901565;GO:0032787;GO:0044248;GO:1901605;GO:0046394;GO:…	phenylalanine ammonia-lyase activity;cinnamic acid biosynthetic process;cytoplasm;cinnamic acid metabolic process;ammonia-lyase activity;intracellular anatomical structure;phenylpropanoid biosynthetic process;carbon-nitrogen lyase activity;cellular anatomical entity;olefinic compound biosynthetic process;lyase activity;olefinic compound metabolic process;catalytic activity;phenylpropanoid metabol…	MLOC_4684.1	HORVU2Hr1G089440	HORVU.MOREX.r3.2HG0182020	BaRT2v18chr2HG092130	#N/A	#N/A	#N/A	BaRT2v18chr2HG092130	#N/A	#N/A	#N/A
BaRT2v18chr5HG277740	DR_2-control_2	0.00258257	-3.52678	down-regulated	BaRT2v18chr5HG277740	Protein SENSITIVE TO PROTON RHIZOTOXICITY 1;C2H2-type domain-containing protein	GO:0010044;GO:0043565;GO:0005634;GO:0010447;GO:0003700;GO:0043231;GO:0009268;GO:0140110;GO:0043227;GO:0010038;GO:0003677;GO:0043229;GO:0010035;GO:0003676;GO:0043226;GO:0009628;GO:0005622;GO:1901363;GO:0042221;GO:0097159;GO:0110165;GO:0006355;GO:0005488;GO:1903506;GO:2001141;GO:0051252;GO:0019219;GO:2000112;GO:0010556;GO:0031326;GO:0009889;GO:0010468;GO:0051171;GO:0080090;GO:0031323;GO:0060255;GO:…	response to aluminum ion;sequence-specific DNA binding;nucleus;response to acidic pH;DNA-binding transcription factor activity;intracellular membrane-bounded organelle;response to pH;transcription regulator activity;membrane-bounded organelle;response to metal ion;DNA binding;intracellular organelle;response to inorganic substance;nucleic acid binding;organelle;response to abiotic stimulus;intrac…	MLOC_10987.1	HORVU3Hr1G049810	HORVU.MOREX.r3.5HG0530910	BaRT2v18chr5HG277740	C2H2	Protein SENSITIVE TO PROTON RHIZOTOXICITY 1;C2H2-type domain-containing protein	response to aluminum ion;sequence-specific DNA binding;nucleus;response to acidic pH;DNA-binding transcription factor activity;intracellular membrane-bounded organelle;response to pH;transcription regulator activity;membrane-bounded organelle;response to metal ion;DNA binding;intracellular organelle;response to inorganic substance;nucleic acid binding;organelle;response to abiotic stimulus;intrac…	BaRT2v18chr5HG277740	#N/A	#N/A	#N/A
BaRT2v18chr7HG382710	DR_2-control_2	0.00622288	-3.50443	down-regulated	BaRT2v18chr7HG382710	WRKY domain-containing protein;WRKY4 transcription factor (Fragment);WRKY8 transcription factor;Drought resistance protein	GO:0043565;GO:0005634;GO:0006355;GO:0003700;GO:1903506;GO:0043231;GO:0140110;GO:2001141;GO:0043227;GO:0051252;GO:0003677;GO:0043229;GO:0019219;GO:0003676;GO:0043226;GO:2000112;GO:1990841;GO:0005622;GO:0010556;GO:1901363;GO:0005737;GO:0031326;GO:0097159;GO:0110165;GO:0009889;GO:0003682;GO:0010468;GO:0005488;GO:0051171;GO:0016887;GO:0080090;GO:0017111;GO:0031323;GO:0016462;GO:0060255;GO:0016818;GO:…	sequence-specific DNA binding;nucleus;regulation of transcription, DNA-templated;DNA-binding transcription factor activity;regulation of nucleic acid-templated transcription;intracellular membrane-bounded organelle;transcription regulator activity;regulation of RNA biosynthetic process;membrane-bounded organelle;regulation of RNA metabolic process;DNA binding;intracellular organelle;regulation of…	MLOC_69575.1	HORVU7Hr1G113830	HORVU.MOREX.r3.7HG0743270	BaRT2v18chr7HG382710	WRKY	WRKY domain-containing protein;WRKY4 transcription factor (Fragment);WRKY8 transcription factor;Drought resistance protein	sequence-specific DNA binding;nucleus;regulation of transcription, DNA-templated;DNA-binding transcription factor activity;regulation of nucleic acid-templated transcription;intracellular membrane-bounded organelle;transcription regulator activity;regulation of RNA biosynthetic process;membrane-bounded organelle;regulation of RNA metabolic process;DNA binding;intracellular organelle;regulation of…	BaRT2v18chr7HG382710	#N/A	#N/A	#N/A
BaRT2v18chr2HG091790	DR_2-control_2	0.00155231	-3.50377	down-regulated	BaRT2v18chr2HG091790	Disease resistance protein RPS2;AAA domain-containing protein;NB-ARC domain-containing protein	GO:0043531;GO:0006468;GO:0016021;GO:0032559;GO:0006464;GO:0031224;GO:0030554;GO:0036211;GO:0016020;GO:0032555;GO:0043412;GO:0110165;GO:0017076;GO:0016310;GO:0032553;GO:0006796;GO:0097367;GO:0006793;GO:0043168;GO:0044267;GO:0000166;GO:0019538;GO:1901265;GO:0044260;GO:0036094;GO:1901564;GO:0043167;GO:0043170;GO:1901363;GO:0006807;GO:0097159;GO:0044238;GO:0005488;GO:0044237;GO:0004672;GO:0071704;GO:…	ADP binding;protein phosphorylation;integral component of membrane;adenyl ribonucleotide binding;cellular protein modification process;intrinsic component of membrane;adenyl nucleotide binding;protein modification process;membrane;purine ribonucleotide binding;macromolecule modification;cellular anatomical entity;purine nucleotide binding;phosphorylation;ribonucleotide binding;phosphate-containin…	MLOC_74471.4	HORVU2Hr1G089020	HORVU.MOREX.r3.2HG0181540	BaRT2v18chr2HG091790	#N/A	#N/A	#N/A	BaRT2v18chr2HG091790	#N/A	#N/A	#N/A
BaRT2v18chr2HG064990	DR_2-control_2	0.00195642	-3.48939	down-regulated	BaRT2v18chr2HG064990	Calcium binding EGF domain containing protein, expressed;putative wall-associated receptor kinase-like 16;Protein kinase domain-containing protein	GO:0030247;GO:0006468;GO:0016021;GO:0005509;GO:0006464;GO:0031224;GO:0004672;GO:0036211;GO:0016020;GO:0030246;GO:0043412;GO:0005886;GO:0016773;GO:0016310;GO:0071944;GO:0016301;GO:0006796;GO:0110165;GO:0140096;GO:0006793;GO:0016772;GO:0044267;GO:0005524;GO:0019538;GO:0032559;GO:0044260;GO:0030554;GO:1901564;GO:0035639;GO:0043170;GO:0032555;GO:0007166;GO:0017076;GO:0006807;GO:0032553;GO:0044238;GO:…	polysaccharide binding;protein phosphorylation;integral component of membrane;calcium ion binding;cellular protein modification process;intrinsic component of membrane;protein kinase activity;protein modification process;membrane;carbohydrate binding;macromolecule modification;plasma membrane;phosphotransferase activity, alcohol group as acceptor;phosphorylation;cell periphery;kinase activity;pho…	MLOC_56410.2	HORVU5Hr1G082610	HORVU.MOREX.r3.5HG0499530	BaRT2v18chr2HG064990	#N/A	#N/A	#N/A	BaRT2v18chr2HG064990	#N/A	#N/A	#N/A
BaRT2v18chr4HG211280	DR_2-control_2	0.000935418	-3.48681	down-regulated	BaRT2v18chr4HG211280	Protein kinase domain-containing protein	GO:0030246;GO:0006468;GO:0005886;GO:0004672;GO:0002229;GO:0071944;GO:0016773;GO:0002239;GO:0016021;GO:0016301;GO:0006464;GO:0031224;GO:0036211;GO:0016772;GO:0016020;GO:0004675;GO:0043412;GO:0110165;GO:0140096;GO:0016310;GO:0004674;GO:0007178;GO:0019199;GO:0042742;GO:0005524;GO:0009617;GO:0032559;GO:0007167;GO:0030554;GO:0006796;GO:0035639;GO:0006793;GO:0032555;GO:0044267;GO:0017076;GO:0019538;GO:…	carbohydrate binding;protein phosphorylation;plasma membrane;protein kinase activity;defense response to oomycetes;cell periphery;phosphotransferase activity, alcohol group as acceptor;response to oomycetes;integral component of membrane;kinase activity;cellular protein modification process;intrinsic component of membrane;protein modification process;transferase activity, transferring phosphorus-…	MLOC_66858.1	HORVU5Hr1G020530	HORVU.MOREX.r3.4HG0403960	BaRT2v18chr4HG211280	#N/A	#N/A	#N/A	BaRT2v18chr4HG211280	#N/A	#N/A	#N/A
BaRT2v18chr4HG192360	DR_2-control_2	0.00534149	-3.47031	down-regulated	BaRT2v18chr4HG192360	0	0	0	MLOC_46817.1	HORVU6Hr1G057080	---NA---	BaRT2v18chr4HG192360	#N/A	#N/A	#N/A	BaRT2v18chr4HG192360	#N/A	#N/A	#N/A
BaRT2v18chr1HG025200	DR_2-control_2	0.000363771	-3.45919	down-regulated	BaRT2v18chr1HG025200	Proline dehydrogenase	0	0	MLOC_67213.3	HORVU1Hr1G053440	HORVU.MOREX.r3.1HG0055890	BaRT2v18chr1HG025200	#N/A	#N/A	#N/A	BaRT2v18chr1HG025200	#N/A	#N/A	#N/A
BaRT2v18chr3HG149600	DR_2-control_2	0.00797933	-3.45638	down-regulated	BaRT2v18chr3HG149600	0	0	0	---NA---	---NA---	---NA---	BaRT2v18chr3HG149600	#N/A	#N/A	#N/A	BaRT2v18chr3HG149600	#N/A	#N/A	#N/A
BaRT2v18chr5HG248050	DR_2-control_2	0.00565267	-3.44763	down-regulated	BaRT2v18chr5HG248050	0	GO:0004842;GO:0016567;GO:0019787;GO:0032446;GO:0070647;GO:0140096;GO:0006464;GO:0016740;GO:0036211;GO:0003824;GO:0043412;GO:0044267;GO:0019538;GO:0044260;GO:1901564;GO:0043170;GO:0006807;GO:0044238;GO:0044237;GO:0071704;GO:0008152;GO:0009987	ubiquitin-protein transferase activity;protein ubiquitination;ubiquitin-like protein transferase activity;protein modification by small protein conjugation;protein modification by small protein conjugation or removal;catalytic activity, acting on a protein;cellular protein modification process;transferase activity;protein modification process;catalytic activity;macromolecule modification;cellular…	MLOC_66038.2	---NA---	HORVU.MOREX.r3.5HG0481120	BaRT2v18chr5HG248050	#N/A	#N/A	#N/A	BaRT2v18chr5HG248050	#N/A	#N/A	#N/A
BaRT2v18chr3HG157650	DR_2-control_2	0.000874364	-3.44138	down-regulated	BaRT2v18chr3HG157650	0	0	0	MLOC_39313.1	HORVU3Hr1G086220	HORVU.MOREX.r3.3HG0302620	BaRT2v18chr3HG157650	#N/A	#N/A	#N/A	BaRT2v18chr3HG157650	#N/A	#N/A	#N/A
BaRT2v18chr3HG138640	DR_2-control_2	7.10802572557155e-05	-3.4236	down-regulated	BaRT2v18chr3HG138640	BHLH domain-containing protein	GO:0046983;GO:0005515;GO:0005488;GO:0046983;GO:0005515;GO:0005488;GO:0003677;GO:0003676;GO:1901363;GO:0097159;GO:0046983;GO:0005634;GO:0006355;GO:0005515;GO:1903506;GO:0043231;GO:0005488;GO:2001141;GO:0043227;GO:0003677;GO:0051252;GO:0043229;GO:0003676;GO:0019219;GO:0043226;GO:2000112;GO:1901363;GO:0005622;GO:0010556;GO:0097159;GO:0110165;GO:0031326;GO:0009889;GO:0010468;GO:0051171;GO:0080090;GO:…	protein dimerization activity;protein binding;binding;protein dimerization activity;protein binding;binding;DNA binding;nucleic acid binding;heterocyclic compound binding;organic cyclic compound binding;protein dimerization activity;nucleus;regulation of transcription, DNA-templated;protein binding;regulation of nucleic acid-templated transcription;intracellular membrane-bounded organelle;binding…	MLOC_70258.3	---NA---	HORVU.MOREX.r3.3HG0267290	BaRT2v18chr3HG138640	bHLH	BHLH domain-containing protein	protein dimerization activity;protein binding;binding;protein dimerization activity;protein binding;binding;DNA binding;nucleic acid binding;heterocyclic compound binding;organic cyclic compound binding;protein dimerization activity;nucleus;regulation of transcription, DNA-templated;protein binding;regulation of nucleic acid-templated transcription;intracellular membrane-bounded organelle;binding…	BaRT2v18chr3HG138640	#N/A	#N/A	#N/A
BaRT2v18chr2HG092110	DR_2-control_2	0.000197561	-3.41632	down-regulated	BaRT2v18chr2HG092110	Phenylalanine ammonia-lyase	GO:0045548;GO:0009800;GO:0005737;GO:0009803;GO:0016841;GO:0005622;GO:0009699;GO:0016840;GO:0110165;GO:0120255;GO:0016829;GO:0120254;GO:0003824;GO:0009698;GO:0006559;GO:1902222;GO:0006558;GO:1902221;GO:0044550;GO:0009074;GO:0019748;GO:0042537;GO:1901606;GO:0009063;GO:0009072;GO:0072330;GO:0046395;GO:0016054;GO:1901361;GO:0019439;GO:0044282;GO:1901565;GO:0032787;GO:0044248;GO:1901605;GO:0046394;GO:…	phenylalanine ammonia-lyase activity;cinnamic acid biosynthetic process;cytoplasm;cinnamic acid metabolic process;ammonia-lyase activity;intracellular anatomical structure;phenylpropanoid biosynthetic process;carbon-nitrogen lyase activity;cellular anatomical entity;olefinic compound biosynthetic process;lyase activity;olefinic compound metabolic process;catalytic activity;phenylpropanoid metabol…	MLOC_4684.1	HORVU2Hr1G089440	HORVU.MOREX.r3.2HG0182010	BaRT2v18chr2HG092110	#N/A	#N/A	#N/A	BaRT2v18chr2HG092110	#N/A	#N/A	#N/A
BaRT2v18chr7HG334360	DR_2-control_2	0.00207657	-3.41373	down-regulated	BaRT2v18chr7HG334360	0	0	0	---NA---	---NA---	---NA---	BaRT2v18chr7HG334360	#N/A	#N/A	#N/A	BaRT2v18chr7HG334360	#N/A	#N/A	#N/A
BaRT2v18chr7HG378870	DR_2-control_2	0.00350192	-3.40254	down-regulated	BaRT2v18chr7HG378870	0	0	0	MLOC_75439.1	HORVU7Hr1G107330	HORVU.MOREX.r3.7HG0736410	BaRT2v18chr7HG378870	#N/A	#N/A	#N/A	BaRT2v18chr7HG378870	#N/A	#N/A	#N/A
BaRT2v18chr1HG044820	DR_2-control_2	0.00951205	-3.39863	down-regulated	BaRT2v18chr1HG044820	Putative calcium-binding protein CML45	GO:0005509;GO:0016021;GO:0046872;GO:0031224;GO:0043169;GO:0016020;GO:0043167;GO:0110165;GO:0005488	calcium ion binding;integral component of membrane;metal ion binding;intrinsic component of membrane;cation binding;membrane;ion binding;cellular anatomical entity;binding	MLOC_19924.1	HORVU1Hr1G086900	HORVU.MOREX.r3.1HG0087250	BaRT2v18chr1HG044820	#N/A	#N/A	#N/A	BaRT2v18chr1HG044820	#N/A	#N/A	#N/A
BaRT2v18chr6HG299480	DR_2-control_2	0.000815312	-3.39242	down-regulated	BaRT2v18chr6HG299480	Argonaute/Dicer protein;Stabilizer of iron transporter SufD / Polynucleotidyl transferase isoform 1;Argonaute;Eukaryotic translation initiation factor 2c	GO:0031047;GO:0003676;GO:0005737;GO:0016458;GO:1901363;GO:0005622;GO:0010629;GO:0097159;GO:0009536;GO:0010605;GO:0005488;GO:0043231;GO:0009892;GO:0035198;GO:0043227;GO:0048519;GO:0061980;GO:0043229;GO:0010468;GO:0003723;GO:0043226;GO:0060255;GO:0003743;GO:0110165;GO:0019222;GO:0008135;GO:0050789;GO:0090079;GO:0065007;GO:0045182;GO:0019827;GO:0005515;GO:0098727;GO:0016740;GO:0048366;GO:0003824;GO:…	gene silencing by RNA;nucleic acid binding;cytoplasm;gene silencing;heterocyclic compound binding;intracellular anatomical structure;negative regulation of gene expression;organic cyclic compound binding;plastid;negative regulation of macromolecule metabolic process;binding;intracellular membrane-bounded organelle;negative regulation of metabolic process;miRNA binding;membrane-bounded organelle;n…	MLOC_12447.4	HORVU6Hr1G036840	HORVU.MOREX.r3.6HG0577170	BaRT2v18chr6HG299480	#N/A	#N/A	#N/A	BaRT2v18chr6HG299480	#N/A	#N/A	#N/A
BaRT2v18chr1HG038280	DR_2-control_2	7.10802572557155e-05	-3.38238	down-regulated	BaRT2v18chr1HG038280	Protein kinase domain-containing protein	GO:0030247;GO:0006468;GO:0016021;GO:0005509;GO:0006464;GO:0031224;GO:0030246;GO:0036211;GO:0005886;GO:0004674;GO:0043412;GO:0016020;GO:0004672;GO:0016310;GO:0071944;GO:0016773;GO:0006796;GO:0110165;GO:0016301;GO:0006793;GO:0005737;GO:0140096;GO:0044267;GO:0005622;GO:0016772;GO:0019538;GO:0005524;GO:0007166;GO:0032559;GO:0044260;GO:0030554;GO:1901564;GO:0035639;GO:0043170;GO:0032555;GO:0007165;GO:…	polysaccharide binding;protein phosphorylation;integral component of membrane;calcium ion binding;cellular protein modification process;intrinsic component of membrane;carbohydrate binding;protein modification process;plasma membrane;protein serine/threonine kinase activity;macromolecule modification;membrane;protein kinase activity;phosphorylation;cell periphery;phosphotransferase activity, alco…	MLOC_65440.2	HORVU1Hr1G076210	HORVU.MOREX.r3.1HG0077000	BaRT2v18chr1HG038280	#N/A	#N/A	#N/A	BaRT2v18chr1HG038280	#N/A	#N/A	#N/A
BaRT2v18chr3HG154360	DR_2-control_2	0.00491245	-3.3823	down-regulated	BaRT2v18chr3HG154360	0	0	0	---NA---	HORVU3Hr1G081030	---NA---	BaRT2v18chr3HG154360	#N/A	#N/A	#N/A	BaRT2v18chr3HG154360	#N/A	#N/A	#N/A
BaRT2v18chr5HG237700	DR_2-control_2	0.000363569	-3.37331	down-regulated	BaRT2v18chr5HG237700	Glycosyltransferase	GO:0008194;GO:0008033;GO:0016757;GO:0034470;GO:0016740;GO:0006399;GO:0003824;GO:0006396;GO:0080044;GO:0034660;GO:0080043;GO:0016070;GO:0035251;GO:0090304;GO:0046527;GO:0010467;GO:0016758;GO:0006139;GO:0016432;GO:0046483;GO:0016765;GO:0006725;GO:0140101;GO:1901360;GO:0140098;GO:0034641;GO:0043170;GO:0006807;GO:0044238;GO:0044237;GO:0071704;GO:0008152;GO:0009987	UDP-glycosyltransferase activity;tRNA processing;transferase activity, transferring glycosyl groups;ncRNA processing;transferase activity;tRNA metabolic process;catalytic activity;RNA processing;quercetin 7-O-glucosyltransferase activity;ncRNA metabolic process;quercetin 3-O-glucosyltransferase activity;RNA metabolic process;UDP-glucosyltransferase activity;nucleic acid metabolic process;glucosyl…	MLOC_16831.2	HORVU5Hr1G042740	HORVU.MOREX.r3.5HG0460570	BaRT2v18chr5HG237700	#N/A	#N/A	#N/A	BaRT2v18chr5HG237700	#N/A	#N/A	#N/A
BaRT2v18chr6HG284140	DR_2-control_2	0.00332742	-3.37234	down-regulated	BaRT2v18chr6HG284140	0	0	0	---NA---	---NA---	---NA---	BaRT2v18chr6HG284140	#N/A	#N/A	#N/A	BaRT2v18chr6HG284140	#N/A	#N/A	#N/A
BaRT2v18chr2HG104630	DR_2-control_2	0.00117342	-3.33143	down-regulated	BaRT2v18chr2HG104630	Beta-fructofuranosidase, insoluble isoenzyme 7;Putative glycosy1 hydrolase;Cell wall invertase	GO:0004553;GO:0005975;GO:0005618;GO:0016798;GO:0030312;GO:0044238;GO:0004564;GO:0005576;GO:0071704;GO:0016787;GO:0008152;GO:0071944;GO:0003824;GO:0048046;GO:0110165;GO:0004553;GO:0005975;GO:0005618;GO:0016798;GO:0030312;GO:0044238;GO:0004564;GO:0005576;GO:0071704;GO:0016787;GO:0008152;GO:0071944;GO:0003824;GO:0048046;GO:0110165;GO:0004553;GO:0005975;GO:0005618;GO:0016798;GO:0030312;GO:0044238;GO:…	hydrolase activity, hydrolyzing O-glycosyl compounds;carbohydrate metabolic process;cell wall;hydrolase activity, acting on glycosyl bonds;external encapsulating structure;primary metabolic process;beta-fructofuranosidase activity;extracellular region;organic substance metabolic process;hydrolase activity;metabolic process;cell periphery;catalytic activity;apoplast;cellular anatomical entity;hydr…	MLOC_80162.3	HORVU2Hr1G109080	HORVU.MOREX.r3.2HG0200340	BaRT2v18chr2HG104630	#N/A	#N/A	#N/A	BaRT2v18chr2HG104630	#N/A	#N/A	#N/A
BaRT2v18chr4HG183540	DR_2-control_2	0.00405796	-3.31672	down-regulated	BaRT2v18chr4HG183540	Protein kinase domain-containing protein	GO:0004674;GO:0006468;GO:0005886;GO:0004672;GO:0006464;GO:0071944;GO:0016773;GO:0036211;GO:0016020;GO:0016301;GO:0043412;GO:0110165;GO:0140096;GO:0016310;GO:0016772;GO:0006796;GO:0005524;GO:0006793;GO:0032559;GO:0044267;GO:0030554;GO:0019538;GO:0035639;GO:0044260;GO:0032555;GO:1901564;GO:0017076;GO:0043170;GO:0032553;GO:0046777;GO:0097367;GO:0006807;GO:0043168;GO:0044238;GO:0000166;GO:0044237;GO:…	protein serine/threonine kinase activity;protein phosphorylation;plasma membrane;protein kinase activity;cellular protein modification process;cell periphery;phosphotransferase activity, alcohol group as acceptor;protein modification process;membrane;kinase activity;macromolecule modification;cellular anatomical entity;catalytic activity, acting on a protein;phosphorylation;transferase activity, …	MLOC_20786.3	HORVU4Hr1G015890	HORVU.MOREX.r3.4HG0344940	BaRT2v18chr4HG183540	#N/A	#N/A	#N/A	BaRT2v18chr4HG183540	#N/A	#N/A	#N/A
BaRT2v18chr6HG312810	DR_2-control_2	0.00301787	-3.30983	down-regulated	BaRT2v18chr6HG312810	0	0	0	---NA---	---NA---	---NA---	BaRT2v18chr6HG312810	#N/A	#N/A	#N/A	BaRT2v18chr6HG312810	#N/A	#N/A	#N/A
BaRT2v18chr4HG214850	DR_2-control_2	0.00420962	-3.29401	down-regulated	BaRT2v18chr4HG214850	NAC domain-containing protein	GO:0006355;GO:0003677;GO:0005634;GO:1903506;GO:0003676;GO:0043231;GO:2001141;GO:1901363;GO:0043227;GO:0051252;GO:0097159;GO:0043229;GO:0019219;GO:0043565;GO:0043226;GO:2000112;GO:0005488;GO:0005622;GO:0010556;GO:0110165;GO:0031326;GO:0009889;GO:0010468;GO:0051171;GO:0080090;GO:0031323;GO:0060255;GO:0019222;GO:1901002;GO:1902584;GO:0050794;GO:2000070;GO:0050789;GO:1901000;GO:0065007;GO:0047484;GO:…	regulation of transcription, DNA-templated;DNA binding;nucleus;regulation of nucleic acid-templated transcription;nucleic acid binding;intracellular membrane-bounded organelle;regulation of RNA biosynthetic process;heterocyclic compound binding;membrane-bounded organelle;regulation of RNA metabolic process;organic cyclic compound binding;intracellular organelle;regulation of nucleobase-containing…	MLOC_60079.1	HORVU7Hr1G076250	HORVU.MOREX.r3.4HG0409510	BaRT2v18chr4HG214850	NAC	NAC domain-containing protein	regulation of transcription, DNA-templated;DNA binding;nucleus;regulation of nucleic acid-templated transcription;nucleic acid binding;intracellular membrane-bounded organelle;regulation of RNA biosynthetic process;heterocyclic compound binding;membrane-bounded organelle;regulation of RNA metabolic process;organic cyclic compound binding;intracellular organelle;regulation of nucleobase-containing…	BaRT2v18chr4HG214850	#N/A	#N/A	#N/A
BaRT2v18chr3HG133220	DR_2-control_2	0.000245254	-3.28674	down-regulated	BaRT2v18chr3HG133220	0	0	0	---NA---	---NA---	---NA---	BaRT2v18chr3HG133220	#N/A	#N/A	#N/A	BaRT2v18chr3HG133220	#N/A	#N/A	#N/A
BaRT2v18chr6HG284470	DR_2-control_2	0.00298648	-3.28225	down-regulated	BaRT2v18chr6HG284470	Protein kinase domain-containing protein	GO:0030247;GO:0006468;GO:0005886;GO:0005509;GO:0006464;GO:0071944;GO:0030246;GO:0036211;GO:0016020;GO:0004674;GO:0043412;GO:0016021;GO:0004672;GO:0016310;GO:0031224;GO:0016773;GO:0006796;GO:0110165;GO:0016301;GO:0006793;GO:0140096;GO:0044267;GO:0016772;GO:0007166;GO:0005524;GO:0019538;GO:0032559;GO:0044260;GO:0030554;GO:1901564;GO:0035639;GO:0043170;GO:0032555;GO:0007165;GO:0017076;GO:0023052;GO:…	polysaccharide binding;protein phosphorylation;plasma membrane;calcium ion binding;cellular protein modification process;cell periphery;carbohydrate binding;protein modification process;membrane;protein serine/threonine kinase activity;macromolecule modification;integral component of membrane;protein kinase activity;phosphorylation;intrinsic component of membrane;phosphotransferase activity, alco…	MLOC_73392.5	HORVU6Hr1G005360	HORVU.MOREX.r3.6HG0543140	BaRT2v18chr6HG284470	#N/A	#N/A	#N/A	BaRT2v18chr6HG284470	#N/A	#N/A	#N/A
BaRT2v18chr2HG095890	DR_2-control_2	0.00323973	-3.2719	down-regulated	BaRT2v18chr2HG095890	probable serine/threonine-protein kinase PIX13;Putative serine/threonine-protein kinase Cx32 chloroplastic;Protein kinase domain-containing protein	GO:0004674;GO:0006468;GO:0004672;GO:0006464;GO:0016773;GO:0036211;GO:0016301;GO:0043412;GO:0140096;GO:0016310;GO:0016772;GO:0006796;GO:0005524;GO:0006793;GO:0032559;GO:0044267;GO:0030554;GO:0019538;GO:0035639;GO:0044260;GO:0032555;GO:1901564;GO:0017076;GO:0043170;GO:0032553;GO:0006807;GO:0097367;GO:0044238;GO:0043168;GO:0044237;GO:0000166;GO:0071704;GO:1901265;GO:0008152;GO:0036094;GO:0009987;GO:…	protein serine/threonine kinase activity;protein phosphorylation;protein kinase activity;cellular protein modification process;phosphotransferase activity, alcohol group as acceptor;protein modification process;kinase activity;macromolecule modification;catalytic activity, acting on a protein;phosphorylation;transferase activity, transferring phosphorus-containing groups;phosphate-containing comp…	MLOC_51048.1	HORVU7Hr1G121690	HORVU.MOREX.r3.2HG0187930	BaRT2v18chr2HG095890	#N/A	#N/A	#N/A	BaRT2v18chr2HG095890	#N/A	#N/A	#N/A
BaRT2v18chr7HG371370	DR_2-control_2	0.00223245	-3.26599	down-regulated	BaRT2v18chr7HG371370	Pleiotropic drug resistance protein 4	GO:0042626;GO:0055085;GO:0016021;GO:0015399;GO:0006810;GO:0031224;GO:0022804;GO:0051234;GO:0016020;GO:0016887;GO:0051179;GO:0110165;GO:0017111;GO:0009987;GO:0016462;GO:0016818;GO:0016817;GO:0022857;GO:0005215;GO:0005524;GO:0032559;GO:0030554;GO:0035639;GO:0032555;GO:0017076;GO:0032553;GO:0097367;GO:0043168;GO:0000166;GO:1901265;GO:0036094;GO:0016787;GO:0043167;GO:1901363;GO:0097159;GO:0005488;GO:…	ATPase-coupled transmembrane transporter activity;transmembrane transport;integral component of membrane;primary active transmembrane transporter activity;transport;intrinsic component of membrane;active transmembrane transporter activity;establishment of localization;membrane;ATPase activity;localization;cellular anatomical entity;nucleoside-triphosphatase activity;cellular process;pyrophosphata…	MLOC_52035.8	HORVU3Hr1G053350	HORVU.MOREX.r3.7HG0722560	BaRT2v18chr7HG371370	#N/A	#N/A	#N/A	BaRT2v18chr7HG371370	#N/A	#N/A	#N/A
BaRT2v18chr7HG387840	DR_2-control_2	0.00271386	-3.25323	down-regulated	BaRT2v18chr7HG387840	0	GO:0016021;GO:0031224;GO:0016020;GO:0110165	integral component of membrane;intrinsic component of membrane;membrane;cellular anatomical entity	MLOC_64423.1	---NA---	HORVU.MOREX.r3.7HG0752050	BaRT2v18chr7HG387840	#N/A	#N/A	#N/A	BaRT2v18chr7HG387840	#N/A	#N/A	#N/A
BaRT2v18chr1HG020880	DR_2-control_2	0.00198985	-3.22587	down-regulated	BaRT2v18chr1HG020880	Benzyl alcohol O-benzoyltransferase;10-deacetylbaccatin III 10-O-acetyltransferase	GO:0016747;GO:0010951;GO:0016746;GO:0010466;GO:0016740;GO:0052548;GO:0003824;GO:0045861;GO:0050638;GO:0052547;GO:0047172;GO:0051346;GO:0050737;GO:0030162;GO:0008374;GO:0043086;GO:0050734;GO:0032269;GO:0004869;GO:0051248;GO:0004866;GO:0051336;GO:0061135;GO:0006952;GO:0030414;GO:0044092;GO:0061134;GO:0051172;GO:0004857;GO:0032268;GO:0016413;GO:0051246;GO:0030234;GO:0031324;GO:0098772;GO:0050790;GO:…	transferase activity, transferring acyl groups other than amino-acyl groups;negative regulation of endopeptidase activity;transferase activity, transferring acyl groups;negative regulation of peptidase activity;transferase activity;regulation of endopeptidase activity;catalytic activity;negative regulation of proteolysis;taxadien-5-alpha-ol O-acetyltransferase activity;regulation of peptidase act…	MLOC_76558.1	HORVU1Hr1G045700	HORVU.MOREX.r3.1HG0048080	BaRT2v18chr1HG020880	#N/A	#N/A	#N/A	BaRT2v18chr1HG020880	#N/A	#N/A	#N/A
BaRT2v18chr3HG129100	DR_2-control_2	0.000105609	-3.22312	down-regulated	BaRT2v18chr3HG129100	0	0	0	MLOC_13432.1	---NA---	HORVU.MOREX.r3.7HG0750800	BaRT2v18chr3HG129100	#N/A	#N/A	#N/A	BaRT2v18chr3HG129100	#N/A	#N/A	#N/A
BaRT2v18chr5HG277390	DR_2-control_2	0.009025	-3.20609	down-regulated	BaRT2v18chr5HG277390	Harpin-induced protein 1 containing protein, expressed;Harpin-induced protein	GO:0046658;GO:0009506;GO:0055044;GO:0031225;GO:0005911;GO:0070161;GO:0030054;GO:0031226;GO:0005886;GO:0031224;GO:0071944;GO:0016021;GO:0016020;GO:0110165	anchored component of plasma membrane;plasmodesma;symplast;anchored component of membrane;cell-cell junction;anchoring junction;cell junction;intrinsic component of plasma membrane;plasma membrane;intrinsic component of membrane;cell periphery;integral component of membrane;membrane;cellular anatomical entity	MLOC_69576.1	HORVU6Hr1G021090	HORVU.MOREX.r3.5HG0530290	BaRT2v18chr5HG277390	#N/A	#N/A	#N/A	BaRT2v18chr5HG277390	#N/A	#N/A	#N/A
BaRT2v18chr4HG216820	DR_2-control_2	7.10802572557155e-05	-3.18751	down-regulated	BaRT2v18chr4HG216820	Flavone synthase typeI2;Flavanone 3-dioxygenase 2;Protein DOWNY MILDEW RESISTANCE 6;Fe2OG dioxygenase domain-containing protein;Oxidoreductase, 2OG-Fe oxygenase family protein, expressed	0	0	MLOC_59596.2	HORVU4Hr1G084810	HORVU.MOREX.r3.4HG0412490	BaRT2v18chr4HG216820	#N/A	#N/A	#N/A	BaRT2v18chr4HG216820	#N/A	#N/A	#N/A
BaRT2v18chr7HG341850	DR_2-control_2	0.00692286	-3.17883	down-regulated	BaRT2v18chr7HG341850	Ring-h2 finger protein atl60;RING-H2 finger protein ATL3;RING-H2 finger protein ATL1P;Zinc finger, RING-type	GO:0016021;GO:0006896;GO:0061630;GO:0031224;GO:0016567;GO:0061659;GO:0016020;GO:0032446;GO:0004842;GO:0070647;GO:0017119;GO:0019787;GO:0006623;GO:0005802;GO:0016740;GO:0072666;GO:0099023;GO:0140096;GO:0072665;GO:0005768;GO:0016746;GO:0006892;GO:0098791;GO:0003824;GO:0007034;GO:0031410;GO:0048193;GO:0097708;GO:0006511;GO:0031982;GO:0019941;GO:0005794;GO:0043632;GO:0031984;GO:0072594;GO:0012505;GO:…	integral component of membrane;Golgi to vacuole transport;ubiquitin protein ligase activity;intrinsic component of membrane;protein ubiquitination;ubiquitin-like protein ligase activity;membrane;protein modification by small protein conjugation;ubiquitin-protein transferase activity;protein modification by small protein conjugation or removal;Golgi transport complex;ubiquitin-like protein transfe…	MLOC_60517.1	HORVU3Hr1G028260	HORVU.MOREX.r3.7HG0660720	BaRT2v18chr7HG341850	#N/A	#N/A	#N/A	BaRT2v18chr7HG341850	#N/A	#N/A	#N/A
BaRT2v18chr5HG248260	DR_2-control_2	0.0020309	-3.17751	down-regulated	BaRT2v18chr5HG248260	0	0	0	---NA---	---NA---	---NA---	BaRT2v18chr5HG248260	#N/A	#N/A	#N/A	BaRT2v18chr5HG248260	#N/A	#N/A	#N/A
BaRT2v18chr6HG309440	DR_2-control_2	0.000798173	-3.15369	down-regulated	BaRT2v18chr6HG309440	0	0	0	---NA---	---NA---	---NA---	BaRT2v18chr6HG309440	#N/A	#N/A	#N/A	BaRT2v18chr6HG309440	#N/A	#N/A	#N/A
BaRT2v18chr3HG124860	DR_2-control_2	0.00875358	-3.15302	down-regulated	BaRT2v18chr3HG124860	Auxin-responsive protein IAA2;Auxin-responsive protein	GO:0009734;GO:0005634;GO:0071365;GO:0043231;GO:0009733;GO:0043227;GO:0009755;GO:0043229;GO:0032870;GO:0043226;GO:0009725;GO:0005622;GO:0071495;GO:0110165;GO:0009719;GO:0071310;GO:0010033;GO:0070887;GO:0042221;GO:0007165;GO:0023052;GO:0007154;GO:0006355;GO:1903506;GO:0051716;GO:2001141;GO:0051252;GO:0019219;GO:2000112;GO:0010556;GO:0031326;GO:0009889;GO:0010468;GO:0051171;GO:0080090;GO:0031323;GO:…	auxin-activated signaling pathway;nucleus;cellular response to auxin stimulus;intracellular membrane-bounded organelle;response to auxin;membrane-bounded organelle;hormone-mediated signaling pathway;intracellular organelle;cellular response to hormone stimulus;organelle;response to hormone;intracellular anatomical structure;cellular response to endogenous stimulus;cellular anatomical entity;respo…	MLOC_56819.1	HORVU3Hr1G019750	HORVU.MOREX.r3.3HG0236780	BaRT2v18chr3HG124860	#N/A	#N/A	#N/A	BaRT2v18chr3HG124860	#N/A	#N/A	#N/A
BaRT2v18chr2HG087610	DR_2-control_2	0.00549958	-3.15084	down-regulated	BaRT2v18chr2HG087610	Heavy metal-associated isoprenylated plant protein 46;Heavy metal transport/detoxification superfamily protein, putative	GO:0030001;GO:0046872;GO:0006812;GO:0043169;GO:0006811;GO:0043167;GO:0006810;GO:0005488;GO:0051234;GO:0051179	metal ion transport;metal ion binding;cation transport;cation binding;ion transport;ion binding;transport;binding;establishment of localization;localization	MLOC_13761.1	HORVU2Hr1G081590	HORVU.MOREX.r3.2HG0174410	BaRT2v18chr2HG087610	#N/A	#N/A	#N/A	BaRT2v18chr2HG087610	#N/A	#N/A	#N/A
BaRT2v18chr7HG331320	DR_2-control_2	0.00496791	-3.15011	down-regulated	BaRT2v18chr7HG331320	3-ketoacyl-CoA synthase	GO:0006633;GO:0016747;GO:0016021;GO:0072330;GO:0016746;GO:0031224;GO:0006631;GO:0016740;GO:0016020;GO:0008610;GO:0003824;GO:0031298;GO:0032787;GO:0043596;GO:0102336;GO:0044255;GO:0000228;GO:0102337;GO:0006629;GO:0005657;GO:0102338;GO:0046394;GO:0000785;GO:0102756;GO:0016053;GO:0005694;GO:0003677;GO:0044283;GO:0031981;GO:0003676;GO:0019752;GO:0140513;GO:1901363;GO:0043436;GO:0070013;GO:0097159;GO:…	fatty acid biosynthetic process;transferase activity, transferring acyl groups other than amino-acyl groups;integral component of membrane;monocarboxylic acid biosynthetic process;transferase activity, transferring acyl groups;intrinsic component of membrane;fatty acid metabolic process;transferase activity;membrane;lipid biosynthetic process;catalytic activity;replication fork protection complex…	MLOC_8870.1	HORVU7Hr1G006910	HORVU.MOREX.r3.7HG0639840	BaRT2v18chr7HG331320	#N/A	#N/A	#N/A	BaRT2v18chr7HG331320	#N/A	#N/A	#N/A
BaRT2v18chr5HG263350	DR_2-control_2	0.00637581	-3.13244	down-regulated	BaRT2v18chr5HG263350	E3 ubiquitin-protein ligase RGLG;Copine domain-containing protein	GO:0016874;GO:0016021;GO:0003824;GO:0031224;GO:0003676;GO:0016020;GO:1901363;GO:0110165;GO:0097159;GO:0005488	ligase activity;integral component of membrane;catalytic activity;intrinsic component of membrane;nucleic acid binding;membrane;heterocyclic compound binding;cellular anatomical entity;organic cyclic compound binding;binding	MLOC_13628.6	HORVU5Hr1G091920	HORVU.MOREX.r3.5HG0507280	BaRT2v18chr5HG263350	#N/A	#N/A	#N/A	BaRT2v18chr5HG263350	#N/A	#N/A	#N/A
BaRT2v18chr5HG245310	DR_2-control_2	0.0042713	-3.12876	down-regulated	BaRT2v18chr5HG245310	L-ascorbate oxidase	0	0	MLOC_60022.1	HORVU5Hr1G057800	HORVU.MOREX.r3.5HG0476020	BaRT2v18chr5HG245310	#N/A	#N/A	#N/A	BaRT2v18chr5HG245310	#N/A	#N/A	#N/A
BaRT2v18chr7HG381600	DR_2-control_2	0.00162085	-3.12127	down-regulated	BaRT2v18chr7HG381600	Leaf rust resistance protein Lr10;Resistance protein RGA2;NB-ARC domain-containing protein	GO:0043531;GO:0006952;GO:0006950;GO:0032559;GO:0030554;GO:0050896;GO:0032555;GO:0017076;GO:0032553;GO:0097367;GO:0043168;GO:0000166;GO:1901265;GO:0005524;GO:0036094;GO:0035639;GO:0043167;GO:1901363;GO:0097159;GO:0005488	ADP binding;defense response;response to stress;adenyl ribonucleotide binding;adenyl nucleotide binding;response to stimulus;purine ribonucleotide binding;purine nucleotide binding;ribonucleotide binding;carbohydrate derivative binding;anion binding;nucleotide binding;nucleoside phosphate binding;ATP binding;small molecule binding;purine ribonucleoside triphosphate binding;ion binding;heterocycli…	MLOC_62062.3	HORVU7Hr1G111630	HORVU.MOREX.r3.7HG0741100	BaRT2v18chr7HG381600	#N/A	#N/A	#N/A	BaRT2v18chr7HG381600	#N/A	#N/A	#N/A
BaRT2v18chr5HG231270	DR_2-control_2	6.08239538040447e-05	-3.10989	down-regulated	BaRT2v18chr5HG231270	Calmodulin-binding protein 60 G;Calmodulin-binding protein, putative, expressed;protein SAR DEFICIENT 1	GO:0005516;GO:0080142;GO:0005634;GO:0005515;GO:0010337;GO:0043231;GO:0010565;GO:0005488;GO:0043227;GO:0062012;GO:0043565;GO:0043229;GO:0003700;GO:0006355;GO:0043226;GO:0140110;GO:1903506;GO:0005622;GO:2001141;GO:0003677;GO:0110165;GO:0051252;GO:0003676;GO:0019219;GO:1901363;GO:2000112;GO:0097159;GO:0010556;GO:0031326;GO:0009889;GO:0010468;GO:0051171;GO:0080090;GO:0031323;GO:0060255;GO:0019222;GO:…	calmodulin binding;regulation of salicylic acid biosynthetic process;nucleus;protein binding;regulation of salicylic acid metabolic process;intracellular membrane-bounded organelle;regulation of cellular ketone metabolic process;binding;membrane-bounded organelle;regulation of small molecule metabolic process;sequence-specific DNA binding;intracellular organelle;DNA-binding transcription factor a…	MLOC_65527.1	HORVU5Hr1G024400	HORVU.MOREX.r3.5HG0444870	BaRT2v18chr5HG231270	#N/A	#N/A	#N/A	BaRT2v18chr5HG231270	#N/A	#N/A	#N/A
BaRT2v18chr3HG138890	DR_2-control_2	0.00073691	-3.09808	down-regulated	BaRT2v18chr3HG138890	WRKY domain-containing protein	GO:0043565;GO:0005634;GO:0006355;GO:0003700;GO:1903506;GO:0043231;GO:0140110;GO:2001141;GO:0043227;GO:0051252;GO:0003677;GO:0043229;GO:0019219;GO:0003676;GO:0043226;GO:2000112;GO:0005622;GO:1901363;GO:0010556;GO:0097159;GO:0110165;GO:0031326;GO:0005488;GO:0009889;GO:0010468;GO:0051171;GO:0080090;GO:0031323;GO:0060255;GO:0019222;GO:0050794;GO:0050789;GO:0065007	sequence-specific DNA binding;nucleus;regulation of transcription, DNA-templated;DNA-binding transcription factor activity;regulation of nucleic acid-templated transcription;intracellular membrane-bounded organelle;transcription regulator activity;regulation of RNA biosynthetic process;membrane-bounded organelle;regulation of RNA metabolic process;DNA binding;intracellular organelle;regulation of…	MLOC_12079.1	HORVU3Hr1G050590	HORVU.MOREX.r3.3HG0268090	BaRT2v18chr3HG138890	WRKY	WRKY domain-containing protein	sequence-specific DNA binding;nucleus;regulation of transcription, DNA-templated;DNA-binding transcription factor activity;regulation of nucleic acid-templated transcription;intracellular membrane-bounded organelle;transcription regulator activity;regulation of RNA biosynthetic process;membrane-bounded organelle;regulation of RNA metabolic process;DNA binding;intracellular organelle;regulation of…	BaRT2v18chr3HG138890	#N/A	#N/A	#N/A
BaRT2v18chr5HG268070	DR_2-control_2	0.0018568	-3.09726	down-regulated	BaRT2v18chr5HG268070	Transcription factor JUNGBRUNNEN 1;NAC domain-containing protein	GO:0006355;GO:0003677;GO:1903506;GO:0003676;GO:2001141;GO:1901363;GO:0051252;GO:0097159;GO:0019219;GO:0005488;GO:2000112;GO:0010556;GO:0031326;GO:0009889;GO:0010468;GO:0051171;GO:0080090;GO:0031323;GO:0060255;GO:0019222;GO:0050794;GO:0050789;GO:0065007;GO:0006355;GO:0003677;GO:1903506;GO:0003676;GO:2001141;GO:1901363;GO:0051252;GO:0097159;GO:0019219;GO:0005488;GO:2000112;GO:0010556;GO:0031326;GO:…	regulation of transcription, DNA-templated;DNA binding;regulation of nucleic acid-templated transcription;nucleic acid binding;regulation of RNA biosynthetic process;heterocyclic compound binding;regulation of RNA metabolic process;organic cyclic compound binding;regulation of nucleobase-containing compound metabolic process;binding;regulation of cellular macromolecule biosynthetic process;regula…	MLOC_60079.1	HORVU5Hr1G085220	HORVU.MOREX.r3.5HG0514310	BaRT2v18chr5HG268070	NAC	Transcription factor JUNGBRUNNEN 1;NAC domain-containing protein	regulation of transcription, DNA-templated;DNA binding;regulation of nucleic acid-templated transcription;nucleic acid binding;regulation of RNA biosynthetic process;heterocyclic compound binding;regulation of RNA metabolic process;organic cyclic compound binding;regulation of nucleobase-containing compound metabolic process;binding;regulation of cellular macromolecule biosynthetic process;regula…	BaRT2v18chr5HG268070	#N/A	#N/A	#N/A
BaRT2v18chr1HG025380	DR_2-control_2	0.00476323	-3.08473	down-regulated	BaRT2v18chr1HG025380	Putative glucuronosyltransferase PGSIP7;putative glucuronosyltransferase PGSIP8;Glycogenin glucosyltransferase;Transferase, transferring glycosyl groups;Glycogenin-1	GO:0006486;GO:0016757;GO:0016021;GO:0043413;GO:0016740;GO:0031224;GO:0009101;GO:0016020;GO:0102751;GO:0009100;GO:0008466;GO:0110165;GO:0070085;GO:0003824;GO:1901137;GO:0035251;GO:0006464;GO:0046527;GO:0036211;GO:0008194;GO:1901135;GO:0016758;GO:0043412;GO:0034645;GO:0009059;GO:0044267;GO:1901566;GO:0019538;GO:0044260;GO:0044249;GO:1901576;GO:0009058;GO:1901564;GO:0043170;GO:0006807;GO:0044238;GO:…	protein glycosylation;transferase activity, transferring glycosyl groups;integral component of membrane;macromolecule glycosylation;transferase activity;intrinsic component of membrane;glycoprotein biosynthetic process;membrane;UDP-alpha-D-glucose:glucosyl-glycogenin alpha-D-glucosyltransferase activity;glycoprotein metabolic process;glycogenin glucosyltransferase activity;cellular anatomical ent…	MLOC_65693.2	HORVU1Hr1G054100	HORVU.MOREX.r3.1HG0056490	BaRT2v18chr1HG025380	#N/A	#N/A	#N/A	BaRT2v18chr1HG025380	#N/A	#N/A	#N/A
BaRT2v18chr2HG109420	DR_2-control_2	0.000330323	-3.08265	down-regulated	BaRT2v18chr2HG109420	Putative heavy metal transport/detoxification protein;HMA domain-containing protein	GO:0030001;GO:0046872;GO:0016021;GO:0006812;GO:0043169;GO:0031224;GO:0006811;GO:0043167;GO:0016020;GO:0006810;GO:0005488;GO:0110165;GO:0051234;GO:0051179	metal ion transport;metal ion binding;integral component of membrane;cation transport;cation binding;intrinsic component of membrane;ion transport;ion binding;membrane;transport;binding;cellular anatomical entity;establishment of localization;localization	MLOC_57976.1	HORVU2Hr1G117940	HORVU.MOREX.r3.2HG0208520	BaRT2v18chr2HG109420	#N/A	#N/A	#N/A	BaRT2v18chr2HG109420	#N/A	#N/A	#N/A
BaRT2v18chr4HG196730	DR_2-control_2	7.10802572557155e-05	-3.07838	down-regulated	BaRT2v18chr4HG196730	Putative calcium-binding protein CML32;probable calcium-binding protein CML27;Calcium-binding protein CML42;Calcium-binding protein CAST	GO:0005509;GO:0046872;GO:0043169;GO:0043167;GO:0005488	calcium ion binding;metal ion binding;cation binding;ion binding;binding	MLOC_19924.1	HORVU4Hr1G050990	HORVU.MOREX.r3.4HG0379260	BaRT2v18chr4HG196730	#N/A	#N/A	#N/A	BaRT2v18chr4HG196730	#N/A	#N/A	#N/A
BaRT2v18chr2HG062520	DR_2-control_2	0.00637581	-3.06446	down-regulated	BaRT2v18chr2HG062520	Stomatal closure-related actin-binding protein 1	GO:0010119;GO:0003779;GO:0016021;GO:0008092;GO:0007015;GO:0031224;GO:0097435;GO:0005515;GO:0016020;GO:0030036;GO:0005488;GO:0110165;GO:0030029;GO:0007010;GO:0006996;GO:0016043;GO:0071840;GO:0050794;GO:0050789;GO:0065007;GO:0009987	regulation of stomatal movement;actin binding;integral component of membrane;cytoskeletal protein binding;actin filament organization;intrinsic component of membrane;supramolecular fiber organization;protein binding;membrane;actin cytoskeleton organization;binding;cellular anatomical entity;actin filament-based process;cytoskeleton organization;organelle organization;cellular component organizati…	MLOC_56570.2	HORVU5Hr1G011570	HORVU.MOREX.r3.2HG0119530	BaRT2v18chr2HG062520	#N/A	#N/A	#N/A	BaRT2v18chr2HG062520	#N/A	#N/A	#N/A
BaRT2v18chr4HG207730	DR_2-control_2	0.00307756	-3.04804	down-regulated	BaRT2v18chr4HG207730	0	GO:0016021;GO:0031224;GO:0016020;GO:0110165;GO:0016021;GO:0031224;GO:0016020;GO:0110165	integral component of membrane;intrinsic component of membrane;membrane;cellular anatomical entity;integral component of membrane;intrinsic component of membrane;membrane;cellular anatomical entity	---NA---	---NA---	---NA---	BaRT2v18chr4HG207730	#N/A	#N/A	#N/A	BaRT2v18chr4HG207730	#N/A	#N/A	#N/A
BaRT2v18chr4HG214840	DR_2-control_2	0.00182496	-3.04046	down-regulated	BaRT2v18chr4HG214840	NAC domain-containing protein	GO:0006355;GO:0003677;GO:0005634;GO:1903506;GO:0003676;GO:0043231;GO:2001141;GO:1901363;GO:0043227;GO:0051252;GO:0097159;GO:0043229;GO:0019219;GO:0043565;GO:0043226;GO:2000112;GO:0005488;GO:0005622;GO:0010556;GO:0110165;GO:0031326;GO:0009889;GO:0010468;GO:0051171;GO:0080090;GO:0031323;GO:0060255;GO:0019222;GO:1901002;GO:1902584;GO:2000070;GO:0050794;GO:0050789;GO:1901000;GO:0065007;GO:0047484;GO:…	regulation of transcription, DNA-templated;DNA binding;nucleus;regulation of nucleic acid-templated transcription;nucleic acid binding;intracellular membrane-bounded organelle;regulation of RNA biosynthetic process;heterocyclic compound binding;membrane-bounded organelle;regulation of RNA metabolic process;organic cyclic compound binding;intracellular organelle;regulation of nucleobase-containing…	MLOC_60079.1	HORVU7Hr1G076250	HORVU.MOREX.r3.4HG0409490	BaRT2v18chr4HG214840	NAC	NAC domain-containing protein	regulation of transcription, DNA-templated;DNA binding;nucleus;regulation of nucleic acid-templated transcription;nucleic acid binding;intracellular membrane-bounded organelle;regulation of RNA biosynthetic process;heterocyclic compound binding;membrane-bounded organelle;regulation of RNA metabolic process;organic cyclic compound binding;intracellular organelle;regulation of nucleobase-containing…	BaRT2v18chr4HG214840	#N/A	#N/A	#N/A
BaRT2v18chr1HG047890	DR_2-control_2	0.00244615	-3.03938	down-regulated	BaRT2v18chr1HG047890	Glycosyltransferase;Anthocyanidin 5,3-O-glucosyltransferase;UDP-glycosyltransferase 88A1	GO:0008194;GO:0016021;GO:0016757;GO:0031224;GO:0016740;GO:0016020;GO:0003824;GO:0110165;GO:0003676;GO:1901363;GO:0097159;GO:0005488	UDP-glycosyltransferase activity;integral component of membrane;transferase activity, transferring glycosyl groups;intrinsic component of membrane;transferase activity;membrane;catalytic activity;cellular anatomical entity;nucleic acid binding;heterocyclic compound binding;organic cyclic compound binding;binding	MLOC_36556.1	HORVU1Hr1G092650	HORVU.MOREX.r3.1HG0092830	BaRT2v18chr1HG047890	#N/A	#N/A	#N/A	BaRT2v18chr1HG047890	#N/A	#N/A	#N/A
BaRT2v18chr3HG140620	DR_2-control_2	0.00165207	-3.02358	down-regulated	BaRT2v18chr3HG140620	0	GO:0015074;GO:0003676;GO:0016021;GO:0006259;GO:0031224;GO:1901363;GO:0090304;GO:0016020;GO:0097159;GO:0006139;GO:0005488;GO:0110165;GO:0046483;GO:0006725;GO:1901360;GO:0044260;GO:0034641;GO:0043170;GO:0006807;GO:0044238;GO:0044237;GO:0071704;GO:0008152;GO:0009987;GO:0015074;GO:0003676;GO:0016021;GO:0006259;GO:0031224;GO:1901363;GO:0090304;GO:0016020;GO:0097159;GO:0006139;GO:0005488;GO:0110165;GO:…	DNA integration;nucleic acid binding;integral component of membrane;DNA metabolic process;intrinsic component of membrane;heterocyclic compound binding;nucleic acid metabolic process;membrane;organic cyclic compound binding;nucleobase-containing compound metabolic process;binding;cellular anatomical entity;heterocycle metabolic process;cellular aromatic compound metabolic process;organic cyclic c…	MLOC_42314.1	HORVU1Hr1G052310	HORVU.MOREX.r3.5HG0440650	BaRT2v18chr3HG140620	#N/A	#N/A	#N/A	BaRT2v18chr3HG140620	#N/A	#N/A	#N/A
BaRT2v18chr7HG373650	DR_2-control_2	0.00852518	-3.01883	down-regulated	BaRT2v18chr7HG373650	Ternary complex factor MIP1, leucine-zipper;Transcription factor	GO:0005773;GO:0003700;GO:0006355;GO:0043229;GO:0140110;GO:1903506;GO:0043226;GO:2001141;GO:0043231;GO:0051252;GO:0043227;GO:0019219;GO:0005622;GO:2000112;GO:0005737;GO:0010556;GO:0005840;GO:0031326;GO:0009889;GO:0043232;GO:0010468;GO:0043228;GO:0051171;GO:0016021;GO:0080090;GO:0031224;GO:0031323;GO:0016020;GO:0060255;GO:0110165;GO:0019222;GO:0050794;GO:0050789;GO:0065007;GO:0005773;GO:0003700;GO:…	vacuole;DNA-binding transcription factor activity;regulation of transcription, DNA-templated;intracellular organelle;transcription regulator activity;regulation of nucleic acid-templated transcription;organelle;regulation of RNA biosynthetic process;intracellular membrane-bounded organelle;regulation of RNA metabolic process;membrane-bounded organelle;regulation of nucleobase-containing compound …	MLOC_52639.3	HORVU7Hr1G096360	HORVU.MOREX.r3.7HG0726750	BaRT2v18chr7HG373650	#N/A	#N/A	#N/A	BaRT2v18chr7HG373650	#N/A	#N/A	#N/A
BaRT2v18chr7HG338420	DR_2-control_2	0.00966444	-3.01691	down-regulated	BaRT2v18chr7HG338420	0	GO:0042626;GO:0055085;GO:0016021;GO:0015399;GO:0006810;GO:0031224;GO:0022804;GO:0051234;GO:0016020;GO:0016887;GO:0051179;GO:0000325;GO:0017111;GO:0009987;GO:0005774;GO:0016462;GO:0005773;GO:0016818;GO:0098588;GO:0016817;GO:0031090;GO:0022857;GO:0043231;GO:0005215;GO:0043227;GO:0005524;GO:0043229;GO:0032559;GO:0043226;GO:0030554;GO:0005737;GO:0035639;GO:0005622;GO:0032555;GO:0110165;GO:0017076;GO:…	ATPase-coupled transmembrane transporter activity;transmembrane transport;integral component of membrane;primary active transmembrane transporter activity;transport;intrinsic component of membrane;active transmembrane transporter activity;establishment of localization;membrane;ATPase activity;localization;plant-type vacuole;nucleoside-triphosphatase activity;cellular process;vacuolar membrane;pyr…	MLOC_36691.4	HORVU7Hr1G025000	HORVU.MOREX.r3.7HG0654530	BaRT2v18chr7HG338420	#N/A	#N/A	#N/A	BaRT2v18chr7HG338420	#N/A	#N/A	#N/A
BaRT2v18chr2HG092160	DR_2-control_2	0.00278259	-3.01595	down-regulated	BaRT2v18chr2HG092160	Phenylalanine ammonia-lyase	GO:0045548;GO:0009800;GO:0005737;GO:0009803;GO:0016841;GO:0005622;GO:0009699;GO:0016840;GO:0110165;GO:0120255;GO:0016829;GO:0120254;GO:0003824;GO:0009698;GO:0006559;GO:1902222;GO:0006558;GO:1902221;GO:0044550;GO:0009074;GO:0019748;GO:0042537;GO:1901606;GO:0009063;GO:0009072;GO:0072330;GO:0046395;GO:0016054;GO:1901361;GO:0019439;GO:0044282;GO:1901565;GO:0032787;GO:0044248;GO:1901605;GO:0046394;GO:…	phenylalanine ammonia-lyase activity;cinnamic acid biosynthetic process;cytoplasm;cinnamic acid metabolic process;ammonia-lyase activity;intracellular anatomical structure;phenylpropanoid biosynthetic process;carbon-nitrogen lyase activity;cellular anatomical entity;olefinic compound biosynthetic process;lyase activity;olefinic compound metabolic process;catalytic activity;phenylpropanoid metabol…	MLOC_4684.1	HORVU2Hr1G089440	HORVU.MOREX.r3.2HG0182090	BaRT2v18chr2HG092160	#N/A	#N/A	#N/A	BaRT2v18chr2HG092160	#N/A	#N/A	#N/A
BaRT2v18chr2HG093060	DR_2-control_2	0.00028405	-3.00914	down-regulated	BaRT2v18chr2HG093060	probable polyol transporter 4;MFS domain-containing protein	GO:0015293;GO:0055085;GO:0016021;GO:0015291;GO:0006810;GO:0031224;GO:0022804;GO:0051234;GO:0016020;GO:0022857;GO:0051179;GO:0110165;GO:0005215;GO:0006817;GO:0015698;GO:0006820;GO:0006811;GO:0009987	symporter activity;transmembrane transport;integral component of membrane;secondary active transmembrane transporter activity;transport;intrinsic component of membrane;active transmembrane transporter activity;establishment of localization;membrane;transmembrane transporter activity;localization;cellular anatomical entity;transporter activity;phosphate ion transport;inorganic anion transport;anio…	MLOC_71773.1	---NA---	HORVU.MOREX.r3.2HG0183740	BaRT2v18chr2HG093060	#N/A	#N/A	#N/A	BaRT2v18chr2HG093060	#N/A	#N/A	#N/A
BaRT2v18chr6HG289070	DR_2-control_2	0.000186866	-3.00397	down-regulated	BaRT2v18chr6HG289070	Calcium-dependent protein kinase 16;Calcium dependent protein kinase 2	GO:0005509;GO:0006468;GO:0005634;GO:0004672;GO:0006464;GO:0043231;GO:0016773;GO:0036211;GO:0043227;GO:0016301;GO:0043412;GO:0043229;GO:0016772;GO:0016310;GO:0043226;GO:0140096;GO:0046777;GO:0005737;GO:0010857;GO:0006796;GO:0034990;GO:0005524;GO:0006793;GO:0030892;GO:0032559;GO:0044267;GO:0034991;GO:0030554;GO:0018105;GO:0030893;GO:0035639;GO:0018209;GO:0000798;GO:0032555;GO:0019538;GO:0000795;GO:…	calcium ion binding;protein phosphorylation;nucleus;protein kinase activity;cellular protein modification process;intracellular membrane-bounded organelle;phosphotransferase activity, alcohol group as acceptor;protein modification process;membrane-bounded organelle;kinase activity;macromolecule modification;intracellular organelle;transferase activity, transferring phosphorus-containing groups;ph…	MLOC_76047.2	HORVU6Hr1G014700	HORVU.MOREX.r3.6HG0551960	BaRT2v18chr6HG289070	#N/A	#N/A	#N/A	BaRT2v18chr6HG289070	#N/A	#N/A	#N/A
BaRT2v18chr2HG089170	DR_2-control_2	0.00579701	-3.00085	down-regulated	BaRT2v18chr2HG089170	0	0	0	---NA---	---NA---	---NA---	BaRT2v18chr2HG089170	#N/A	#N/A	#N/A	BaRT2v18chr2HG089170	#N/A	#N/A	#N/A
BaRT2v18chr1HG011470	DR_2-control_2	0.00217339	-2.99266	down-regulated	BaRT2v18chr1HG011470	0	0	0	---NA---	---NA---	---NA---	BaRT2v18chr1HG011470	#N/A	#N/A	#N/A	BaRT2v18chr1HG011470	#N/A	#N/A	#N/A
BaRT2v18chr3HG118750	DR_2-control_2	0.00130641	-2.99074	down-regulated	BaRT2v18chr3HG118750	Protein SAR DEFICIENT 1;Calmodulin-binding protein 60 B;Calmodulin-binding protein-like;Photosystem II manganese-stabilizing polypeptide (Fragment);Putative CALMODULIN-BINDING PROTEIN60	GO:0005516;GO:0080142;GO:0005634;GO:0005515;GO:0010337;GO:0043231;GO:0010565;GO:0043565;GO:0043227;GO:0062012;GO:0003700;GO:0043229;GO:0140110;GO:0006355;GO:0043226;GO:0005488;GO:1903506;GO:0005622;GO:2001141;GO:0003677;GO:0110165;GO:0051252;GO:0003676;GO:0019219;GO:1901363;GO:2000112;GO:0097159;GO:0010556;GO:0031326;GO:0009889;GO:0010468;GO:0051171;GO:0080090;GO:0031323;GO:0060255;GO:0019222;GO:…	calmodulin binding;regulation of salicylic acid biosynthetic process;nucleus;protein binding;regulation of salicylic acid metabolic process;intracellular membrane-bounded organelle;regulation of cellular ketone metabolic process;sequence-specific DNA binding;membrane-bounded organelle;regulation of small molecule metabolic process;DNA-binding transcription factor activity;intracellular organelle;…	MLOC_36714.1	HORVU3Hr1G007290	HORVU.MOREX.r3.3HG0225960	BaRT2v18chr3HG118750	#N/A	#N/A	#N/A	BaRT2v18chr3HG118750	#N/A	#N/A	#N/A
BaRT2v18chr2HG061330	DR_2-control_2	0.000934358	-2.97857	down-regulated	BaRT2v18chr2HG061330	0	GO:0005886;GO:0071944;GO:0016021;GO:0031224;GO:0016020;GO:0110165	plasma membrane;cell periphery;integral component of membrane;intrinsic component of membrane;membrane;cellular anatomical entity	MLOC_66360.1	HORVU5Hr1G089740	HORVU.MOREX.r3.2HG0117080	BaRT2v18chr2HG061330	#N/A	#N/A	#N/A	BaRT2v18chr2HG061330	#N/A	#N/A	#N/A
BaRT2v18chr6HG290550	DR_2-control_2	0.00378702	-2.97448	down-regulated	BaRT2v18chr6HG290550	L-aspartate oxidase;L-aspartate oxidase, chloroplastic	0	0	---NA---	HORVU6Hr1G017860	HORVU.MOREX.r3.6HG0555040	BaRT2v18chr6HG290550	#N/A	#N/A	#N/A	BaRT2v18chr6HG290550	#N/A	#N/A	#N/A
BaRT2v18chr3HG148940	DR_2-control_2	0.000188542	-2.97018	down-regulated	BaRT2v18chr3HG148940	Pleiotropic drug resistance protein 4;ABC transporter domain-containing protein	GO:0042626;GO:0055085;GO:0016021;GO:0015399;GO:0006810;GO:0031224;GO:0022804;GO:0051234;GO:0016020;GO:0016887;GO:0051179;GO:0110165;GO:0017111;GO:0009987;GO:0016462;GO:0016818;GO:0016817;GO:0022857;GO:0005215;GO:0005524;GO:0032559;GO:0030554;GO:0035639;GO:0032555;GO:0017076;GO:0032553;GO:0097367;GO:0043168;GO:0000166;GO:1901265;GO:0036094;GO:0016787;GO:0043167;GO:1901363;GO:0097159;GO:0005488;GO:…	ATPase-coupled transmembrane transporter activity;transmembrane transport;integral component of membrane;primary active transmembrane transporter activity;transport;intrinsic component of membrane;active transmembrane transporter activity;establishment of localization;membrane;ATPase activity;localization;cellular anatomical entity;nucleoside-triphosphatase activity;cellular process;pyrophosphata…	MLOC_10748.1	HORVU3Hr1G071470	HORVU.MOREX.r3.3HG0288800	BaRT2v18chr3HG148940	#N/A	#N/A	#N/A	BaRT2v18chr3HG148940	#N/A	#N/A	#N/A
BaRT2v18chr5HG264970	DR_2-control_2	0.000121822	-2.9606	down-regulated	BaRT2v18chr5HG264970	calmodulin-like protein 11;Calmodulin-like protein 8;Calmodulin-like protein 4;EF-hand domain;Parvalbumin;Calmodulin	GO:0005509;GO:0019722;GO:0046872;GO:0019932;GO:0043169;GO:0035556;GO:0043167;GO:0007165;GO:0005488;GO:0023052;GO:0007154;GO:0051716;GO:0050896;GO:0050794;GO:0050789;GO:0065007;GO:0009987	calcium ion binding;calcium-mediated signaling;metal ion binding;second-messenger-mediated signaling;cation binding;intracellular signal transduction;ion binding;signal transduction;binding;signaling;cell communication;cellular response to stimulus;response to stimulus;regulation of cellular process;regulation of biological process;biological regulation;cellular process	MLOC_19924.1	HORVU5Hr1G094290	HORVU.MOREX.r3.5HG0509810	BaRT2v18chr5HG264970	#N/A	#N/A	#N/A	BaRT2v18chr5HG264970	#N/A	#N/A	#N/A
BaRT2v18chr7HG362900	DR_2-control_2	0.00310421	-2.94865	down-regulated	BaRT2v18chr7HG362900	Auxin-responsive protein	GO:0009734;GO:0005634;GO:0071365;GO:0043231;GO:0009733;GO:0043227;GO:0009755;GO:0043229;GO:0032870;GO:0043226;GO:0009725;GO:0005622;GO:0071495;GO:0110165;GO:0009719;GO:0071310;GO:0010033;GO:0070887;GO:0042221;GO:0007165;GO:0023052;GO:0007154;GO:0051716;GO:0006355;GO:1903506;GO:2001141;GO:0051252;GO:0019219;GO:2000112;GO:0010556;GO:0031326;GO:0009889;GO:0010468;GO:0051171;GO:0080090;GO:0031323;GO:…	auxin-activated signaling pathway;nucleus;cellular response to auxin stimulus;intracellular membrane-bounded organelle;response to auxin;membrane-bounded organelle;hormone-mediated signaling pathway;intracellular organelle;cellular response to hormone stimulus;organelle;response to hormone;intracellular anatomical structure;cellular response to endogenous stimulus;cellular anatomical entity;respo…	MLOC_6708.4	HORVU4Hr1G016160	HORVU.MOREX.r3.7HG0706260	BaRT2v18chr7HG362900	#N/A	#N/A	#N/A	BaRT2v18chr7HG362900	#N/A	#N/A	#N/A
BaRT2v18chr6HG295520	DR_2-control_2	0.00631999	-2.94486	down-regulated	BaRT2v18chr6HG295520	WRKY domain-containing protein;WRKY4 transcription factor (Fragment);WRKY8 transcription factor;Drought resistance protein	GO:0043565;GO:0009938;GO:0005634;GO:0003700;GO:0010200;GO:0043231;GO:0140110;GO:0009937;GO:0043227;GO:0002238;GO:1990841;GO:0043229;GO:0009751;GO:0003677;GO:0043226;GO:0009753;GO:0003682;GO:0005622;GO:0006355;GO:0003676;GO:0110165;GO:1903506;GO:1901363;GO:2001141;GO:0097159;GO:0070542;GO:0005488;GO:0051252;GO:0005515;GO:0019219;GO:2000112;GO:0010556;GO:0031326;GO:0009889;GO:0010468;GO:0051171;GO:…	sequence-specific DNA binding;negative regulation of gibberellic acid mediated signaling pathway;nucleus;DNA-binding transcription factor activity;response to chitin;intracellular membrane-bounded organelle;transcription regulator activity;regulation of gibberellic acid mediated signaling pathway;membrane-bounded organelle;response to molecule of fungal origin;promoter-specific chromatin binding;…	MLOC_60890.1	HORVU6Hr1G028790	HORVU.MOREX.r3.6HG0568570	BaRT2v18chr6HG295520	WRKY	WRKY domain-containing protein;WRKY4 transcription factor (Fragment);WRKY8 transcription factor;Drought resistance protein	sequence-specific DNA binding;negative regulation of gibberellic acid mediated signaling pathway;nucleus;DNA-binding transcription factor activity;response to chitin;intracellular membrane-bounded organelle;transcription regulator activity;regulation of gibberellic acid mediated signaling pathway;membrane-bounded organelle;response to molecule of fungal origin;promoter-specific chromatin binding;…	BaRT2v18chr6HG295520	#N/A	#N/A	#N/A
BaRT2v18chr2HG101330	DR_2-control_2	0.00195835	-2.94247	down-regulated	BaRT2v18chr2HG101330	Ubiquinol oxidase	0	0	MLOC_18515.1	HORVU2Hr1G101920	HORVU.MOREX.r3.2HG0193650	BaRT2v18chr2HG101330	#N/A	#N/A	#N/A	BaRT2v18chr2HG101330	#N/A	#N/A	#N/A
BaRT2v18chr5HG273150	DR_2-control_2	0.00370514	-2.93924	down-regulated	BaRT2v18chr5HG273150	Glycosyltransferase	GO:0008194;GO:0032259;GO:0016021;GO:0016757;GO:0031224;GO:0090502;GO:0016740;GO:0016020;GO:0090501;GO:0003824;GO:0008152;GO:0110165;GO:0008168;GO:0090305;GO:0016741;GO:0016070;GO:0003676;GO:0090304;GO:1901363;GO:0006139;GO:0097159;GO:0046483;GO:0005488;GO:0006725;GO:0004523;GO:1901360;GO:0016891;GO:0034641;GO:0004521;GO:0043170;GO:0016893;GO:0006807;GO:0004540;GO:0044238;GO:0004519;GO:0044237;GO:…	UDP-glycosyltransferase activity;methylation;integral component of membrane;transferase activity, transferring glycosyl groups;intrinsic component of membrane;RNA phosphodiester bond hydrolysis, endonucleolytic;transferase activity;membrane;RNA phosphodiester bond hydrolysis;catalytic activity;metabolic process;cellular anatomical entity;methyltransferase activity;nucleic acid phosphodiester bond…	MLOC_3787.1	HORVU2Hr1G028580	HORVU.MOREX.r3.5HG0523250	BaRT2v18chr5HG273150	#N/A	#N/A	#N/A	BaRT2v18chr5HG273150	#N/A	#N/A	#N/A
BaRT2v18chr6HG287050	DR_2-control_2	0.000532851	-2.9262	down-regulated	BaRT2v18chr6HG287050	Glutathionyl-hydroquinone reductase YqjG-like;GST C-terminal domain-containing protein	GO:0004364;GO:0006749;GO:0005737;GO:0016765;GO:0006575;GO:0005622;GO:0006790;GO:0016740;GO:0110165;GO:0006518;GO:0003824;GO:0043603;GO:0034641;GO:1901564;GO:0006807;GO:0044237;GO:0071704;GO:0008152;GO:0009987;GO:0004364;GO:0006749;GO:0005737;GO:0016765;GO:0006575;GO:0005622;GO:0006790;GO:0016740;GO:0110165;GO:0006518;GO:0003824;GO:0043603;GO:0034641;GO:1901564;GO:0006807;GO:0044237;GO:0071704;GO:…	glutathione transferase activity;glutathione metabolic process;cytoplasm;transferase activity, transferring alkyl or aryl (other than methyl) groups;cellular modified amino acid metabolic process;intracellular anatomical structure;sulfur compound metabolic process;transferase activity;cellular anatomical entity;peptide metabolic process;catalytic activity;cellular amide metabolic process;cellular…	MLOC_63608.2	HORVU6Hr1G011120	HORVU.MOREX.r3.6HG0548070	BaRT2v18chr6HG287050	#N/A	#N/A	#N/A	BaRT2v18chr6HG287050	#N/A	#N/A	#N/A
BaRT2v18chr2HG109450	DR_2-control_2	0.006271	-2.92615	down-regulated	BaRT2v18chr2HG109450	HMA domain-containing protein;Putative heavy metal transport/detoxification protein;Heavy metal-associated isoprenylated plant protein 39	GO:0030001;GO:0046872;GO:0016021;GO:0006812;GO:0043169;GO:0031224;GO:0006811;GO:0043167;GO:0016020;GO:0006810;GO:0005488;GO:0110165;GO:0051234;GO:0051179	metal ion transport;metal ion binding;integral component of membrane;cation transport;cation binding;intrinsic component of membrane;ion transport;ion binding;membrane;transport;binding;cellular anatomical entity;establishment of localization;localization	MLOC_56865.2	HORVU2Hr1G118060	HORVU.MOREX.r3.2HG0208660	BaRT2v18chr2HG109450	#N/A	#N/A	#N/A	BaRT2v18chr2HG109450	#N/A	#N/A	#N/A
BaRT2v18chr7HG346830	DR_2-control_2	0.000136262	-2.91953	down-regulated	BaRT2v18chr7HG346830	Calmodulin-binding heat-shock protein, putative;Calmodulin-binding heat-shock protein;Lipase, class 3;Sn1-specific diacylglycerol lipase alpha	GO:0016042;GO:0016021;GO:0004806;GO:0006629;GO:0031224;GO:0016298;GO:1901575;GO:0016020;GO:0004465;GO:0009056;GO:0052689;GO:0005886;GO:0044238;GO:0071944;GO:0016787;GO:0071704;GO:0016788;GO:0110165;GO:0008152;GO:0003824;GO:0009820;GO:1901564;GO:0006807;GO:0016042;GO:0016021;GO:0004806;GO:0006629;GO:0031224;GO:0016298;GO:1901575;GO:0016020;GO:0004465;GO:0009056;GO:0005886;GO:0052689;GO:0044238;GO:…	lipid catabolic process;integral component of membrane;triglyceride lipase activity;lipid metabolic process;intrinsic component of membrane;lipase activity;organic substance catabolic process;membrane;lipoprotein lipase activity;catabolic process;carboxylic ester hydrolase activity;plasma membrane;primary metabolic process;cell periphery;hydrolase activity;organic substance metabolic process;hydr…	MLOC_49218.1	HORVU7Hr1G041570	HORVU.MOREX.r3.7HG0669750	BaRT2v18chr7HG346830	#N/A	#N/A	#N/A	BaRT2v18chr7HG346830	#N/A	#N/A	#N/A
BaRT2v18chr5HG253580	DR_2-control_2	0.00318077	-2.91766	down-regulated	BaRT2v18chr5HG253580	pirin-like protein isoform X1;Putative pirin, rmlC-like jelly roll;Pirin-like protein 2	0	0	MLOC_65370.3	HORVU5Hr1G120800	HORVU.MOREX.r3.5HG0490470	BaRT2v18chr5HG253580	#N/A	#N/A	#N/A	BaRT2v18chr5HG253580	#N/A	#N/A	#N/A
BaRT2v18chr2HG066400	DR_2-control_2	0.000412768	-2.91631	down-regulated	BaRT2v18chr2HG066400	putative methylesterase 11, chloroplastic;Polyneuridine-aldehyde esterase;AB hydrolase-1 domain-containing protein	GO:0080032;GO:0009694;GO:0080031;GO:0009696;GO:0080030;GO:0018958;GO:0042537;GO:0052689;GO:1901615;GO:0016788;GO:0032787;GO:0016787;GO:0006629;GO:0003824;GO:0019752;GO:0043436;GO:0006082;GO:0044281;GO:0006725;GO:1901360;GO:0044238;GO:0044237;GO:0071704;GO:0008152;GO:0009987;GO:0080032;GO:0009694;GO:0009507;GO:0080031;GO:0009696;GO:0009536;GO:0080030;GO:0018958;GO:0043231;GO:0042537;GO:0052689;GO:…	methyl jasmonate esterase activity;jasmonic acid metabolic process;methyl salicylate esterase activity;salicylic acid metabolic process;methyl indole-3-acetate esterase activity;phenol-containing compound metabolic process;benzene-containing compound metabolic process;carboxylic ester hydrolase activity;organic hydroxy compound metabolic process;hydrolase activity, acting on ester bonds;monocarbo…	MLOC_6666.4	HORVU2Hr1G032780	HORVU.MOREX.r3.2HG0127020	BaRT2v18chr2HG066400	#N/A	#N/A	#N/A	BaRT2v18chr2HG066400	#N/A	#N/A	#N/A
BaRT2v18chr3HG173800	DR_2-control_2	7.10802572557155e-05	-2.91305	down-regulated	BaRT2v18chr3HG173800	Glutathione transferase	GO:0004364;GO:0006749;GO:0005737;GO:0006575;GO:0016765;GO:0005622;GO:0006790;GO:0043295;GO:0110165;GO:0006518;GO:1900750;GO:0043603;GO:0042277;GO:0016740;GO:0034641;GO:0072341;GO:1901564;GO:0033218;GO:0006807;GO:1901681;GO:0044237;GO:0071704;GO:0003824;GO:0008152;GO:0043168;GO:0009987;GO:0043167;GO:0005488	glutathione transferase activity;glutathione metabolic process;cytoplasm;cellular modified amino acid metabolic process;transferase activity, transferring alkyl or aryl (other than methyl) groups;intracellular anatomical structure;sulfur compound metabolic process;glutathione binding;cellular anatomical entity;peptide metabolic process;oligopeptide binding;cellular amide metabolic process;peptide…	MLOC_30925.1	HORVU3Hr1G117370	HORVU.MOREX.r3.3HG0330590	BaRT2v18chr3HG173800	#N/A	#N/A	#N/A	BaRT2v18chr3HG173800	#N/A	#N/A	#N/A
BaRT2v18chr7HG351590	DR_2-control_2	2.70595156006804e-05	-2.8958	down-regulated	BaRT2v18chr7HG351590	Lipoxygenase	GO:0031408;GO:0046872;GO:0031407;GO:0043169;GO:0046394;GO:0043167;GO:0016053;GO:0005488;GO:0044283;GO:0019752;GO:0043436;GO:0006082;GO:0044281;GO:0044249;GO:1901576;GO:0009058;GO:0044237;GO:0071704;GO:0008152;GO:0009987	oxylipin biosynthetic process;metal ion binding;oxylipin metabolic process;cation binding;carboxylic acid biosynthetic process;ion binding;organic acid biosynthetic process;binding;small molecule biosynthetic process;carboxylic acid metabolic process;oxoacid metabolic process;organic acid metabolic process;small molecule metabolic process;cellular biosynthetic process;organic substance biosynthet…	MLOC_67243.2	HORVU6Hr1G033600	HORVU.MOREX.r3.7HG0679840	BaRT2v18chr7HG351590	#N/A	#N/A	#N/A	BaRT2v18chr7HG351590	#N/A	#N/A	#N/A
BaRT2v18chr7HG380870	DR_2-control_2	0.00057654	-2.88816	down-regulated	BaRT2v18chr7HG380870	0	GO:0010256;GO:0016021;GO:0016043;GO:0031224;GO:0071840;GO:0016020;GO:0009987;GO:0110165	endomembrane system organization;integral component of membrane;cellular component organization;intrinsic component of membrane;cellular component organization or biogenesis;membrane;cellular process;cellular anatomical entity	MLOC_61768.1	HORVU3Hr1G091150	HORVU.MOREX.r3.7HG0739820	BaRT2v18chr7HG380870	#N/A	#N/A	#N/A	BaRT2v18chr7HG380870	#N/A	#N/A	#N/A
BaRT2v18chr3HG140630	DR_2-control_2	0.00343783	-2.88022	down-regulated	BaRT2v18chr3HG140630	Hydrolase, hydrolyzing O-glycosyl compound;Chitinase domain-containing protein 1	GO:0005975;GO:0008061;GO:0005783;GO:0070492;GO:0044238;GO:0012505;GO:0071704;GO:0097367;GO:0005576;GO:0008152;GO:0030246;GO:0043231;GO:0005488;GO:0043227;GO:0004568;GO:0043229;GO:0043226;GO:0004553;GO:0005737;GO:0016798;GO:0005622;GO:0016787;GO:0003824;GO:0110165	carbohydrate metabolic process;chitin binding;endoplasmic reticulum;oligosaccharide binding;primary metabolic process;endomembrane system;organic substance metabolic process;carbohydrate derivative binding;extracellular region;metabolic process;carbohydrate binding;intracellular membrane-bounded organelle;binding;membrane-bounded organelle;chitinase activity;intracellular organelle;organelle;hydr…	MLOC_21284.2	---NA---	HORVU.MOREX.r3.3HG0272690	BaRT2v18chr3HG140630	#N/A	#N/A	#N/A	BaRT2v18chr3HG140630	#N/A	#N/A	#N/A
BaRT2v18chr2HG090770	DR_2-control_2	0.00207657	-2.8728	down-regulated	BaRT2v18chr2HG090770	0	0	0	MLOC_69129.1	---NA---	HORVU.MOREX.r3.2HG0179700	BaRT2v18chr2HG090770	#N/A	#N/A	#N/A	BaRT2v18chr2HG090770	#N/A	#N/A	#N/A
BaRT2v18chr1HG034890	DR_2-control_2	0.000339781	-2.87018	down-regulated	BaRT2v18chr1HG034890	Inactive receptor-like serine/threonine-protein kinase;Protein kinase domain-containing protein;Putative leucine-rich repeat transmembrane protein kinase family protein;Protein MALE DISCOVERER 2	GO:0004672;GO:0006468;GO:0016021;GO:0016773;GO:0006464;GO:0031224;GO:0016301;GO:0036211;GO:0016020;GO:0016772;GO:0016310;GO:0110165;GO:0140096;GO:0043412;GO:0005524;GO:0006796;GO:0032559;GO:0006793;GO:0030554;GO:0044267;GO:0035639;GO:0019538;GO:0032555;GO:0044260;GO:0017076;GO:1901564;GO:0032553;GO:0043170;GO:0097367;GO:0006807;GO:0043168;GO:0044238;GO:0000166;GO:0044237;GO:1901265;GO:0071704;GO:…	protein kinase activity;protein phosphorylation;integral component of membrane;phosphotransferase activity, alcohol group as acceptor;cellular protein modification process;intrinsic component of membrane;kinase activity;protein modification process;membrane;transferase activity, transferring phosphorus-containing groups;phosphorylation;cellular anatomical entity;catalytic activity, acting on a pr…	MLOC_73696.1	HORVU1Hr1G070580	HORVU.MOREX.r3.1HG0071920	BaRT2v18chr1HG034890	#N/A	#N/A	#N/A	BaRT2v18chr1HG034890	#N/A	#N/A	#N/A
BaRT2v18chr4HG206500	DR_2-control_2	0.00182437	-2.85693	down-regulated	BaRT2v18chr4HG206500	TPT domain-containing protein;GDP-mannose transporter GONST3	GO:0005457;GO:0015783;GO:0005794;GO:0036080;GO:0090480;GO:0012505;GO:0005338;GO:0015780;GO:0016021;GO:0015932;GO:1901264;GO:0031224;GO:1901505;GO:0015931;GO:0016020;GO:0015297;GO:0098656;GO:0043231;GO:0015291;GO:0071705;GO:0043227;GO:0008509;GO:0071702;GO:0043229;GO:0022804;GO:0006820;GO:0043226;GO:0015075;GO:0034220;GO:0005737;GO:0022857;GO:0006811;GO:0005622;GO:0005215;GO:0055085;GO:0110165;GO:…	GDP-fucose transmembrane transporter activity;GDP-fucose transmembrane transport;Golgi apparatus;purine nucleotide-sugar transmembrane transporter activity;purine nucleotide-sugar transmembrane transport;endomembrane system;nucleotide-sugar transmembrane transporter activity;nucleotide-sugar transmembrane transport;integral component of membrane;nucleobase-containing compound transmembrane transp…	MLOC_56155.4	HORVU4Hr1G067840	HORVU.MOREX.r3.4HG0396540	BaRT2v18chr4HG206500	#N/A	#N/A	#N/A	BaRT2v18chr4HG206500	#N/A	#N/A	#N/A
BaRT2v18chr5HG248240	DR_2-control_2	0.00307756	-2.85654	down-regulated	BaRT2v18chr5HG248240	0	0	0	---NA---	---NA---	---NA---	BaRT2v18chr5HG248240	#N/A	#N/A	#N/A	BaRT2v18chr5HG248240	#N/A	#N/A	#N/A
BaRT2v18chr4HG209250	DR_2-control_2	0.000441564	-2.85056	down-regulated	BaRT2v18chr4HG209250	0	0	0	---NA---	---NA---	---NA---	BaRT2v18chr4HG209250	#N/A	#N/A	#N/A	BaRT2v18chr4HG209250	#N/A	#N/A	#N/A
BaRT2v18chr5HG244410	DR_2-control_2	0.00281415	-2.84788	down-regulated	BaRT2v18chr5HG244410	WRKY74-b transcription factor;WRKY domain-containing protein;Drought resistance protein;Transcription factor WRKY69	GO:0043565;GO:0005634;GO:0006355;GO:0003700;GO:1903506;GO:0043231;GO:0140110;GO:2001141;GO:0043227;GO:0051252;GO:0003677;GO:0043229;GO:0019219;GO:0003676;GO:0043226;GO:2000112;GO:0005622;GO:1901363;GO:0010556;GO:0097159;GO:0110165;GO:0031326;GO:0005488;GO:0009889;GO:0000976;GO:0010468;GO:0001067;GO:0051171;GO:1990837;GO:0080090;GO:0003690;GO:0031323;GO:0060255;GO:0019222;GO:0050794;GO:0050789;GO:…	sequence-specific DNA binding;nucleus;regulation of transcription, DNA-templated;DNA-binding transcription factor activity;regulation of nucleic acid-templated transcription;intracellular membrane-bounded organelle;transcription regulator activity;regulation of RNA biosynthetic process;membrane-bounded organelle;regulation of RNA metabolic process;DNA binding;intracellular organelle;regulation of…	MLOC_52504.2	HORVU5Hr1G056130	HORVU.MOREX.r3.5HG0474130	BaRT2v18chr5HG244410	WRKY	WRKY74-b transcription factor;WRKY domain-containing protein;Drought resistance protein;Transcription factor WRKY69	sequence-specific DNA binding;nucleus;regulation of transcription, DNA-templated;DNA-binding transcription factor activity;regulation of nucleic acid-templated transcription;intracellular membrane-bounded organelle;transcription regulator activity;regulation of RNA biosynthetic process;membrane-bounded organelle;regulation of RNA metabolic process;DNA binding;intracellular organelle;regulation of…	BaRT2v18chr5HG244410	#N/A	#N/A	#N/A
BaRT2v18chr6HG292620	DR_2-control_2	0.000102057	-2.84552	down-regulated	BaRT2v18chr6HG292620	Disease resistance protein RPP13	GO:0043531;GO:0006952;GO:0016021;GO:0006950;GO:0032559;GO:0031224;GO:0050896;GO:0030554;GO:0016020;GO:0005524;GO:0006468;GO:0110165;GO:0032555;GO:0006464;GO:0017076;GO:0036211;GO:0032553;GO:0043412;GO:0035639;GO:0016310;GO:0097367;GO:0006796;GO:0043168;GO:0006793;GO:0000166;GO:0044267;GO:1901265;GO:0019538;GO:0036094;GO:0044260;GO:0043167;GO:1901564;GO:1901363;GO:0043170;GO:0097159;GO:0006807;GO:…	ADP binding;defense response;integral component of membrane;response to stress;adenyl ribonucleotide binding;intrinsic component of membrane;response to stimulus;adenyl nucleotide binding;membrane;ATP binding;protein phosphorylation;cellular anatomical entity;purine ribonucleotide binding;cellular protein modification process;purine nucleotide binding;protein modification process;ribonucleotide b…	MLOC_16346.1	HORVU5Hr1G074260	HORVU.MOREX.r3.6HG0559440	BaRT2v18chr6HG292620	#N/A	#N/A	#N/A	BaRT2v18chr6HG292620	#N/A	#N/A	#N/A
BaRT2v18chr5HG262890	DR_2-control_2	0.00057654	-2.8242	down-regulated	BaRT2v18chr5HG262890	Protein kinase domain-containing protein	GO:0030247;GO:0006468;GO:0005886;GO:0030246;GO:0006464;GO:0071944;GO:0005509;GO:0036211;GO:0016021;GO:0004672;GO:0043412;GO:0031224;GO:0004674;GO:0016310;GO:0016020;GO:0016773;GO:0006796;GO:0110165;GO:0016301;GO:0006793;GO:0140096;GO:0044267;GO:0016772;GO:0019538;GO:0005524;GO:0007166;GO:0032559;GO:0044260;GO:0030554;GO:1901564;GO:0035639;GO:0043170;GO:0032555;GO:0007165;GO:0017076;GO:0023052;GO:…	polysaccharide binding;protein phosphorylation;plasma membrane;carbohydrate binding;cellular protein modification process;cell periphery;calcium ion binding;protein modification process;integral component of membrane;protein kinase activity;macromolecule modification;intrinsic component of membrane;protein serine/threonine kinase activity;phosphorylation;membrane;phosphotransferase activity, alco…	MLOC_63789.2	HORVU5Hr1G089620	HORVU.MOREX.r3.5HG0505950	BaRT2v18chr5HG262890	#N/A	#N/A	#N/A	BaRT2v18chr5HG262890	#N/A	#N/A	#N/A
BaRT2v18chr5HG258990	DR_2-control_2	0.000224117	-2.80994	down-regulated	BaRT2v18chr5HG258990	0	0	0	MLOC_72144.2	HORVU5Hr1G081840	HORVU.MOREX.r3.5HG0499000	BaRT2v18chr5HG258990	#N/A	#N/A	#N/A	BaRT2v18chr5HG258990	#N/A	#N/A	#N/A
BaRT2v18chr5HG238880	DR_2-control_2	0.00674286	-2.80398	down-regulated	BaRT2v18chr5HG238880	Harpin-induced protein 1 containing protein, expressed;Late embryogenesis abundant (LEA) hydroxyproline-rich glycoprotein family	GO:0016021;GO:0031224;GO:0016020;GO:0005886;GO:0071944;GO:0110165	integral component of membrane;intrinsic component of membrane;membrane;plasma membrane;cell periphery;cellular anatomical entity	MLOC_72620.1	HORVU0Hr1G010640	HORVU.MOREX.r3.5HG0463010	BaRT2v18chr5HG238880	#N/A	#N/A	#N/A	BaRT2v18chr5HG238880	#N/A	#N/A	#N/A
BaRT2v18chr3HG126200	DR_2-control_2	0.000493236	-2.80077	down-regulated	BaRT2v18chr3HG126200	RING-type domain-containing protein	GO:0016021;GO:0008270;GO:0006896;GO:0031224;GO:0046914;GO:0006623;GO:0016020;GO:0046872;GO:0072666;GO:0043169;GO:0017119;GO:0072665;GO:0006892;GO:0005802;GO:0043167;GO:0007034;GO:0012505;GO:0061630;GO:0099023;GO:0019432;GO:0061659;GO:0046460;GO:0004842;GO:0005768;GO:0046463;GO:0019787;GO:0098791;GO:0006641;GO:0031410;GO:0005488;GO:0006639;GO:0097708;GO:0016746;GO:0006638;GO:0031982;GO:0016874;GO:…	integral component of membrane;zinc ion binding;Golgi to vacuole transport;intrinsic component of membrane;transition metal ion binding;protein targeting to vacuole;membrane;metal ion binding;establishment of protein localization to vacuole;cation binding;Golgi transport complex;protein localization to vacuole;post-Golgi vesicle-mediated transport;trans-Golgi network;ion binding;vacuolar transpor…	MLOC_2875.1	HORVU3Hr1G022360	HORVU.MOREX.r3.3HG0239660	BaRT2v18chr3HG126200	#N/A	#N/A	#N/A	BaRT2v18chr3HG126200	#N/A	#N/A	#N/A
BaRT2v18chr3HG158590	DR_2-control_2	0.000184081	-2.78221	down-regulated	BaRT2v18chr3HG158590	Protein trichome birefringence-like 28	GO:0016413;GO:0005794;GO:0008374;GO:0012505;GO:0016407;GO:0016021;GO:0016747;GO:0031224;GO:0016746;GO:0043231;GO:0043227;GO:0016740;GO:0016020;GO:0003824;GO:0043229;GO:0043226;GO:0005737;GO:0005622;GO:0110165;GO:0016413;GO:0005794;GO:0008374;GO:0012505;GO:0016407;GO:0016021;GO:0016747;GO:0031224;GO:0016746;GO:0043231;GO:0043227;GO:0016740;GO:0016020;GO:0003824;GO:0043229;GO:0043226;GO:0005737;GO:…	O-acetyltransferase activity;Golgi apparatus;O-acyltransferase activity;endomembrane system;acetyltransferase activity;integral component of membrane;transferase activity, transferring acyl groups other than amino-acyl groups;intrinsic component of membrane;transferase activity, transferring acyl groups;intracellular membrane-bounded organelle;membrane-bounded organelle;transferase activity;membr…	MLOC_61994.2	HORVU5Hr1G048030	HORVU.MOREX.r3.3HG0303900	BaRT2v18chr3HG158590	#N/A	#N/A	#N/A	BaRT2v18chr3HG158590	#N/A	#N/A	#N/A
BaRT2v18chr3HG138400	DR_2-control_2	0.00086334	-2.76892	down-regulated	BaRT2v18chr3HG138400	Putative calmodulin-binding family protein;5'-3' exoribonuclease 2	0	0	MLOC_14787.1	HORVU5Hr1G093140	HORVU.MOREX.r3.3HG0266950	BaRT2v18chr3HG138400	#N/A	#N/A	#N/A	BaRT2v18chr3HG138400	#N/A	#N/A	#N/A
BaRT2v18chr2HG080220	DR_2-control_2	0.00702874	-2.76582	down-regulated	BaRT2v18chr2HG080220	Receptor-like serine/threonine-protein kinase	GO:0106311;GO:0006468;GO:0016021;GO:0106310;GO:0048544;GO:0031224;GO:0004674;GO:0009875;GO:0016020;GO:0004672;GO:0009856;GO:0110165;GO:0016773;GO:0044706;GO:0016301;GO:0008037;GO:0006464;GO:0016772;GO:0036211;GO:0140096;GO:0043412;GO:0005524;GO:0016310;GO:0032559;GO:0030554;GO:0022414;GO:0000003;GO:0035639;GO:0032555;GO:0006796;GO:0017076;GO:0006793;GO:0032553;GO:0044267;GO:0097367;GO:0051704;GO:…	protein threonine kinase activity;protein phosphorylation;integral component of membrane;protein serine kinase activity;recognition of pollen;intrinsic component of membrane;protein serine/threonine kinase activity;pollen-pistil interaction;membrane;protein kinase activity;pollination;cellular anatomical entity;phosphotransferase activity, alcohol group as acceptor;multi-multicellular organism pr…	MLOC_14934.1	HORVU2Hr1G066280	---NA---	BaRT2v18chr2HG080220	#N/A	#N/A	#N/A	BaRT2v18chr2HG080220	#N/A	#N/A	#N/A
BaRT2v18chr7HG331970	DR_2-control_2	7.65573677126673e-05	-2.75929	down-regulated	BaRT2v18chr7HG331970	SNAP25 homologous protein SNAP33;SNAPous protein SNAP33;t-SNARE coiled-coil homology domain-containing protein;Synaptosomal associated protein, putative;Target SNARE coiled-coil domain	GO:0015031;GO:0005886;GO:0005484;GO:0045184;GO:0071944;GO:0030674;GO:0008104;GO:0016020;GO:0060090;GO:0015833;GO:0005634;GO:0042886;GO:0043231;GO:0033036;GO:0043227;GO:0071705;GO:0043229;GO:0071702;GO:0043226;GO:0006820;GO:0005622;GO:0006811;GO:0110165;GO:0006810;GO:0051234;GO:0051179;GO:0061025;GO:0061024;GO:0006886;GO:0046907;GO:0034613;GO:0070727;GO:0051649;GO:0051641;GO:0016043;GO:0071840;GO:…	protein transport;plasma membrane;SNAP receptor activity;establishment of protein localization;cell periphery;protein-macromolecule adaptor activity;protein localization;membrane;molecular adaptor activity;peptide transport;nucleus;amide transport;intracellular membrane-bounded organelle;macromolecule localization;membrane-bounded organelle;nitrogen compound transport;intracellular organelle;orga…	MLOC_44104.1	HORVU3Hr1G088590	HORVU.MOREX.r3.7HG0641110	BaRT2v18chr7HG331970	#N/A	#N/A	#N/A	BaRT2v18chr7HG331970	#N/A	#N/A	#N/A
BaRT2v18chr5HG249900	DR_2-control_2	0.000773442	-2.75795	down-regulated	BaRT2v18chr5HG249900	0	0	0	---NA---	---NA---	---NA---	BaRT2v18chr5HG249900	#N/A	#N/A	#N/A	BaRT2v18chr5HG249900	#N/A	#N/A	#N/A
BaRT2v18chr7HG348330	DR_2-control_2	0.00205174	-2.75776	down-regulated	BaRT2v18chr7HG348330	Embryogenesis transmembrane protein-like	GO:0016021;GO:0031224;GO:0016020;GO:0110165	integral component of membrane;intrinsic component of membrane;membrane;cellular anatomical entity	MLOC_36717.1	HORVU7Hr1G044210	HORVU.MOREX.r3.7HG0673430	BaRT2v18chr7HG348330	#N/A	#N/A	#N/A	BaRT2v18chr7HG348330	#N/A	#N/A	#N/A
BaRT2v18chr5HG248780	DR_2-control_2	0.00193878	-2.75138	down-regulated	BaRT2v18chr5HG248780	0	0	0	---NA---	---NA---	---NA---	BaRT2v18chr5HG248780	#N/A	#N/A	#N/A	BaRT2v18chr5HG248780	#N/A	#N/A	#N/A
BaRT2v18chr5HG272360	DR_2-control_2	0.00496836	-2.74043	down-regulated	BaRT2v18chr5HG272360	Germin-like protein 3-7	GO:0048046;GO:0030145;GO:0005618;GO:0046914;GO:0030312;GO:0046872;GO:0005576;GO:0043169;GO:0071944;GO:0043167;GO:0005488;GO:0110165	apoplast;manganese ion binding;cell wall;transition metal ion binding;external encapsulating structure;metal ion binding;extracellular region;cation binding;cell periphery;ion binding;binding;cellular anatomical entity	MLOC_68972.1	HORVU4Hr1G005440	HORVU.MOREX.r3.5HG0522100	BaRT2v18chr5HG272360	#N/A	#N/A	#N/A	BaRT2v18chr5HG272360	#N/A	#N/A	#N/A
BaRT2v18chr7HG387580	DR_2-control_2	0.00535804	-2.73933	down-regulated	BaRT2v18chr7HG387580	0	0	0	---NA---	---NA---	---NA---	BaRT2v18chr7HG387580	#N/A	#N/A	#N/A	BaRT2v18chr7HG387580	#N/A	#N/A	#N/A
BaRT2v18chr6HG321630	DR_2-control_2	0.00787018	-2.73912	down-regulated	BaRT2v18chr6HG321630	PBPe domain-containing protein;Glutamate receptor	GO:0015276;GO:0034220;GO:0016021;GO:0022834;GO:0006811;GO:0031224;GO:0022836;GO:0055085;GO:0016020;GO:0005216;GO:0006810;GO:0005886;GO:0015267;GO:0051234;GO:0071944;GO:0022803;GO:0051179;GO:0110165;GO:0015318;GO:0007186;GO:0015075;GO:0007165;GO:0022857;GO:0023052;GO:0005215;GO:0007154;GO:0038023;GO:0051716;GO:0060089;GO:0050896;GO:0004930;GO:0050794;GO:0004888;GO:0065007;GO:0050789;GO:0140326;GO:…	ligand-gated ion channel activity;ion transmembrane transport;integral component of membrane;ligand-gated channel activity;ion transport;intrinsic component of membrane;gated channel activity;transmembrane transport;membrane;ion channel activity;transport;plasma membrane;channel activity;establishment of localization;cell periphery;passive transmembrane transporter activity;localization;cellular …	MLOC_44275.1	HORVU5Hr1G063540	HORVU.MOREX.r3.6HG0622470	BaRT2v18chr6HG321630	#N/A	#N/A	#N/A	BaRT2v18chr6HG321630	#N/A	#N/A	#N/A
BaRT2v18chr2HG054860	DR_2-control_2	0.00786019	-2.73715	down-regulated	BaRT2v18chr2HG054860	GRAS domain-containing protein	GO:2000032;GO:1905428;GO:0060688;GO:0042446;GO:0042445;GO:0010817;GO:0051239;GO:0022603;GO:0050793;GO:0065008;GO:0050789;GO:0065007;GO:0009058;GO:0008152;GO:2000032;GO:1905428;GO:0060688;GO:0042446;GO:0042445;GO:0010817;GO:0051239;GO:0022603;GO:0050793;GO:0065008;GO:0050789;GO:0065007;GO:0009058;GO:0008152	regulation of secondary shoot formation;regulation of plant organ formation;regulation of morphogenesis of a branching structure;hormone biosynthetic process;hormone metabolic process;regulation of hormone levels;regulation of multicellular organismal process;regulation of anatomical structure morphogenesis;regulation of developmental process;regulation of biological quality;regulation of biologi…	MLOC_6971.1	HORVU3Hr1G086210	HORVU.MOREX.r3.5HG0530060	BaRT2v18chr2HG054860	GRAS	GRAS domain-containing protein	regulation of secondary shoot formation;regulation of plant organ formation;regulation of morphogenesis of a branching structure;hormone biosynthetic process;hormone metabolic process;regulation of hormone levels;regulation of multicellular organismal process;regulation of anatomical structure morphogenesis;regulation of developmental process;regulation of biological quality;regulation of biologi…	BaRT2v18chr2HG054860	#N/A	#N/A	#N/A
BaRT2v18chr6HG286840	DR_2-control_2	0.000100788	-2.73714	down-regulated	BaRT2v18chr6HG286840	C2 domain-containing protein	GO:0005544;GO:0060548;GO:0005886;GO:0005543;GO:0010941;GO:0071944;GO:0008289;GO:0048523;GO:0016020;GO:0048519;GO:0005488;GO:0016021;GO:0050794;GO:0031224;GO:0050789;GO:0110165;GO:0065007;GO:0090332;GO:0010118;GO:0071277;GO:0051592;GO:0071248;GO:0071241;GO:0010038;GO:0010035;GO:0070887;GO:0042221;GO:0051716;GO:0050896;GO:0009987;GO:0005544;GO:0060548;GO:0005886;GO:0005543;GO:0010941;GO:0071944;GO:…	calcium-dependent phospholipid binding;negative regulation of cell death;plasma membrane;phospholipid binding;regulation of cell death;cell periphery;lipid binding;negative regulation of cellular process;membrane;negative regulation of biological process;binding;integral component of membrane;regulation of cellular process;intrinsic component of membrane;regulation of biological process;cellular …	MLOC_13628.3	HORVU1Hr1G058000	HORVU.MOREX.r3.6HG0547660	BaRT2v18chr6HG286840	#N/A	#N/A	#N/A	BaRT2v18chr6HG286840	#N/A	#N/A	#N/A
BaRT2v18chr3HG122740	DR_2-control_2	0.00163302	-2.73037	down-regulated	BaRT2v18chr3HG122740	RING-H2 finger protein ATL60;E3 ubiquitin-protein ligase EL5-like	GO:0016567;GO:0016021;GO:0032446;GO:0031224;GO:0070647;GO:0016020;GO:0006464;GO:0110165;GO:0036211;GO:0043412;GO:0044267;GO:0019538;GO:0044260;GO:1901564;GO:0043170;GO:0006807;GO:0044238;GO:0044237;GO:0071704;GO:0008152;GO:0009987;GO:0016567;GO:0016021;GO:0032446;GO:0031224;GO:0070647;GO:0016020;GO:0006464;GO:0110165;GO:0036211;GO:0043412;GO:0044267;GO:0019538;GO:0044260;GO:1901564;GO:0043170;GO:…	protein ubiquitination;integral component of membrane;protein modification by small protein conjugation;intrinsic component of membrane;protein modification by small protein conjugation or removal;membrane;cellular protein modification process;cellular anatomical entity;protein modification process;macromolecule modification;cellular protein metabolic process;protein metabolic process;cellular ma…	MLOC_7181.2	HORVU3Hr1G028440	HORVU.MOREX.r3.3HG0233030	BaRT2v18chr3HG122740	#N/A	#N/A	#N/A	BaRT2v18chr3HG122740	#N/A	#N/A	#N/A
BaRT2v18chr4HG179320	DR_2-control_2	0.00047448	-2.72783	down-regulated	BaRT2v18chr4HG179320	Glutamate decarboxylase	GO:0004351;GO:0006536;GO:0005829;GO:0016831;GO:0043648;GO:0005737;GO:0030170;GO:0009064;GO:0005622;GO:0070279;GO:1901605;GO:0110165;GO:0016830;GO:0006520;GO:0019842;GO:0019752;GO:0016829;GO:0043436;GO:0006082;GO:0043168;GO:0006538;GO:0036094;GO:0044281;GO:0043167;GO:0043649;GO:1901363;GO:0009065;GO:0097159;GO:1901606;GO:0005488;GO:1901564;GO:0003824;GO:0009063;GO:0005516;GO:0046395;GO:0005515;GO:…	glutamate decarboxylase activity;glutamate metabolic process;cytosol;carboxy-lyase activity;dicarboxylic acid metabolic process;cytoplasm;pyridoxal phosphate binding;glutamine family amino acid metabolic process;intracellular anatomical structure;vitamin B6 binding;alpha-amino acid metabolic process;cellular anatomical entity;carbon-carbon lyase activity;cellular amino acid metabolic process;vita…	MLOC_64541.1	HORVU4Hr1G008700	HORVU.MOREX.r3.4HG0338100	BaRT2v18chr4HG179320	#N/A	#N/A	#N/A	BaRT2v18chr4HG179320	#N/A	#N/A	#N/A
BaRT2v18chr4HG183460	DR_2-control_2	0.00809801	-2.72754	down-regulated	BaRT2v18chr4HG183460	0	0	0	---NA---	---NA---	---NA---	BaRT2v18chr4HG183460	#N/A	#N/A	#N/A	BaRT2v18chr4HG183460	#N/A	#N/A	#N/A
BaRT2v18chr2HG109880	DR_2-control_2	0.000245254	-2.72466	down-regulated	BaRT2v18chr2HG109880	Allantoinase	GO:0004038;GO:0000256;GO:0005783;GO:0000255;GO:0050897;GO:0012505;GO:0043605;GO:0016812;GO:0043231;GO:0046700;GO:0016810;GO:0043227;GO:0044270;GO:0008270;GO:0005737;GO:1901361;GO:0046914;GO:0043229;GO:1901565;GO:0046872;GO:0043226;GO:0010135;GO:0043169;GO:0005622;GO:0010136;GO:0016787;GO:0016021;GO:0044248;GO:0043167;GO:0031224;GO:0006995;GO:0005488;GO:0016020;GO:0043562;GO:0003824;GO:0110165;GO:…	allantoinase activity;allantoin catabolic process;endoplasmic reticulum;allantoin metabolic process;cobalt ion binding;endomembrane system;cellular amide catabolic process;hydrolase activity, acting on carbon-nitrogen (but not peptide) bonds, in cyclic amides;intracellular membrane-bounded organelle;heterocycle catabolic process;hydrolase activity, acting on carbon-nitrogen (but not peptide) bond…	MLOC_74526.1	HORVU2Hr1G118740	HORVU.MOREX.r3.2HG0209180	BaRT2v18chr2HG109880	#N/A	#N/A	#N/A	BaRT2v18chr2HG109880	#N/A	#N/A	#N/A
BaRT2v18chr5HG229040	DR_2-control_2	0.000725592	-2.72249	down-regulated	BaRT2v18chr5HG229040	heparanase-like protein 1 isoform X2;Heparanase-like protein 1;Heparanase-like protein 2;Heparanase-like protein 2, putative, expressed;Heparanase	GO:0016798;GO:0009505;GO:0009826;GO:0004566;GO:0005618;GO:0016049;GO:0016787;GO:0030312;GO:0060560;GO:0004553;GO:0016020;GO:0048589;GO:0003824;GO:0071944;GO:0040007;GO:0005765;GO:0000902;GO:0098852;GO:0009653;GO:0005764;GO:0048856;GO:0000323;GO:0032502;GO:0005774;GO:0008152;GO:0005773;GO:0009987;GO:0098588;GO:0005576;GO:0031090;GO:0043231;GO:0043227;GO:0005886;GO:0110165;GO:0043229;GO:0043226;GO:…	hydrolase activity, acting on glycosyl bonds;plant-type cell wall;unidimensional cell growth;beta-glucuronidase activity;cell wall;cell growth;hydrolase activity;external encapsulating structure;developmental growth involved in morphogenesis;hydrolase activity, hydrolyzing O-glycosyl compounds;membrane;developmental growth;catalytic activity;cell periphery;growth;lysosomal membrane;cell morphogen…	MLOC_15027.2	HORVU5Hr1G019650	HORVU.MOREX.r3.5HG0440150	BaRT2v18chr5HG229040	#N/A	#N/A	#N/A	BaRT2v18chr5HG229040	#N/A	#N/A	#N/A
BaRT2v18chr5HG266290	DR_2-control_2	0.00676647	-2.70163	down-regulated	BaRT2v18chr5HG266290	UDP-glucose 6-dehydrogenase 3;UDP-glucose 6-dehydrogenase 5;UDP-glucose 6-dehydrogenase	0	0	MLOC_5287.2	HORVU5Hr1G096370	HORVU.MOREX.r3.5HG0511770	BaRT2v18chr5HG266290	#N/A	#N/A	#N/A	BaRT2v18chr5HG266290	#N/A	#N/A	#N/A
BaRT2v18chr1HG004540	DR_2-control_2	0.00223245	-2.70067	down-regulated	BaRT2v18chr1HG004540	0	GO:0016021;GO:0031224;GO:0016020;GO:0110165;GO:0016021;GO:0031224;GO:0016020;GO:0110165	integral component of membrane;intrinsic component of membrane;membrane;cellular anatomical entity;integral component of membrane;intrinsic component of membrane;membrane;cellular anatomical entity	MLOC_7770.1	---NA---	HORVU.MOREX.r3.1HG0009460	BaRT2v18chr1HG004540	#N/A	#N/A	#N/A	BaRT2v18chr1HG004540	#N/A	#N/A	#N/A
BaRT2v18chr1HG040850	DR_2-control_2	0.00219608	-2.68964	down-regulated	BaRT2v18chr1HG040850	WRKY domain-containing protein	GO:0043565;GO:0005634;GO:0006355;GO:0003700;GO:1903506;GO:0043231;GO:0140110;GO:2001141;GO:0043227;GO:0051252;GO:0003677;GO:0043229;GO:0019219;GO:0003676;GO:0043226;GO:2000112;GO:0005622;GO:1901363;GO:0010556;GO:0097159;GO:0000785;GO:0031326;GO:0005488;GO:0005694;GO:0009889;GO:0000978;GO:0043232;GO:0010468;GO:0000987;GO:0043228;GO:0051171;GO:0000977;GO:0110165;GO:0080090;GO:0000976;GO:0031323;GO:…	sequence-specific DNA binding;nucleus;regulation of transcription, DNA-templated;DNA-binding transcription factor activity;regulation of nucleic acid-templated transcription;intracellular membrane-bounded organelle;transcription regulator activity;regulation of RNA biosynthetic process;membrane-bounded organelle;regulation of RNA metabolic process;DNA binding;intracellular organelle;regulation of…	MLOC_81131.1	HORVU1Hr1G080300	HORVU.MOREX.r3.1HG0080920	BaRT2v18chr1HG040850	WRKY	WRKY domain-containing protein	sequence-specific DNA binding;nucleus;regulation of transcription, DNA-templated;DNA-binding transcription factor activity;regulation of nucleic acid-templated transcription;intracellular membrane-bounded organelle;transcription regulator activity;regulation of RNA biosynthetic process;membrane-bounded organelle;regulation of RNA metabolic process;DNA binding;intracellular organelle;regulation of…	BaRT2v18chr1HG040850	#N/A	#N/A	#N/A
BaRT2v18chr5HG255300	DR_2-control_2	0.00898882	-2.6844	down-regulated	BaRT2v18chr5HG255300	0	0	0	---NA---	---NA---	HORVU.MOREX.r3.4HG0335980	BaRT2v18chr5HG255300	#N/A	#N/A	#N/A	BaRT2v18chr5HG255300	#N/A	#N/A	#N/A
BaRT2v18chr4HG199160	DR_2-control_2	0.00195835	-2.67388	down-regulated	BaRT2v18chr4HG199160	3-ketoacyl-CoA synthase 6-like	0	0	MLOC_38826.1	---NA---	HORVU.MOREX.r3.4HG0383900	BaRT2v18chr4HG199160	#N/A	#N/A	#N/A	BaRT2v18chr4HG199160	#N/A	#N/A	#N/A
BaRT2v18chr7HG351530	DR_2-control_2	0.00817315	-2.67059	down-regulated	BaRT2v18chr7HG351530	IRK-interacting protein;IRK-interacting protein isoform X1	0	0	MLOC_6654.3	---NA---	HORVU.MOREX.r3.7HG0679710	BaRT2v18chr7HG351530	#N/A	#N/A	#N/A	BaRT2v18chr7HG351530	#N/A	#N/A	#N/A
BaRT2v18chr2HG064240	DR_2-control_2	0.00405796	-2.67005	down-regulated	BaRT2v18chr2HG064240	0	0	0	---NA---	---NA---	---NA---	BaRT2v18chr2HG064240	#N/A	#N/A	#N/A	BaRT2v18chr2HG064240	#N/A	#N/A	#N/A
BaRT2v18chr2HG054490	DR_2-control_2	0.00173658	-2.66527	down-regulated	BaRT2v18chr2HG054490	0	GO:0004672;GO:0006468;GO:0016773;GO:0006464;GO:0016301;GO:0036211;GO:0140096;GO:0043412;GO:0016772;GO:0016310;GO:0005524;GO:0006796;GO:0032559;GO:0006793;GO:0030554;GO:0044267;GO:0035639;GO:0019538;GO:0032555;GO:0044260;GO:0017076;GO:1901564;GO:0032553;GO:0043170;GO:0097367;GO:0006807;GO:0043168;GO:0044238;GO:0000166;GO:0044237;GO:1901265;GO:0071704;GO:0016740;GO:0008152;GO:0036094;GO:0009987;GO:…	protein kinase activity;protein phosphorylation;phosphotransferase activity, alcohol group as acceptor;cellular protein modification process;kinase activity;protein modification process;catalytic activity, acting on a protein;macromolecule modification;transferase activity, transferring phosphorus-containing groups;phosphorylation;ATP binding;phosphate-containing compound metabolic process;adenyl…	MLOC_61794.2	HORVU2Hr1G010500	HORVU.MOREX.r3.2HG0104580	BaRT2v18chr2HG054490	#N/A	#N/A	#N/A	BaRT2v18chr2HG054490	#N/A	#N/A	#N/A
BaRT2v18chr2HG112430	DR_2-control_2	0.00321698	-2.64629	down-regulated	BaRT2v18chr2HG112430	Harpin induced gene 1 homolog	GO:0046658;GO:0009506;GO:0055044;GO:0031225;GO:0005911;GO:0070161;GO:0030054;GO:0031226;GO:0031224;GO:0005886;GO:0016021;GO:0071944;GO:0016020;GO:0110165	anchored component of plasma membrane;plasmodesma;symplast;anchored component of membrane;cell-cell junction;anchoring junction;cell junction;intrinsic component of plasma membrane;intrinsic component of membrane;plasma membrane;integral component of membrane;cell periphery;membrane;cellular anatomical entity	MLOC_16700.1	HORVU5Hr1G040160	HORVU.MOREX.r3.2HG0213820	BaRT2v18chr2HG112430	#N/A	#N/A	#N/A	BaRT2v18chr2HG112430	#N/A	#N/A	#N/A
BaRT2v18chr2HG104900	DR_2-control_2	0.00616013	-2.64176	down-regulated	BaRT2v18chr2HG104900	0	0	0	---NA---	---NA---	---NA---	BaRT2v18chr2HG104900	#N/A	#N/A	#N/A	BaRT2v18chr2HG104900	#N/A	#N/A	#N/A
BaRT2v18chr7HG333060	DR_2-control_2	0.00203383	-2.63757	down-regulated	BaRT2v18chr7HG333060	Putative wall-associated receptor kinase-like protein 16	GO:0005509;GO:0006468;GO:0016021;GO:0004674;GO:0006464;GO:0031224;GO:0004672;GO:0036211;GO:0016020;GO:0016773;GO:0016310;GO:0005886;GO:0016301;GO:0043412;GO:0071944;GO:0016772;GO:0006796;GO:0005634;GO:0140096;GO:0006793;GO:0110165;GO:0030247;GO:0044267;GO:0043231;GO:0005524;GO:0019538;GO:0043227;GO:0032559;GO:0044260;GO:0043229;GO:0030554;GO:0007166;GO:0043226;GO:0035639;GO:1901564;GO:0005622;GO:…	calcium ion binding;protein phosphorylation;integral component of membrane;protein serine/threonine kinase activity;cellular protein modification process;intrinsic component of membrane;protein kinase activity;protein modification process;membrane;phosphotransferase activity, alcohol group as acceptor;phosphorylation;plasma membrane;kinase activity;macromolecule modification;cell periphery;transf…	MLOC_36933.5	HORVU7Hr1G010740	HORVU.MOREX.r3.7HG0642910	BaRT2v18chr7HG333060	#N/A	#N/A	#N/A	BaRT2v18chr7HG333060	#N/A	#N/A	#N/A
BaRT2v18chr6HG297670	DR_2-control_2	0.00534149	-2.62788	down-regulated	BaRT2v18chr6HG297670	AB hydrolase-1 domain-containing protein;Catalytic/ hydrolase	GO:0030628;GO:0089701;GO:0000398;GO:0036002;GO:0005681;GO:0000377;GO:0000375;GO:0140513;GO:0016787;GO:0008380;GO:1990904;GO:0003723;GO:0006397;GO:0005634;GO:0003676;GO:0016071;GO:0032991;GO:1901363;GO:0006396;GO:0043231;GO:0097159;GO:0016070;GO:0043227;GO:0003824;GO:0090304;GO:0043229;GO:0005488;GO:0010467;GO:0043226;GO:0006139;GO:0016021;GO:0046483;GO:0031224;GO:0006725;GO:0016020;GO:1901360;GO:…	pre-mRNA 3'-splice site binding;U2AF complex;mRNA splicing, via spliceosome;pre-mRNA binding;spliceosomal complex;RNA splicing, via transesterification reactions with bulged adenosine as nucleophile;RNA splicing, via transesterification reactions;nuclear protein-containing complex;hydrolase activity;RNA splicing;ribonucleoprotein complex;RNA binding;mRNA processing;nucleus;nucleic acid binding;mR…	MLOC_4098.1	HORVU1Hr1G074380	HORVU.MOREX.r3.6HG0572880	BaRT2v18chr6HG297670	#N/A	#N/A	#N/A	BaRT2v18chr6HG297670	#N/A	#N/A	#N/A
BaRT2v18chr7HG366200	DR_2-control_2	0.00949983	-2.62108	down-regulated	BaRT2v18chr7HG366200	WRKY domain-containing protein	GO:0043565;GO:0005634;GO:0006355;GO:0003700;GO:1903506;GO:0043231;GO:0140110;GO:2001141;GO:0043227;GO:0051252;GO:0003677;GO:0043229;GO:0019219;GO:0003676;GO:0043226;GO:2000112;GO:0005622;GO:1901363;GO:0010556;GO:0097159;GO:0110165;GO:0031326;GO:0005488;GO:0009889;GO:0010468;GO:0051171;GO:0080090;GO:0031323;GO:0060255;GO:0019222;GO:0050794;GO:0050789;GO:0065007;GO:0043565;GO:0005634;GO:0006355;GO:…	sequence-specific DNA binding;nucleus;regulation of transcription, DNA-templated;DNA-binding transcription factor activity;regulation of nucleic acid-templated transcription;intracellular membrane-bounded organelle;transcription regulator activity;regulation of RNA biosynthetic process;membrane-bounded organelle;regulation of RNA metabolic process;DNA binding;intracellular organelle;regulation of…	MLOC_66134.2	HORVU5Hr1G096420	HORVU.MOREX.r3.7HG0712940	BaRT2v18chr7HG366200	WRKY	WRKY domain-containing protein	sequence-specific DNA binding;nucleus;regulation of transcription, DNA-templated;DNA-binding transcription factor activity;regulation of nucleic acid-templated transcription;intracellular membrane-bounded organelle;transcription regulator activity;regulation of RNA biosynthetic process;membrane-bounded organelle;regulation of RNA metabolic process;DNA binding;intracellular organelle;regulation of…	BaRT2v18chr7HG366200	#N/A	#N/A	#N/A
BaRT2v18chr2HG080720	DR_2-control_2	0.00201268	-2.61894	down-regulated	BaRT2v18chr2HG080720	0	GO:0000145;GO:0006887;GO:0008146;GO:0099023;GO:0032940;GO:0016782;GO:0005938;GO:0046903;GO:0016740;GO:0140352;GO:0032991;GO:0003824;GO:0016192;GO:0071944;GO:0015031;GO:0005737;GO:0045184;GO:0005622;GO:0008104;GO:0110165;GO:0015833;GO:0042886;GO:0033036;GO:0071705;GO:0071702;GO:0006820;GO:0006811;GO:0006810;GO:0051234;GO:0051179;GO:0051923;GO:0006790;GO:0009987;GO:0044237;GO:0008152	exocyst;exocytosis;sulfotransferase activity;vesicle tethering complex;secretion by cell;transferase activity, transferring sulfur-containing groups;cell cortex;secretion;transferase activity;export from cell;protein-containing complex;catalytic activity;vesicle-mediated transport;cell periphery;protein transport;cytoplasm;establishment of protein localization;intracellular anatomical structure;p…	MLOC_16358.1	HORVU5Hr1G062200	HORVU.MOREX.r3.2HG0160240	BaRT2v18chr2HG080720	#N/A	#N/A	#N/A	BaRT2v18chr2HG080720	#N/A	#N/A	#N/A
BaRT2v18chr3HG149160	DR_2-control_2	3.09033948515607e-05	-2.60758	down-regulated	BaRT2v18chr3HG149160	Proline-rich receptor-like protein kinase PERK1;proline-rich receptor-like protein kinase PERK5;Proline-rich receptor-like protein kinase PERK3;Protein kinase domain-containing protein;Proline-rich receptor-like protein kinase PERK15	GO:0004674;GO:0006468;GO:0016021;GO:0004672;GO:0006464;GO:0031224;GO:0016773;GO:0036211;GO:0016020;GO:0016301;GO:0016310;GO:0110165;GO:0016772;GO:0043412;GO:0140096;GO:0006796;GO:0005524;GO:0006793;GO:0032559;GO:0044267;GO:0030554;GO:0019538;GO:0035639;GO:0044260;GO:0032555;GO:1901564;GO:0017076;GO:0043170;GO:0032553;GO:0006807;GO:0097367;GO:0044238;GO:0043168;GO:0044237;GO:0000166;GO:0071704;GO:…	protein serine/threonine kinase activity;protein phosphorylation;integral component of membrane;protein kinase activity;cellular protein modification process;intrinsic component of membrane;phosphotransferase activity, alcohol group as acceptor;protein modification process;membrane;kinase activity;phosphorylation;cellular anatomical entity;transferase activity, transferring phosphorus-containing …	MLOC_75316.2	HORVU1Hr1G030140	HORVU.MOREX.r3.3HG0289020	BaRT2v18chr3HG149160	#N/A	#N/A	#N/A	BaRT2v18chr3HG149160	#N/A	#N/A	#N/A
BaRT2v18chr7HG379440	DR_2-control_2	0.000593044	-2.60752	down-regulated	BaRT2v18chr7HG379440	serine/threonine-protein kinase RIPK;Protein kinase domain-containing protein;Putative serine/threonine-protein kinase NAK	GO:0004672;GO:0006468;GO:0016773;GO:0006464;GO:0016301;GO:0036211;GO:0016772;GO:0043412;GO:0140096;GO:0016310;GO:0005524;GO:0006796;GO:0032559;GO:0006793;GO:0030554;GO:0044267;GO:0035639;GO:0019538;GO:0032555;GO:0044260;GO:0017076;GO:1901564;GO:0032553;GO:0043170;GO:0097367;GO:0006807;GO:0043168;GO:0044238;GO:0000166;GO:0044237;GO:1901265;GO:0071704;GO:0036094;GO:0008152;GO:0016740;GO:0009987;GO:…	protein kinase activity;protein phosphorylation;phosphotransferase activity, alcohol group as acceptor;cellular protein modification process;kinase activity;protein modification process;transferase activity, transferring phosphorus-containing groups;macromolecule modification;catalytic activity, acting on a protein;phosphorylation;ATP binding;phosphate-containing compound metabolic process;adenyl…	MLOC_51048.1	HORVU5Hr1G061850	HORVU.MOREX.r3.7HG0737520	BaRT2v18chr7HG379440	#N/A	#N/A	#N/A	BaRT2v18chr7HG379440	#N/A	#N/A	#N/A
BaRT2v18chr4HG218750	DR_2-control_2	0.00047448	-2.59626	down-regulated	BaRT2v18chr4HG218750	0	GO:0016021;GO:0031224;GO:0016020;GO:0110165;GO:0016021;GO:0031224;GO:0016020;GO:0110165	integral component of membrane;intrinsic component of membrane;membrane;cellular anatomical entity;integral component of membrane;intrinsic component of membrane;membrane;cellular anatomical entity	MLOC_66448.1	HORVU4Hr1G087840	HORVU.MOREX.r3.4HG0415550	BaRT2v18chr4HG218750	#N/A	#N/A	#N/A	BaRT2v18chr4HG218750	#N/A	#N/A	#N/A
BaRT2v18chr3HG138420	DR_2-control_2	0.00511142	-2.59177	down-regulated	BaRT2v18chr3HG138420	0	0	0	MLOC_13236.1	HORVU5Hr1G041930	HORVU.MOREX.r3.3HG0266950	BaRT2v18chr3HG138420	#N/A	#N/A	#N/A	BaRT2v18chr3HG138420	#N/A	#N/A	#N/A
BaRT2v18chr4HG177950	DR_2-control_2	0.00694534	-2.58765	down-regulated	BaRT2v18chr4HG177950	0	0	0	---NA---	---NA---	---NA---	BaRT2v18chr4HG177950	#N/A	#N/A	#N/A	BaRT2v18chr4HG177950	#N/A	#N/A	#N/A
BaRT2v18chr1HG040860	DR_2-control_2	0.00634463	-2.584	down-regulated	BaRT2v18chr1HG040860	WRKY domain-containing protein	GO:0043565;GO:0005634;GO:0006355;GO:0003700;GO:1903506;GO:0043231;GO:0140110;GO:2001141;GO:0043227;GO:0051252;GO:0003677;GO:0043229;GO:0019219;GO:0003676;GO:0043226;GO:2000112;GO:0005622;GO:1901363;GO:0010556;GO:0097159;GO:0000785;GO:0031326;GO:0005488;GO:0005694;GO:0009889;GO:0000978;GO:0043232;GO:0010468;GO:0000987;GO:0043228;GO:0051171;GO:0000977;GO:0110165;GO:0080090;GO:0000976;GO:0031323;GO:…	sequence-specific DNA binding;nucleus;regulation of transcription, DNA-templated;DNA-binding transcription factor activity;regulation of nucleic acid-templated transcription;intracellular membrane-bounded organelle;transcription regulator activity;regulation of RNA biosynthetic process;membrane-bounded organelle;regulation of RNA metabolic process;DNA binding;intracellular organelle;regulation of…	MLOC_10264.2	HORVU1Hr1G080300	HORVU.MOREX.r3.1HG0080940	BaRT2v18chr1HG040860	WRKY	WRKY domain-containing protein	sequence-specific DNA binding;nucleus;regulation of transcription, DNA-templated;DNA-binding transcription factor activity;regulation of nucleic acid-templated transcription;intracellular membrane-bounded organelle;transcription regulator activity;regulation of RNA biosynthetic process;membrane-bounded organelle;regulation of RNA metabolic process;DNA binding;intracellular organelle;regulation of…	BaRT2v18chr1HG040860	#N/A	#N/A	#N/A
BaRT2v18chr5HG230800	DR_2-control_2	0.000260454	-2.57536	down-regulated	BaRT2v18chr5HG230800	Calmodulin-binding protein, putative, expressed;Calmodulin-binding protein	GO:0005516;GO:0080142;GO:0005634;GO:0005515;GO:0010337;GO:0043231;GO:0010565;GO:0005488;GO:0043227;GO:0062012;GO:0043565;GO:0043229;GO:0003700;GO:0006355;GO:0043226;GO:0140110;GO:1903506;GO:0005622;GO:2001141;GO:0003677;GO:0016021;GO:0051252;GO:0003676;GO:0031224;GO:0019219;GO:1901363;GO:0016020;GO:2000112;GO:0097159;GO:0110165;GO:0010556;GO:0031326;GO:0009889;GO:0010468;GO:0051171;GO:0080090;GO:…	calmodulin binding;regulation of salicylic acid biosynthetic process;nucleus;protein binding;regulation of salicylic acid metabolic process;intracellular membrane-bounded organelle;regulation of cellular ketone metabolic process;binding;membrane-bounded organelle;regulation of small molecule metabolic process;sequence-specific DNA binding;intracellular organelle;DNA-binding transcription factor a…	MLOC_55001.1	HORVU5Hr1G023350	HORVU.MOREX.r3.5HG0443870	BaRT2v18chr5HG230800	#N/A	#N/A	#N/A	BaRT2v18chr5HG230800	#N/A	#N/A	#N/A
BaRT2v18chr7HG383080	DR_2-control_2	0.00162246	-2.56063	down-regulated	BaRT2v18chr7HG383080	Indole-3-glycerol-phosphate synthase	GO:0004425;GO:0000162;GO:0005737;GO:0046219;GO:0016831;GO:0005622;GO:0042435;GO:0016830;GO:0110165;GO:0006568;GO:0016829;GO:0006586;GO:0004640;GO:0042430;GO:0016861;GO:0042401;GO:0016860;GO:0009309;GO:0016853;GO:0006576;GO:0003824;GO:0044106;GO:0004817;GO:0009308;GO:0004812;GO:0009073;GO:0016875;GO:0009072;GO:0140101;GO:1901607;GO:0016874;GO:0008652;GO:0140098;GO:1901605;GO:0005524;GO:0046394;GO:…	indole-3-glycerol-phosphate synthase activity;tryptophan biosynthetic process;cytoplasm;indolalkylamine biosynthetic process;carboxy-lyase activity;intracellular anatomical structure;indole-containing compound biosynthetic process;carbon-carbon lyase activity;cellular anatomical entity;tryptophan metabolic process;lyase activity;indolalkylamine metabolic process;phosphoribosylanthranilate isomera…	MLOC_71113.2	HORVU7Hr1G114660	HORVU.MOREX.r3.7HG0744250	BaRT2v18chr7HG383080	#N/A	#N/A	#N/A	BaRT2v18chr7HG383080	#N/A	#N/A	#N/A
BaRT2v18chr7HG345900	DR_2-control_2	0.000661415	-2.55481	down-regulated	BaRT2v18chr7HG345900	Metalloendoproteinase 1;ZnMc domain-containing protein;Gelatinase A;Matrix metalloproteinase 1	GO:0031012;GO:0004222;GO:0006508;GO:0008237;GO:0030312;GO:0030574;GO:0004175;GO:0032963;GO:0071944;GO:0008270;GO:0030198;GO:0005886;GO:0008233;GO:0043062;GO:0016020;GO:0046914;GO:0019538;GO:0016021;GO:0140096;GO:1901564;GO:0031224;GO:0046872;GO:0045229;GO:0005737;GO:0043169;GO:0043170;GO:0110165;GO:0016787;GO:0006807;GO:0005622;GO:0043167;GO:0009056;GO:0044238;GO:0005488;GO:0016043;GO:0003824;GO:…	extracellular matrix;metalloendopeptidase activity;proteolysis;metallopeptidase activity;external encapsulating structure;collagen catabolic process;endopeptidase activity;collagen metabolic process;cell periphery;zinc ion binding;extracellular matrix organization;plasma membrane;peptidase activity;extracellular structure organization;membrane;transition metal ion binding;protein metabolic proces…	MLOC_5946.2	HORVU7Hr1G039890	HORVU.MOREX.r3.7HG0667900	BaRT2v18chr7HG345900	#N/A	#N/A	#N/A	BaRT2v18chr7HG345900	#N/A	#N/A	#N/A
BaRT2v18chr6HG310380	DR_2-control_2	2.70595156006804e-05	-2.54951	down-regulated	BaRT2v18chr6HG310380	E3 ubiquitin ligase;U-box domain-containing protein 33	GO:0004842;GO:0016567;GO:0019787;GO:0032446;GO:0070647;GO:0004672;GO:0006468;GO:0016773;GO:0016301;GO:0006464;GO:0036211;GO:0140096;GO:0016772;GO:0043412;GO:0016310;GO:0005524;GO:0032559;GO:0006796;GO:0030554;GO:0006793;GO:0035639;GO:0044267;GO:0032555;GO:0019538;GO:0017076;GO:0044260;GO:0032553;GO:1901564;GO:0097367;GO:0043170;GO:0043168;GO:0006807;GO:0000166;GO:0044238;GO:1901265;GO:0044237;GO:…	ubiquitin-protein transferase activity;protein ubiquitination;ubiquitin-like protein transferase activity;protein modification by small protein conjugation;protein modification by small protein conjugation or removal;protein kinase activity;protein phosphorylation;phosphotransferase activity, alcohol group as acceptor;kinase activity;cellular protein modification process;protein modification proc…	MLOC_56079.2	HORVU6Hr1G064130	HORVU.MOREX.r3.6HG0602140	BaRT2v18chr6HG310380	#N/A	#N/A	#N/A	BaRT2v18chr6HG310380	#N/A	#N/A	#N/A
BaRT2v18chr7HG343900	DR_2-control_2	0.00388631	-2.54768	down-regulated	BaRT2v18chr7HG343900	E3 ubiquitin-protein ligase ATL6;Putative RING-H2 finger protein ATL36;Ring-H2 zinc finger protein (Fragment);RING-type domain-containing protein	GO:0006896;GO:0017119;GO:0061630;GO:0006623;GO:0005802;GO:0061659;GO:0072666;GO:0099023;GO:0004842;GO:0072665;GO:0019787;GO:0005768;GO:0006892;GO:0098791;GO:0140096;GO:0007034;GO:0031410;GO:0016740;GO:0048193;GO:0097708;GO:0003824;GO:0006511;GO:0031982;GO:0016746;GO:0019941;GO:0005794;GO:0043632;GO:0016021;GO:0072594;GO:0031224;GO:0033365;GO:0031984;GO:0016567;GO:0016020;GO:0051603;GO:0012505;GO:…	Golgi to vacuole transport;Golgi transport complex;ubiquitin protein ligase activity;protein targeting to vacuole;trans-Golgi network;ubiquitin-like protein ligase activity;establishment of protein localization to vacuole;vesicle tethering complex;ubiquitin-protein transferase activity;protein localization to vacuole;ubiquitin-like protein transferase activity;endosome;post-Golgi vesicle-mediated…	MLOC_69379.1	HORVU7Hr1G036380	HORVU.MOREX.r3.7HG0664700	BaRT2v18chr7HG343900	#N/A	#N/A	#N/A	BaRT2v18chr7HG343900	#N/A	#N/A	#N/A
BaRT2v18chr7HG353180	DR_2-control_2	0.000382416	-2.53779	down-regulated	BaRT2v18chr7HG353180	AvrRpt-cleavage domain-containing protein;RPM1-interacting protein 4;RPM1-interacting protein 4 isoform X2;Pathogenic type III effector avirulence factor Avr cleavage site-containing protein (Fragment);RPM1 interacting protein 4 transcript 2	GO:0005886;GO:0071944;GO:0016020;GO:0110165;GO:0005886;GO:0071944;GO:0016020;GO:0110165;GO:0005886;GO:0071944;GO:0016020;GO:0110165;GO:0005886;GO:0071944;GO:0016020;GO:0110165;GO:0005886;GO:0071944;GO:0016020;GO:0110165	plasma membrane;cell periphery;membrane;cellular anatomical entity;plasma membrane;cell periphery;membrane;cellular anatomical entity;plasma membrane;cell periphery;membrane;cellular anatomical entity;plasma membrane;cell periphery;membrane;cellular anatomical entity;plasma membrane;cell periphery;membrane;cellular anatomical entity	MLOC_75223.1	HORVU5Hr1G121530	HORVU.MOREX.r3.7HG0683070	BaRT2v18chr7HG353180	#N/A	#N/A	#N/A	BaRT2v18chr7HG353180	#N/A	#N/A	#N/A
BaRT2v18chr6HG324230	DR_2-control_2	0.000504805	-2.52836	down-regulated	BaRT2v18chr6HG324230	Acyltransferase-like protein chloroplastic;Esterase/lipase/thioesterase-like protein;Xanthophyll esterase;Acyltransferase	GO:0016747;GO:0005789;GO:0033306;GO:0016746;GO:0098827;GO:1903173;GO:0016740;GO:0042175;GO:0016101;GO:0005783;GO:0004144;GO:0019432;GO:0031984;GO:0046460;GO:0003824;GO:0012505;GO:0046463;GO:0016411;GO:0031090;GO:0006641;GO:0008374;GO:0043231;GO:0006639;GO:0010287;GO:0006638;GO:0043227;GO:0034308;GO:0043229;GO:0045017;GO:0009570;GO:0006721;GO:0009532;GO:0046486;GO:0043226;GO:0006720;GO:0005737;GO:…	transferase activity, transferring acyl groups other than amino-acyl groups;endoplasmic reticulum membrane;phytol metabolic process;transferase activity, transferring acyl groups;endoplasmic reticulum subcompartment;fatty alcohol metabolic process;transferase activity;nuclear outer membrane-endoplasmic reticulum membrane network;diterpenoid metabolic process;endoplasmic reticulum;diacylglycerol O…	MLOC_37652.4	HORVU7Hr1G018470	HORVU.MOREX.r3.6HG0627110	BaRT2v18chr6HG324230	#N/A	#N/A	#N/A	BaRT2v18chr6HG324230	#N/A	#N/A	#N/A
BaRT2v18chr1HG043330	DR_2-control_2	0.00224425	-2.5241	down-regulated	BaRT2v18chr1HG043330	Transcription factor RAX3;Typical P-type R2R3 Myb protein (Fragment);Putative MYB DNA-binding domain superfamily protein	GO:0005634;GO:0003677;GO:0043231;GO:0003676;GO:0043227;GO:1901363;GO:0043229;GO:0097159;GO:0043226;GO:0005488;GO:0005622;GO:0110165	nucleus;DNA binding;intracellular membrane-bounded organelle;nucleic acid binding;membrane-bounded organelle;heterocyclic compound binding;intracellular organelle;organic cyclic compound binding;organelle;binding;intracellular anatomical structure;cellular anatomical entity	MLOC_62436.1	HORVU5Hr1G098540	HORVU.MOREX.r3.1HG0084760	BaRT2v18chr1HG043330	MYB	Transcription factor RAX3;Typical P-type R2R3 Myb protein (Fragment);Putative MYB DNA-binding domain superfamily protein	nucleus;DNA binding;intracellular membrane-bounded organelle;nucleic acid binding;membrane-bounded organelle;heterocyclic compound binding;intracellular organelle;organic cyclic compound binding;organelle;binding;intracellular anatomical structure;cellular anatomical entity	BaRT2v18chr1HG043330	#N/A	#N/A	#N/A
BaRT2v18chr4HG186540	DR_2-control_2	0.000199998	-2.51394	down-regulated	BaRT2v18chr4HG186540	0	GO:0016021;GO:0031224;GO:0016020;GO:0110165;GO:0016021;GO:0031224;GO:0016020;GO:0110165;GO:0016021;GO:0031224;GO:0016020;GO:0110165;GO:0016021;GO:0031224;GO:0016020;GO:0110165;GO:0016021;GO:0031224;GO:0016020;GO:0110165;GO:0016021;GO:0031224;GO:0016020;GO:0110165	integral component of membrane;intrinsic component of membrane;membrane;cellular anatomical entity;integral component of membrane;intrinsic component of membrane;membrane;cellular anatomical entity;integral component of membrane;intrinsic component of membrane;membrane;cellular anatomical entity;integral component of membrane;intrinsic component of membrane;membrane;cellular anatomical entity;int…	MLOC_72933.1	---NA---	---NA---	BaRT2v18chr4HG186540	#N/A	#N/A	#N/A	BaRT2v18chr4HG186540	#N/A	#N/A	#N/A
BaRT2v18chr7HG373210	DR_2-control_2	0.00223245	-2.51032	down-regulated	BaRT2v18chr7HG373210	Mitogen-activated protein kinase	GO:0004707;GO:0000165;GO:0005634;GO:0004674;GO:0006468;GO:0043231;GO:0004672;GO:0035556;GO:0043227;GO:0016773;GO:0007165;GO:0043229;GO:0016301;GO:0023052;GO:0043226;GO:0007154;GO:0016772;GO:0005737;GO:0006464;GO:0140096;GO:0005622;GO:0036211;GO:0005524;GO:0000786;GO:0016310;GO:0032559;GO:0044815;GO:0043412;GO:0030554;GO:0000785;GO:0051716;GO:0035639;GO:0032993;GO:0050896;GO:0032555;GO:0005694;GO:…	MAP kinase activity;MAPK cascade;nucleus;protein serine/threonine kinase activity;protein phosphorylation;intracellular membrane-bounded organelle;protein kinase activity;intracellular signal transduction;membrane-bounded organelle;phosphotransferase activity, alcohol group as acceptor;signal transduction;intracellular organelle;kinase activity;signaling;organelle;cell communication;transferase a…	MLOC_60926.2	HORVU7Hr1G095810	HORVU.MOREX.r3.7HG0726170	BaRT2v18chr7HG373210	#N/A	#N/A	#N/A	BaRT2v18chr7HG373210	#N/A	#N/A	#N/A
BaRT2v18chr5HG277680	DR_2-control_2	0.00298658	-2.50977	down-regulated	BaRT2v18chr5HG277680	Ammonium transporter	GO:0008519;GO:0072488;GO:0005887;GO:0015696;GO:0022890;GO:0031226;GO:0008324;GO:0098662;GO:0005886;GO:0071705;GO:0015318;GO:0071944;GO:0098660;GO:0015075;GO:0016021;GO:0098655;GO:0022857;GO:0031224;GO:0006812;GO:0005215;GO:0016020;GO:0034220;GO:0110165;GO:0019740;GO:0006811;GO:0055085;GO:0006810;GO:0051234;GO:0051179;GO:0009987	ammonium transmembrane transporter activity;ammonium transmembrane transport;integral component of plasma membrane;ammonium transport;inorganic cation transmembrane transporter activity;intrinsic component of plasma membrane;cation transmembrane transporter activity;inorganic cation transmembrane transport;plasma membrane;nitrogen compound transport;inorganic molecular entity transmembrane transp…	MLOC_68498.1	HORVU5Hr1G118590	HORVU.MOREX.r3.5HG0530810	BaRT2v18chr5HG277680	#N/A	#N/A	#N/A	BaRT2v18chr5HG277680	#N/A	#N/A	#N/A
BaRT2v18chr5HG266310	DR_2-control_2	0.00517907	-2.5049	down-regulated	BaRT2v18chr5HG266310	WRKY domain-containing protein	GO:0043565;GO:0005634;GO:0006355;GO:0003700;GO:1903506;GO:0043231;GO:0140110;GO:2001141;GO:0043227;GO:0051252;GO:0003677;GO:0043229;GO:0019219;GO:0003676;GO:0043226;GO:2000112;GO:0005622;GO:1901363;GO:0010556;GO:0097159;GO:0110165;GO:0031326;GO:0005488;GO:0009889;GO:0010468;GO:0051171;GO:0080090;GO:0031323;GO:0060255;GO:0019222;GO:0050794;GO:0050789;GO:0065007	sequence-specific DNA binding;nucleus;regulation of transcription, DNA-templated;DNA-binding transcription factor activity;regulation of nucleic acid-templated transcription;intracellular membrane-bounded organelle;transcription regulator activity;regulation of RNA biosynthetic process;membrane-bounded organelle;regulation of RNA metabolic process;DNA binding;intracellular organelle;regulation of…	MLOC_59259.2	HORVU5Hr1G096420	HORVU.MOREX.r3.5HG0511790	BaRT2v18chr5HG266310	WRKY	WRKY domain-containing protein	sequence-specific DNA binding;nucleus;regulation of transcription, DNA-templated;DNA-binding transcription factor activity;regulation of nucleic acid-templated transcription;intracellular membrane-bounded organelle;transcription regulator activity;regulation of RNA biosynthetic process;membrane-bounded organelle;regulation of RNA metabolic process;DNA binding;intracellular organelle;regulation of…	BaRT2v18chr5HG266310	#N/A	#N/A	#N/A
BaRT2v18chr6HG312180	DR_2-control_2	0.00162462	-2.48948	down-regulated	BaRT2v18chr6HG312180	0	GO:0016021;GO:0031224;GO:0016020;GO:0110165	integral component of membrane;intrinsic component of membrane;membrane;cellular anatomical entity	---NA---	---NA---	HORVU.MOREX.r3.6HG0605860	BaRT2v18chr6HG312180	#N/A	#N/A	#N/A	BaRT2v18chr6HG312180	#N/A	#N/A	#N/A
BaRT2v18chr2HG111880	DR_2-control_2	0.00606943	-2.48713	down-regulated	BaRT2v18chr2HG111880	Putative glutathione S-transferase GSTU6	GO:0006749;GO:0004364;GO:0005737;GO:0006575;GO:0016765;GO:0005622;GO:0006790;GO:0016740;GO:0016021;GO:0006518;GO:0003824;GO:0031224;GO:0043603;GO:0016020;GO:0034641;GO:0110165;GO:1901564;GO:0006807;GO:0044237;GO:0071704;GO:0008152;GO:0009987	glutathione metabolic process;glutathione transferase activity;cytoplasm;cellular modified amino acid metabolic process;transferase activity, transferring alkyl or aryl (other than methyl) groups;intracellular anatomical structure;sulfur compound metabolic process;transferase activity;integral component of membrane;peptide metabolic process;catalytic activity;intrinsic component of membrane;cellu…	MLOC_22823.1	HORVU1Hr1G049190	HORVU.MOREX.r3.2HG0212850	BaRT2v18chr2HG111880	#N/A	#N/A	#N/A	BaRT2v18chr2HG111880	#N/A	#N/A	#N/A
BaRT2v18chr7HG368160	DR_2-control_2	0.00888122	-2.48189	down-regulated	BaRT2v18chr7HG368160	pathogen-associated molecular patterns-induced protein A70;DUF761 domain-containing protein/DUF4408 domain-containing protein;pescadillo homolog	GO:0016021;GO:0031224;GO:0016020;GO:0110165	integral component of membrane;intrinsic component of membrane;membrane;cellular anatomical entity	MLOC_67948.2	HORVU7Hr1G087440	HORVU.MOREX.r3.7HG0717060	BaRT2v18chr7HG368160	#N/A	#N/A	#N/A	BaRT2v18chr7HG368160	#N/A	#N/A	#N/A
BaRT2v18chr3HG137310	DR_2-control_2	0.000278925	-2.4757	down-regulated	BaRT2v18chr3HG137310	0	0	0	---NA---	HORVU3Hr1G046860	---NA---	BaRT2v18chr3HG137310	#N/A	#N/A	#N/A	BaRT2v18chr3HG137310	#N/A	#N/A	#N/A
BaRT2v18chr3HG156010	DR_2-control_2	0.00206308	-2.47181	down-regulated	BaRT2v18chr3HG156010	0	GO:0016021;GO:0031224;GO:0016020;GO:0110165	integral component of membrane;intrinsic component of membrane;membrane;cellular anatomical entity	MLOC_30.1	---NA---	HORVU.MOREX.r3.3HG0300130	BaRT2v18chr3HG156010	#N/A	#N/A	#N/A	BaRT2v18chr3HG156010	#N/A	#N/A	#N/A
BaRT2v18chr2HG111170	DR_2-control_2	0.000412768	-2.46516	down-regulated	BaRT2v18chr2HG111170	0	GO:0016021;GO:0031224;GO:0016020;GO:0110165;GO:0016021;GO:0031224;GO:0016020;GO:0110165;GO:0016021;GO:0031224;GO:0016020;GO:0110165;GO:0016021;GO:0031224;GO:0016020;GO:0110165;GO:0016021;GO:0031224;GO:0016020;GO:0110165;GO:0016021;GO:0031224;GO:0016020;GO:0110165;GO:0016021;GO:0031224;GO:0016020;GO:0110165;GO:0016021;GO:0031224;GO:0016020;GO:0110165;GO:0016021;GO:0031224;GO:0016020;GO:0110165;GO:…	integral component of membrane;intrinsic component of membrane;membrane;cellular anatomical entity;integral component of membrane;intrinsic component of membrane;membrane;cellular anatomical entity;integral component of membrane;intrinsic component of membrane;membrane;cellular anatomical entity;integral component of membrane;intrinsic component of membrane;membrane;cellular anatomical entity;int…	MLOC_4783.1	HORVU2Hr1G120850	HORVU.MOREX.r3.2HG0211440	BaRT2v18chr2HG111170	#N/A	#N/A	#N/A	BaRT2v18chr2HG111170	#N/A	#N/A	#N/A
BaRT2v18chr5HG247840	DR_2-control_2	0.00363532	-2.46216	down-regulated	BaRT2v18chr5HG247840	Hypersensitive-induced response protein 1;Hypersensitive induced response protein 3;SPFH/Band 7/PHB domain-containing membrane-associated protein family isoform 1;PHB domain-containing protein;Stomatin family;Hypersensitive-induced reaction protein 3;Putative Band 7 domain-containing protein	GO:0043424;GO:0009506;GO:0006952;GO:0055044;GO:0019901;GO:0006950;GO:0019900;GO:0005911;GO:0050896;GO:0005774;GO:0019899;GO:0070161;GO:0005515;GO:0005773;GO:0005488;GO:0030054;GO:0005794;GO:0098588;GO:0012505;GO:0031090;GO:0005829;GO:0043231;GO:0043227;GO:0009536;GO:0005886;GO:0071944;GO:0043229;GO:0043226;GO:0005737;GO:0005622;GO:0016020;GO:0110165;GO:0043424;GO:0009506;GO:0006952;GO:0055044;GO:…	protein histidine kinase binding;plasmodesma;defense response;symplast;protein kinase binding;response to stress;kinase binding;cell-cell junction;response to stimulus;vacuolar membrane;enzyme binding;anchoring junction;protein binding;vacuole;binding;cell junction;Golgi apparatus;bounding membrane of organelle;endomembrane system;organelle membrane;cytosol;intracellular membrane-bounded organell…	MLOC_38683.4	HORVU5Hr1G062410	HORVU.MOREX.r3.5HG0480710	BaRT2v18chr5HG247840	#N/A	#N/A	#N/A	BaRT2v18chr5HG247840	#N/A	#N/A	#N/A
BaRT2v18chr2HG056320	DR_2-control_2	0.00868263	-2.45935	down-regulated	BaRT2v18chr2HG056320	0	GO:0005516;GO:0006952;GO:0016021;GO:0009607;GO:0005515;GO:0031224;GO:0006950;GO:0005488;GO:0016020;GO:0050896;GO:0004672;GO:0110165;GO:0006468;GO:0016773;GO:0016301;GO:0006464;GO:0036211;GO:0140096;GO:0016772;GO:0043412;GO:0016310;GO:0005524;GO:0032559;GO:0006796;GO:0030554;GO:0006793;GO:0035639;GO:0044267;GO:0032555;GO:0019538;GO:0017076;GO:0044260;GO:0032553;GO:1901564;GO:0097367;GO:0043170;GO:…	calmodulin binding;defense response;integral component of membrane;response to biotic stimulus;protein binding;intrinsic component of membrane;response to stress;binding;membrane;response to stimulus;protein kinase activity;cellular anatomical entity;protein phosphorylation;phosphotransferase activity, alcohol group as acceptor;kinase activity;cellular protein modification process;protein modific…	MLOC_56507.2	HORVU2Hr1G013760	HORVU.MOREX.r3.2HG0107940	BaRT2v18chr2HG056320	#N/A	#N/A	#N/A	BaRT2v18chr2HG056320	#N/A	#N/A	#N/A
BaRT2v18chr3HG148430	DR_2-control_2	8.86075934475614e-05	-2.45892	down-regulated	BaRT2v18chr3HG148430	Protein kinase domain-containing protein;Receptor-like protein kinase HSL1;Leucine-rich repeat receptor-like protein kinase PXL2	GO:0004674;GO:0006468;GO:0016021;GO:0004672;GO:0006464;GO:0031224;GO:0016773;GO:0036211;GO:0016020;GO:0016301;GO:0043412;GO:0005886;GO:0140096;GO:0016310;GO:0071944;GO:0016772;GO:0006796;GO:0110165;GO:0005524;GO:0006793;GO:0032559;GO:0044267;GO:0030554;GO:0019538;GO:0035639;GO:0044260;GO:0032555;GO:1901564;GO:0017076;GO:0043170;GO:0032553;GO:0006807;GO:0097367;GO:0044238;GO:0043168;GO:0044237;GO:…	protein serine/threonine kinase activity;protein phosphorylation;integral component of membrane;protein kinase activity;cellular protein modification process;intrinsic component of membrane;phosphotransferase activity, alcohol group as acceptor;protein modification process;membrane;kinase activity;macromolecule modification;plasma membrane;catalytic activity, acting on a protein;phosphorylation;c…	MLOC_53316.1	HORVU3Hr1G070700	HORVU.MOREX.r3.3HG0287850	BaRT2v18chr3HG148430	#N/A	#N/A	#N/A	BaRT2v18chr3HG148430	#N/A	#N/A	#N/A
BaRT2v18chr6HG325770	DR_2-control_2	0.00114165	-2.45761	down-regulated	BaRT2v18chr6HG325770	Protein kinase domain-containing protein	GO:0004674;GO:0006468;GO:0016021;GO:0004672;GO:0006464;GO:0031224;GO:0016773;GO:0036211;GO:0016020;GO:0016301;GO:0043412;GO:0005886;GO:0140096;GO:0016310;GO:0071944;GO:0016772;GO:0006796;GO:0110165;GO:0005524;GO:0006793;GO:0032559;GO:0044267;GO:0030554;GO:0019538;GO:0035639;GO:0044260;GO:0032555;GO:1901564;GO:0017076;GO:0043170;GO:0032553;GO:0006807;GO:0097367;GO:0044238;GO:0043168;GO:0044237;GO:…	protein serine/threonine kinase activity;protein phosphorylation;integral component of membrane;protein kinase activity;cellular protein modification process;intrinsic component of membrane;phosphotransferase activity, alcohol group as acceptor;protein modification process;membrane;kinase activity;macromolecule modification;plasma membrane;catalytic activity, acting on a protein;phosphorylation;c…	MLOC_53969.10	HORVU6Hr1G090780	HORVU.MOREX.r3.6HG0629440	BaRT2v18chr6HG325770	#N/A	#N/A	#N/A	BaRT2v18chr6HG325770	#N/A	#N/A	#N/A
BaRT2v18chr6HG314500	DR_2-control_2	0.00341135	-2.4525	down-regulated	BaRT2v18chr6HG314500	Peptidase A1 domain-containing protein;Aspartic proteinase nepenthesin-2	GO:0004190;GO:0006508;GO:0070001;GO:0019538;GO:0004175;GO:1901564;GO:0008233;GO:0043170;GO:0140096;GO:0006807;GO:0016787;GO:0044238;GO:0071704;GO:0003824;GO:0008152	aspartic-type endopeptidase activity;proteolysis;aspartic-type peptidase activity;protein metabolic process;endopeptidase activity;organonitrogen compound metabolic process;peptidase activity;macromolecule metabolic process;catalytic activity, acting on a protein;nitrogen compound metabolic process;hydrolase activity;primary metabolic process;organic substance metabolic process;catalytic activity…	MLOC_62394.2	HORVU6Hr1G071190	HORVU.MOREX.r3.6HG0610230	BaRT2v18chr6HG314500	#N/A	#N/A	#N/A	BaRT2v18chr6HG314500	#N/A	#N/A	#N/A
BaRT2v18chr3HG122750	DR_2-control_2	0.00351784	-2.45236	down-regulated	BaRT2v18chr3HG122750	Putative RING zinc finger domain superfamily protein;E3 ubiquitin-protein ligase EL5-like	GO:0016567;GO:0016021;GO:0031625;GO:0032446;GO:0031224;GO:0044389;GO:0070647;GO:0016020;GO:0019899;GO:0006464;GO:0005515;GO:0110165;GO:0036211;GO:0005488;GO:0043412;GO:0044267;GO:0019538;GO:0044260;GO:1901564;GO:0043170;GO:0006807;GO:0044238;GO:0044237;GO:0071704;GO:0008152;GO:0009987	protein ubiquitination;integral component of membrane;ubiquitin protein ligase binding;protein modification by small protein conjugation;intrinsic component of membrane;ubiquitin-like protein ligase binding;protein modification by small protein conjugation or removal;membrane;enzyme binding;cellular protein modification process;protein binding;cellular anatomical entity;protein modification proce…	MLOC_23887.1	HORVU3Hr1G028440	HORVU.MOREX.r3.3HG0233040	BaRT2v18chr3HG122750	#N/A	#N/A	#N/A	BaRT2v18chr3HG122750	#N/A	#N/A	#N/A
BaRT2v18chr1HG026260	DR_2-control_2	0.00339953	-2.45037	down-regulated	BaRT2v18chr1HG026260	0	0	0	---NA---	---NA---	---NA---	BaRT2v18chr1HG026260	#N/A	#N/A	#N/A	BaRT2v18chr1HG026260	#N/A	#N/A	#N/A
BaRT2v18chr3HG153060	DR_2-control_2	0.00274005	-2.44949	down-regulated	BaRT2v18chr3HG153060	0	0	0	---NA---	---NA---	---NA---	BaRT2v18chr3HG153060	#N/A	#N/A	#N/A	BaRT2v18chr3HG153060	#N/A	#N/A	#N/A
BaRT2v18chr1HG013370	DR_2-control_2	0.00112719	-2.44861	down-regulated	BaRT2v18chr1HG013370	0	0	0	---NA---	---NA---	---NA---	BaRT2v18chr1HG013370	#N/A	#N/A	#N/A	BaRT2v18chr1HG013370	#N/A	#N/A	#N/A
BaRT2v18chr4HG211750	DR_2-control_2	0.00105319	-2.44619	down-regulated	BaRT2v18chr4HG211750	NAD(P)H dehydrogenase (quinone)	0	0	MLOC_38677.1	HORVU4Hr1G076420	HORVU.MOREX.r3.4HG0404680	BaRT2v18chr4HG211750	#N/A	#N/A	#N/A	BaRT2v18chr4HG211750	#N/A	#N/A	#N/A
BaRT2v18chr3HG161440	DR_2-control_2	0.00481953	-2.44578	down-regulated	BaRT2v18chr3HG161440	Proline transporter 1;Lysine histidine transporter 1 (Fragment);Solute carrier family 32	GO:0006865;GO:0015293;GO:0005886;GO:0015849;GO:0015291;GO:0071944;GO:0071705;GO:0022804;GO:0016021;GO:0071702;GO:0022857;GO:0031224;GO:0006820;GO:0005215;GO:0016020;GO:0006811;GO:0110165;GO:0009734;GO:0071365;GO:0009733;GO:0009755;GO:0032870;GO:0009725;GO:0071495;GO:0009719;GO:0006810;GO:0051234;GO:0051179;GO:0071310;GO:0010033;GO:0070887;GO:0042221;GO:0007165;GO:0023052;GO:0007154;GO:0051716;GO:…	amino acid transport;symporter activity;plasma membrane;organic acid transport;secondary active transmembrane transporter activity;cell periphery;nitrogen compound transport;active transmembrane transporter activity;integral component of membrane;organic substance transport;transmembrane transporter activity;intrinsic component of membrane;anion transport;transporter activity;membrane;ion transpo…	MLOC_75336.1	HORVU3Hr1G092240	HORVU.MOREX.r3.3HG0308270	BaRT2v18chr3HG161440	#N/A	#N/A	#N/A	BaRT2v18chr3HG161440	#N/A	#N/A	#N/A
BaRT2v18chr5HG224310	DR_2-control_2	0.000589271	-2.43935	down-regulated	BaRT2v18chr5HG224310	NB-ARC domain containing protein, expressed;Disease resistance protein RGA2;NB-ARC domain-containing protein	GO:0043531;GO:0007166;GO:0016021;GO:0032559;GO:0006468;GO:0031224;GO:0030554;GO:0007165;GO:0016020;GO:0032555;GO:0023052;GO:0110165;GO:0017076;GO:0007154;GO:0032553;GO:0006464;GO:0097367;GO:0036211;GO:0005524;GO:0043412;GO:0043168;GO:0051716;GO:0000166;GO:0016310;GO:1901265;GO:0050896;GO:0035639;GO:0006796;GO:0036094;GO:0050794;GO:0043167;GO:0006793;GO:1901363;GO:0044267;GO:0097159;GO:0050789;GO:…	ADP binding;cell surface receptor signaling pathway;integral component of membrane;adenyl ribonucleotide binding;protein phosphorylation;intrinsic component of membrane;adenyl nucleotide binding;signal transduction;membrane;purine ribonucleotide binding;signaling;cellular anatomical entity;purine nucleotide binding;cell communication;ribonucleotide binding;cellular protein modification process;ca…	MLOC_11605.2	HORVU6Hr1G018920	HORVU.MOREX.r3.6HG0556330	BaRT2v18chr5HG224310	#N/A	#N/A	#N/A	BaRT2v18chr5HG224310	#N/A	#N/A	#N/A
BaRT2v18chr7HG345840	DR_2-control_2	0.00231599	-2.43775	down-regulated	BaRT2v18chr7HG345840	Glycosyltransferase	GO:0008194;GO:0016757;GO:0016740;GO:0003824	UDP-glycosyltransferase activity;transferase activity, transferring glycosyl groups;transferase activity;catalytic activity	MLOC_13654.1	HORVU7Hr1G039800	HORVU.MOREX.r3.7HG0667820	BaRT2v18chr7HG345840	#N/A	#N/A	#N/A	BaRT2v18chr7HG345840	#N/A	#N/A	#N/A
BaRT2v18chr3HG125620	DR_2-control_2	0.0083951	-2.43747	down-regulated	BaRT2v18chr3HG125620	0	0	0	---NA---	---NA---	---NA---	BaRT2v18chr3HG125620	#N/A	#N/A	#N/A	BaRT2v18chr3HG125620	#N/A	#N/A	#N/A
BaRT2v18chr3HG124640	DR_2-control_2	0.00526168	-2.43082	down-regulated	BaRT2v18chr3HG124640	EEIG1/EHBP1 N-terminal domain-containing protein;C2 NT-type domain-containing protein;Argininosuccinate synthase	0	0	MLOC_36342.2	HORVU3Hr1G019320	HORVU.MOREX.r3.3HG0236310	BaRT2v18chr3HG124640	#N/A	#N/A	#N/A	BaRT2v18chr3HG124640	#N/A	#N/A	#N/A
BaRT2v18chr3HG144830	DR_2-control_2	0.000624067	-2.42418	down-regulated	BaRT2v18chr3HG144830	Putative receptor serine/threonine kinase PR5K;Protein kinase domain-containing protein	GO:0030247;GO:0006468;GO:0016021;GO:0030246;GO:0006464;GO:0031224;GO:0004674;GO:0036211;GO:0016020;GO:0004672;GO:0016310;GO:0110165;GO:0016773;GO:0043412;GO:0016301;GO:0006796;GO:0016772;GO:0006793;GO:0140096;GO:0044267;GO:0005524;GO:0019538;GO:0032559;GO:0044260;GO:0030554;GO:1901564;GO:0035639;GO:0043170;GO:0032555;GO:0006807;GO:0017076;GO:0044238;GO:0032553;GO:0044237;GO:0097367;GO:0071704;GO:…	polysaccharide binding;protein phosphorylation;integral component of membrane;carbohydrate binding;cellular protein modification process;intrinsic component of membrane;protein serine/threonine kinase activity;protein modification process;membrane;protein kinase activity;phosphorylation;cellular anatomical entity;phosphotransferase activity, alcohol group as acceptor;macromolecule modification;ki…	MLOC_140.5	HORVU3Hr1G064130	HORVU.MOREX.r3.3HG0281340	BaRT2v18chr3HG144830	#N/A	#N/A	#N/A	BaRT2v18chr3HG144830	#N/A	#N/A	#N/A
BaRT2v18chr2HG053670	DR_2-control_2	0.000105609	-2.42272	down-regulated	BaRT2v18chr2HG053670	White-brown complex like protein 30;Non-intrinsic ABC protein 12 isoform 1;ABC transporter domain-containing protein	GO:0042626;GO:0055085;GO:0016021;GO:0015399;GO:0006810;GO:0031224;GO:0022804;GO:0051234;GO:0016020;GO:0016887;GO:0051179;GO:0009506;GO:0017111;GO:0009987;GO:0055044;GO:0016462;GO:0005911;GO:0016818;GO:0070161;GO:0016817;GO:0030054;GO:0022857;GO:0110165;GO:0005215;GO:0005524;GO:0032559;GO:0030554;GO:0035639;GO:0032555;GO:0017076;GO:0032553;GO:0097367;GO:0043168;GO:0000166;GO:1901265;GO:0036094;GO:…	ATPase-coupled transmembrane transporter activity;transmembrane transport;integral component of membrane;primary active transmembrane transporter activity;transport;intrinsic component of membrane;active transmembrane transporter activity;establishment of localization;membrane;ATPase activity;localization;plasmodesma;nucleoside-triphosphatase activity;cellular process;symplast;pyrophosphatase act…	---NA---	---NA---	HORVU.MOREX.r3.2HG0102150	BaRT2v18chr2HG053670	#N/A	#N/A	#N/A	BaRT2v18chr2HG053670	#N/A	#N/A	#N/A
BaRT2v18chr7HG348340	DR_2-control_2	0.00178445	-2.40786	down-regulated	BaRT2v18chr7HG348340	Embryogenesis transmembrane protein-like	GO:0016021;GO:0031224;GO:0016020;GO:0110165	integral component of membrane;intrinsic component of membrane;membrane;cellular anatomical entity	MLOC_5934.1	HORVU7Hr1G044210	HORVU.MOREX.r3.7HG0673500	BaRT2v18chr7HG348340	#N/A	#N/A	#N/A	BaRT2v18chr7HG348340	#N/A	#N/A	#N/A
BaRT2v18chr1HG012260	DR_2-control_2	0.00886988	-2.39407	down-regulated	BaRT2v18chr1HG012260	NAB domain-containing protein;Kinase interacting protein 1-like	GO:0003779;GO:0005774;GO:0016310;GO:0008092;GO:0005773;GO:0006796;GO:0005515;GO:0098588;GO:0006793;GO:0031090;GO:0005488;GO:0044237;GO:0043231;GO:0016301;GO:0008152;GO:0043227;GO:0016772;GO:0009987;GO:0043229;GO:0016740;GO:0043226;GO:0003824;GO:0005737;GO:0005622;GO:0016020;GO:0110165;GO:0003779;GO:0005774;GO:0016310;GO:0008092;GO:0005773;GO:0006796;GO:0005515;GO:0098588;GO:0006793;GO:0031090;GO:…	actin binding;vacuolar membrane;phosphorylation;cytoskeletal protein binding;vacuole;phosphate-containing compound metabolic process;protein binding;bounding membrane of organelle;phosphorus metabolic process;organelle membrane;binding;cellular metabolic process;intracellular membrane-bounded organelle;kinase activity;metabolic process;membrane-bounded organelle;transferase activity, transferring…	MLOC_58032.4	HORVU1Hr1G024640	HORVU.MOREX.r3.1HG0026010	BaRT2v18chr1HG012260	#N/A	#N/A	#N/A	BaRT2v18chr1HG012260	#N/A	#N/A	#N/A
BaRT2v18chr5HG248790	DR_2-control_2	0.000206504	-2.37623	down-regulated	BaRT2v18chr5HG248790	Tetraspanin-8;Senescence-associated protein;Senescence-associated protein DH;Putative senescence-associated protein 5;Tetraspannin domain-containing protein	GO:0009506;GO:0030628;GO:0000398;GO:0055044;GO:0036002;GO:0000377;GO:0005911;GO:0000375;GO:0003723;GO:0070161;GO:0008380;GO:0003676;GO:0030054;GO:0006397;GO:1901363;GO:0016021;GO:0016071;GO:0097159;GO:0031224;GO:0006396;GO:0005488;GO:0016020;GO:0016070;GO:0089701;GO:0006811;GO:0005886;GO:0090304;GO:0071944;GO:0010467;GO:0005681;GO:0006810;GO:0140513;GO:0051234;GO:1990904;GO:0051179;GO:0005634;GO:…	plasmodesma;pre-mRNA 3'-splice site binding;mRNA splicing, via spliceosome;symplast;pre-mRNA binding;RNA splicing, via transesterification reactions with bulged adenosine as nucleophile;cell-cell junction;RNA splicing, via transesterification reactions;RNA binding;anchoring junction;RNA splicing;nucleic acid binding;cell junction;mRNA processing;heterocyclic compound binding;integral component of…	MLOC_51816.1	HORVU7Hr1G112410	HORVU.MOREX.r3.5HG0482390	BaRT2v18chr5HG248790	#N/A	#N/A	#N/A	BaRT2v18chr5HG248790	#N/A	#N/A	#N/A
BaRT2v18chr1HG043670	DR_2-control_2	0.0070846	-2.37554	down-regulated	BaRT2v18chr1HG043670	0	0	0	MLOC_38455.1	---NA---	HORVU.MOREX.r3.1HG0085210	BaRT2v18chr1HG043670	#N/A	#N/A	#N/A	BaRT2v18chr1HG043670	#N/A	#N/A	#N/A
BaRT2v18chr4HG208540	DR_2-control_2	0.000224117	-2.37546	down-regulated	BaRT2v18chr4HG208540	Cytochrome b561 and DOMON domain-containing protein;Auxin-induced in root cultures protein 12 (Fragment)	GO:0046872;GO:0016021;GO:0043169;GO:0031224;GO:0043167;GO:0016020;GO:0005488;GO:0110165;GO:0046872;GO:0016021;GO:0043169;GO:0031224;GO:0043167;GO:0016020;GO:0005488;GO:0110165	metal ion binding;integral component of membrane;cation binding;intrinsic component of membrane;ion binding;membrane;binding;cellular anatomical entity;metal ion binding;integral component of membrane;cation binding;intrinsic component of membrane;ion binding;membrane;binding;cellular anatomical entity	MLOC_21234.2	HORVU7Hr1G052750	HORVU.MOREX.r3.4HG0400000	BaRT2v18chr4HG208540	#N/A	#N/A	#N/A	BaRT2v18chr4HG208540	#N/A	#N/A	#N/A
BaRT2v18chr1HG022710	DR_2-control_2	0.000421353	-2.37499	down-regulated	BaRT2v18chr1HG022710	Putative glutathione S-transferase GSTU6;Glutathione-S-transferase Cla47	GO:0006749;GO:0004364;GO:0005737;GO:0006575;GO:0016765;GO:0005622;GO:0006790;GO:0016740;GO:0110165;GO:0006518;GO:0003824;GO:0043603;GO:0034641;GO:1901564;GO:0006807;GO:0044237;GO:0071704;GO:0008152;GO:0009987;GO:0010119;GO:0050794;GO:0050789;GO:0065007;GO:0006749;GO:0004364;GO:0005737;GO:0006575;GO:0016765;GO:0005622;GO:0006790;GO:0016740;GO:0110165;GO:0006518;GO:0003824;GO:0043603;GO:0034641;GO:…	glutathione metabolic process;glutathione transferase activity;cytoplasm;cellular modified amino acid metabolic process;transferase activity, transferring alkyl or aryl (other than methyl) groups;intracellular anatomical structure;sulfur compound metabolic process;transferase activity;cellular anatomical entity;peptide metabolic process;catalytic activity;cellular amide metabolic process;cellular…	MLOC_65259.2	HORVU1Hr1G049270	HORVU.MOREX.r3.1HG0051890	BaRT2v18chr1HG022710	#N/A	#N/A	#N/A	BaRT2v18chr1HG022710	#N/A	#N/A	#N/A
BaRT2v18chr3HG156960	DR_2-control_2	0.0053735	-2.37372	down-regulated	BaRT2v18chr3HG156960	Transcription factor DIVARICATA;Duplicated homeodomain-like superfamily protein;Myb-like protein J	GO:0005634;GO:0003677;GO:0006511;GO:0043231;GO:0003676;GO:0019941;GO:0043227;GO:1901363;GO:0043632;GO:0043229;GO:0097159;GO:0016567;GO:0043226;GO:0005488;GO:0051603;GO:0005622;GO:0061630;GO:0044257;GO:0061659;GO:0032446;GO:0110165;GO:0004842;GO:0070647;GO:0019787;GO:0030163;GO:0044265;GO:0140096;GO:0009057;GO:0016740;GO:1901565;GO:0003824;GO:0044248;GO:1901575;GO:0009056;GO:0006508;GO:0006464;GO:…	nucleus;DNA binding;ubiquitin-dependent protein catabolic process;intracellular membrane-bounded organelle;nucleic acid binding;modification-dependent protein catabolic process;membrane-bounded organelle;heterocyclic compound binding;modification-dependent macromolecule catabolic process;intracellular organelle;organic cyclic compound binding;protein ubiquitination;organelle;binding;proteolysis i…	MLOC_72275.2	HORVU1Hr1G073300	HORVU.MOREX.r3.3HG0301430	BaRT2v18chr3HG156960	MYB_related	Transcription factor DIVARICATA;Duplicated homeodomain-like superfamily protein;Myb-like protein J	nucleus;DNA binding;ubiquitin-dependent protein catabolic process;intracellular membrane-bounded organelle;nucleic acid binding;modification-dependent protein catabolic process;membrane-bounded organelle;heterocyclic compound binding;modification-dependent macromolecule catabolic process;intracellular organelle;organic cyclic compound binding;protein ubiquitination;organelle;binding;proteolysis i…	BaRT2v18chr3HG156960	#N/A	#N/A	#N/A
BaRT2v18chr4HG184860	DR_2-control_2	0.00223245	-2.37048	down-regulated	BaRT2v18chr4HG184860	Aspartic proteinase Asp1;Peptidase A1 domain-containing protein;Eukaryotic aspartyl protease family protein, expressed	GO:0004190;GO:0006508;GO:0009535;GO:0070001;GO:0019538;GO:0055035;GO:0004175;GO:1901564;GO:0009534;GO:0008233;GO:0043170;GO:0031976;GO:0140096;GO:0006807;GO:0042651;GO:0016787;GO:0044238;GO:0034357;GO:0071704;GO:0003824;GO:0009579;GO:0008152;GO:0031984;GO:0009507;GO:0009536;GO:0043231;GO:0043227;GO:0043229;GO:0043226;GO:0005737;GO:0005622;GO:0016020;GO:0110165;GO:0004190;GO:0006508;GO:0009535;GO:…	aspartic-type endopeptidase activity;proteolysis;chloroplast thylakoid membrane;aspartic-type peptidase activity;protein metabolic process;plastid thylakoid membrane;endopeptidase activity;organonitrogen compound metabolic process;chloroplast thylakoid;peptidase activity;macromolecule metabolic process;plastid thylakoid;catalytic activity, acting on a protein;nitrogen compound metabolic process;t…	MLOC_13635.1	HORVU4Hr1G017390	HORVU.MOREX.r3.4HG0347380	BaRT2v18chr4HG184860	#N/A	#N/A	#N/A	BaRT2v18chr4HG184860	#N/A	#N/A	#N/A
BaRT2v18chr6HG286480	DR_2-control_2	0.00543521	-2.36986	down-regulated	BaRT2v18chr6HG286480	probable serine/threonine-protein kinase PIX13;Serine/threonine-protein kinase Cx32;Putative serine/threonine-protein kinase NAK;Protein kinase domain-containing protein	GO:0004674;GO:0006468;GO:0004672;GO:0006464;GO:0016773;GO:0036211;GO:0016301;GO:0016310;GO:0016772;GO:0043412;GO:0140096;GO:0006796;GO:0005524;GO:0006793;GO:0032559;GO:0044267;GO:0030554;GO:0019538;GO:0035639;GO:0044260;GO:0032555;GO:1901564;GO:0017076;GO:0043170;GO:0032553;GO:0006807;GO:0097367;GO:0044238;GO:0043168;GO:0044237;GO:0000166;GO:0071704;GO:1901265;GO:0008152;GO:0016740;GO:0009987;GO:…	protein serine/threonine kinase activity;protein phosphorylation;protein kinase activity;cellular protein modification process;phosphotransferase activity, alcohol group as acceptor;protein modification process;kinase activity;phosphorylation;transferase activity, transferring phosphorus-containing groups;macromolecule modification;catalytic activity, acting on a protein;phosphate-containing comp…	MLOC_51048.1	HORVU7Hr1G121690	HORVU.MOREX.r3.6HG0547090	BaRT2v18chr6HG286480	#N/A	#N/A	#N/A	BaRT2v18chr6HG286480	#N/A	#N/A	#N/A
BaRT2v18chr6HG295660	DR_2-control_2	0.00244615	-2.36826	down-regulated	BaRT2v18chr6HG295660	Epimerase domain-containing protein;Cinnamoyl-CoA reductase 1;Cinnamoyl CoA reductase	GO:0003824;GO:0016021;GO:0031224;GO:0016020;GO:0110165	catalytic activity;integral component of membrane;intrinsic component of membrane;membrane;cellular anatomical entity	MLOC_52059.1	HORVU6Hr1G028980	HORVU.MOREX.r3.6HG0568690	BaRT2v18chr6HG295660	#N/A	#N/A	#N/A	BaRT2v18chr6HG295660	#N/A	#N/A	#N/A
BaRT2v18chr3HG147120	DR_2-control_2	0.00405401	-2.36526	down-regulated	BaRT2v18chr3HG147120	0	0	0	---NA---	---NA---	---NA---	BaRT2v18chr3HG147120	#N/A	#N/A	#N/A	BaRT2v18chr3HG147120	#N/A	#N/A	#N/A
BaRT2v18chr2HG089570	DR_2-control_2	0.000768981	-2.36405	down-regulated	BaRT2v18chr2HG089570	histidine protein methyltransferase 1 homolog;S-adenosyl-L-methionine-dependent methyltransferases superfamily protein isoform 1	GO:0008168;GO:0032259;GO:0016020;GO:0016741;GO:0008152;GO:0016021;GO:0016740;GO:0031224;GO:0003824;GO:0110165;GO:0008168;GO:0032259;GO:0016020;GO:0016741;GO:0008152;GO:0110165;GO:0016740;GO:0003824;GO:0008168;GO:0032259;GO:0016020;GO:0016741;GO:0008152;GO:0110165;GO:0016740;GO:0003824;GO:0008168;GO:0032259;GO:0016741;GO:0008152;GO:0016740;GO:0003824;GO:0008168;GO:0032259;GO:0016020;GO:0016741;GO:…	methyltransferase activity;methylation;membrane;transferase activity, transferring one-carbon groups;metabolic process;integral component of membrane;transferase activity;intrinsic component of membrane;catalytic activity;cellular anatomical entity;methyltransferase activity;methylation;membrane;transferase activity, transferring one-carbon groups;metabolic process;cellular anatomical entity;tran…	MLOC_76963.1	HORVU4Hr1G017000	HORVU.MOREX.r3.2HG0177740	BaRT2v18chr2HG089570	#N/A	#N/A	#N/A	BaRT2v18chr2HG089570	#N/A	#N/A	#N/A
BaRT2v18chr5HG266890	DR_2-control_2	0.00323973	-2.36227	down-regulated	BaRT2v18chr5HG266890	Peroxidase	GO:0004601;GO:0006979;GO:0016684;GO:0098869;GO:0016209;GO:1990748;GO:0097237;GO:0020037;GO:0098754;GO:0046906;GO:0009636;GO:0016491;GO:0070887;GO:0046872;GO:0042221;GO:0043169;GO:0006950;GO:0043167;GO:0051716;GO:1901363;GO:0050896;GO:0097159;GO:0005488;GO:0009987;GO:0003824	peroxidase activity;response to oxidative stress;oxidoreductase activity, acting on peroxide as acceptor;cellular oxidant detoxification;antioxidant activity;cellular detoxification;cellular response to toxic substance;heme binding;detoxification;tetrapyrrole binding;response to toxic substance;oxidoreductase activity;cellular response to chemical stimulus;metal ion binding;response to chemical;c…	MLOC_6919.10	HORVU5Hr1G097270	HORVU.MOREX.r3.5HG0512600	BaRT2v18chr5HG266890	#N/A	#N/A	#N/A	BaRT2v18chr5HG266890	#N/A	#N/A	#N/A
BaRT2v18chr2HG108930	DR_2-control_2	0.00285429	-2.35717	down-regulated	BaRT2v18chr2HG108930	0	0	0	---NA---	---NA---	---NA---	BaRT2v18chr2HG108930	#N/A	#N/A	#N/A	BaRT2v18chr2HG108930	#N/A	#N/A	#N/A
BaRT2v18chr5HG245190	DR_2-control_2	0.000339781	-2.35435	down-regulated	BaRT2v18chr5HG245190	Disease resistance protein RPM1;NB-ARC domain containing protein, expressed	GO:0043531;GO:0006952;GO:0016021;GO:0006950;GO:0005524;GO:0031224;GO:0050896;GO:0032559;GO:0016020;GO:0030554;GO:0110165;GO:0035639;GO:0032555;GO:0017076;GO:0032553;GO:0097367;GO:0043168;GO:0000166;GO:1901265;GO:0036094;GO:0043167;GO:1901363;GO:0097159;GO:0005488;GO:0043531;GO:0006952;GO:0016021;GO:0006950;GO:0005524;GO:0031224;GO:0050896;GO:0032559;GO:0016020;GO:0030554;GO:0110165;GO:0035639;GO:…	ADP binding;defense response;integral component of membrane;response to stress;ATP binding;intrinsic component of membrane;response to stimulus;adenyl ribonucleotide binding;membrane;adenyl nucleotide binding;cellular anatomical entity;purine ribonucleoside triphosphate binding;purine ribonucleotide binding;purine nucleotide binding;ribonucleotide binding;carbohydrate derivative binding;anion bin…	---NA---	---NA---	---NA---	BaRT2v18chr5HG245190	#N/A	#N/A	#N/A	BaRT2v18chr5HG245190	#N/A	#N/A	#N/A
BaRT2v18chr2HG106190	DR_2-control_2	0.00223245	-2.35181	down-regulated	BaRT2v18chr2HG106190	0	GO:0016021;GO:0031224;GO:0016020;GO:0110165	integral component of membrane;intrinsic component of membrane;membrane;cellular anatomical entity	---NA---	---NA---	HORVU.MOREX.r3.2HG0202880	BaRT2v18chr2HG106190	#N/A	#N/A	#N/A	BaRT2v18chr2HG106190	#N/A	#N/A	#N/A
BaRT2v18chr4HG202490	DR_2-control_2	2.70595156006804e-05	-2.34903	down-regulated	BaRT2v18chr4HG202490	0	GO:0004672;GO:0006468;GO:0005886;GO:0016773;GO:0006464;GO:0071944;GO:0016301;GO:0036211;GO:0016020;GO:0004674;GO:0043412;GO:0016021;GO:0140096;GO:0016310;GO:0031224;GO:0016772;GO:0006796;GO:0110165;GO:0005524;GO:0006793;GO:0032559;GO:0044267;GO:0030554;GO:0019538;GO:0035639;GO:0044260;GO:0032555;GO:1901564;GO:0017076;GO:0043170;GO:0032553;GO:0046777;GO:0097367;GO:0006807;GO:0043168;GO:0044238;GO:…	protein kinase activity;protein phosphorylation;plasma membrane;phosphotransferase activity, alcohol group as acceptor;cellular protein modification process;cell periphery;kinase activity;protein modification process;membrane;protein serine/threonine kinase activity;macromolecule modification;integral component of membrane;catalytic activity, acting on a protein;phosphorylation;intrinsic componen…	MLOC_5745.1	HORVU4Hr1G061130	HORVU.MOREX.r3.4HG0389790	BaRT2v18chr4HG202490	#N/A	#N/A	#N/A	BaRT2v18chr4HG202490	#N/A	#N/A	#N/A
BaRT2v18chr2HG104770	DR_2-control_2	0.00464105	-2.34831	down-regulated	BaRT2v18chr2HG104770	0	GO:0043565;GO:0005634;GO:0006355;GO:0003700;GO:1903506;GO:0043231;GO:0140110;GO:2001141;GO:0043227;GO:0051252;GO:0003677;GO:0043229;GO:0019219;GO:0003676;GO:0043226;GO:2000112;GO:0005622;GO:1901363;GO:0010556;GO:0097159;GO:0110165;GO:0031326;GO:0005488;GO:0009889;GO:0010468;GO:0051171;GO:0080090;GO:0031323;GO:0060255;GO:0019222;GO:0050794;GO:0050789;GO:0065007;GO:0043565;GO:0005634;GO:0006355;GO:…	sequence-specific DNA binding;nucleus;regulation of transcription, DNA-templated;DNA-binding transcription factor activity;regulation of nucleic acid-templated transcription;intracellular membrane-bounded organelle;transcription regulator activity;regulation of RNA biosynthetic process;membrane-bounded organelle;regulation of RNA metabolic process;DNA binding;intracellular organelle;regulation of…	MLOC_66134.1	HORVU1Hr1G069620	HORVU.MOREX.r3.2HG0200560	BaRT2v18chr2HG104770	WRKY	0	sequence-specific DNA binding;nucleus;regulation of transcription, DNA-templated;DNA-binding transcription factor activity;regulation of nucleic acid-templated transcription;intracellular membrane-bounded organelle;transcription regulator activity;regulation of RNA biosynthetic process;membrane-bounded organelle;regulation of RNA metabolic process;DNA binding;intracellular organelle;regulation of…	BaRT2v18chr2HG104770	#N/A	#N/A	#N/A
BaRT2v18chr1HG030560	DR_2-control_2	0.00323973	-2.33902	down-regulated	BaRT2v18chr1HG030560	Protein kinase domain-containing protein;Putative LRR receptor-like serine/threonine-protein kinase RKF3	GO:0004672;GO:0006468;GO:0016021;GO:0016773;GO:0006464;GO:0031224;GO:0016301;GO:0036211;GO:0016020;GO:0140096;GO:0043412;GO:0005886;GO:0016772;GO:0016310;GO:0071944;GO:0005524;GO:0006796;GO:0005887;GO:0032559;GO:0006793;GO:0031226;GO:0030554;GO:0044267;GO:0110165;GO:0035639;GO:0019538;GO:0032555;GO:0044260;GO:0017076;GO:0046777;GO:0032553;GO:1901564;GO:0097367;GO:0043170;GO:0043168;GO:0006807;GO:…	protein kinase activity;protein phosphorylation;integral component of membrane;phosphotransferase activity, alcohol group as acceptor;cellular protein modification process;intrinsic component of membrane;kinase activity;protein modification process;membrane;catalytic activity, acting on a protein;macromolecule modification;plasma membrane;transferase activity, transferring phosphorus-containing g…	MLOC_44513.2	HORVU3Hr1G041810	HORVU.MOREX.r3.1HG0065070	BaRT2v18chr1HG030560	#N/A	#N/A	#N/A	BaRT2v18chr1HG030560	#N/A	#N/A	#N/A
BaRT2v18chr2HG061810	DR_2-control_2	0.00333142	-2.33663	down-regulated	BaRT2v18chr2HG061810	0	0	0	---NA---	---NA---	---NA---	BaRT2v18chr2HG061810	#N/A	#N/A	#N/A	BaRT2v18chr2HG061810	#N/A	#N/A	#N/A
BaRT2v18chr5HG252160	DR_2-control_2	0.00398812	-2.33627	down-regulated	BaRT2v18chr5HG252160	0	0	0	MLOC_13432.1	---NA---	HORVU.MOREX.r3.7HG0750800	BaRT2v18chr5HG252160	#N/A	#N/A	#N/A	BaRT2v18chr5HG252160	#N/A	#N/A	#N/A
BaRT2v18chr2HG077530	DR_2-control_2	0.000407861	-2.3301	down-regulated	BaRT2v18chr2HG077530	187-kDa microtubule-associated protein AIR9;187-kDa microtubule-associated protein AIR9-like isoform X2;Protein phosphatase 1 regulatory subunit pprA	GO:0009506;GO:0055044;GO:0005911;GO:0070161;GO:0030054;GO:0005886;GO:0071944;GO:0016020;GO:0110165;GO:0009506;GO:0055044;GO:0005911;GO:0070161;GO:0030054;GO:0005886;GO:0071944;GO:0016020;GO:0110165;GO:0009506;GO:0055044;GO:0005911;GO:0070161;GO:0030054;GO:0005886;GO:0071944;GO:0016020;GO:0110165;GO:0009506;GO:0055044;GO:0005911;GO:0070161;GO:0030054;GO:0005886;GO:0071944;GO:0016020;GO:0110165;GO:…	plasmodesma;symplast;cell-cell junction;anchoring junction;cell junction;plasma membrane;cell periphery;membrane;cellular anatomical entity;plasmodesma;symplast;cell-cell junction;anchoring junction;cell junction;plasma membrane;cell periphery;membrane;cellular anatomical entity;plasmodesma;symplast;cell-cell junction;anchoring junction;cell junction;plasma membrane;cell periphery;membrane;cellul…	MLOC_22404.1	HORVU2Hr1G060460	HORVU.MOREX.r3.2HG0153420	BaRT2v18chr2HG077530	#N/A	#N/A	#N/A	BaRT2v18chr2HG077530	#N/A	#N/A	#N/A
BaRT2v18chr3HG146010	DR_2-control_2	0.000169588	-2.32968	down-regulated	BaRT2v18chr3HG146010	0	GO:0015031;GO:0045184;GO:0008104;GO:0015833;GO:0042886;GO:0033036;GO:0071705;GO:0071702;GO:0006820;GO:0006811;GO:0006810;GO:0051234;GO:0051179	protein transport;establishment of protein localization;protein localization;peptide transport;amide transport;macromolecule localization;nitrogen compound transport;organic substance transport;anion transport;ion transport;transport;establishment of localization;localization	MLOC_60302.4	HORVU3Hr1G066420	HORVU.MOREX.r3.3HG0283720	BaRT2v18chr3HG146010	#N/A	#N/A	#N/A	BaRT2v18chr3HG146010	#N/A	#N/A	#N/A
BaRT2v18chr2HG054500	DR_2-control_2	0.00139301	-2.32095	down-regulated	BaRT2v18chr2HG054500	Protein kinase domain-containing protein	GO:0004672;GO:0006468;GO:0016021;GO:0016773;GO:0006464;GO:0031224;GO:0016301;GO:0036211;GO:0016020;GO:0140096;GO:0043412;GO:0110165;GO:0016772;GO:0016310;GO:0005524;GO:0006796;GO:0032559;GO:0006793;GO:0030554;GO:0044267;GO:0035639;GO:0019538;GO:0032555;GO:0044260;GO:0017076;GO:1901564;GO:0032553;GO:0043170;GO:0097367;GO:0006807;GO:0043168;GO:0044238;GO:0000166;GO:0044237;GO:1901265;GO:0071704;GO:…	protein kinase activity;protein phosphorylation;integral component of membrane;phosphotransferase activity, alcohol group as acceptor;cellular protein modification process;intrinsic component of membrane;kinase activity;protein modification process;membrane;catalytic activity, acting on a protein;macromolecule modification;cellular anatomical entity;transferase activity, transferring phosphorus-c…	MLOC_61794.1	HORVU2Hr1G010500	HORVU.MOREX.r3.2HG0104610	BaRT2v18chr2HG054500	#N/A	#N/A	#N/A	BaRT2v18chr2HG054500	#N/A	#N/A	#N/A
BaRT2v18chr2HG064860	DR_2-control_2	0.00260516	-2.31617	down-regulated	BaRT2v18chr2HG064860	Serine/threonine-protein kinase SAPK2;Serine/threonine-protein kinase SRK2C;Serine/threonine-protein kinase SAPK1;Protein kinase domain-containing protein	GO:0004674;GO:0006468;GO:0005634;GO:0004672;GO:0006464;GO:0043231;GO:0016773;GO:0036211;GO:0043227;GO:0016301;GO:0043412;GO:0043229;GO:0016772;GO:0016310;GO:0043226;GO:0140096;GO:0006796;GO:0005737;GO:0005524;GO:0006793;GO:0005622;GO:0032559;GO:0044267;GO:0005829;GO:0030554;GO:0019538;GO:0110165;GO:0035639;GO:0044260;GO:0032555;GO:1901564;GO:0017076;GO:0009845;GO:0032553;GO:0090351;GO:0097367;GO:…	protein serine/threonine kinase activity;protein phosphorylation;nucleus;protein kinase activity;cellular protein modification process;intracellular membrane-bounded organelle;phosphotransferase activity, alcohol group as acceptor;protein modification process;membrane-bounded organelle;kinase activity;macromolecule modification;intracellular organelle;transferase activity, transferring phosphorus…	MLOC_69212.1	HORVU2Hr1G029900	HORVU.MOREX.r3.2HG0123910	BaRT2v18chr2HG064860	#N/A	#N/A	#N/A	BaRT2v18chr2HG064860	#N/A	#N/A	#N/A
BaRT2v18chr3HG140130	DR_2-control_2	0.000281658	-2.31106	down-regulated	BaRT2v18chr3HG140130	Fruit bromelain;Cysteine proteinases superfamily protein, putative;senescence-specific cysteine protease SAG39-like	GO:0008234;GO:0006508;GO:0005764;GO:0008233;GO:0000323;GO:0051603;GO:0140096;GO:0005773;GO:0044257;GO:0004197;GO:0005615;GO:0030163;GO:0044265;GO:0016787;GO:0005576;GO:0019538;GO:0004175;GO:0043231;GO:0009057;GO:0043227;GO:0003824;GO:1901565;GO:0043229;GO:0044248;GO:0043226;GO:1901564;GO:0005737;GO:1901575;GO:0005622;GO:0009056;GO:0110165;GO:0043170;GO:0006807;GO:0044238;GO:0044267;GO:0071704;GO:…	cysteine-type peptidase activity;proteolysis;lysosome;peptidase activity;lytic vacuole;proteolysis involved in cellular protein catabolic process;catalytic activity, acting on a protein;vacuole;cellular protein catabolic process;cysteine-type endopeptidase activity;extracellular space;protein catabolic process;cellular macromolecule catabolic process;hydrolase activity;extracellular region;protei…	MLOC_59287.1	HORVU5Hr1G095580	HORVU.MOREX.r3.3HG0271470	BaRT2v18chr3HG140130	#N/A	#N/A	#N/A	BaRT2v18chr3HG140130	#N/A	#N/A	#N/A
BaRT2v18chr2HG090730	DR_2-control_2	2.70595156006804e-05	-2.30722	down-regulated	BaRT2v18chr2HG090730	Putative leucine-rich repeat receptor-like protein kinase At4g00330;Protein kinase domain-containing protein	GO:0004672;GO:0006468;GO:0009506;GO:0016773;GO:0006464;GO:0055044;GO:0004674;GO:0036211;GO:0005911;GO:0016301;GO:0016310;GO:0070161;GO:0016772;GO:0043412;GO:0030054;GO:0140096;GO:0006796;GO:0005886;GO:0005524;GO:0006793;GO:0071944;GO:0032559;GO:0044267;GO:0016020;GO:0030554;GO:0019538;GO:0016021;GO:0035639;GO:0044260;GO:0031224;GO:0032555;GO:0046777;GO:0110165;GO:0017076;GO:1901564;GO:0032553;GO:…	protein kinase activity;protein phosphorylation;plasmodesma;phosphotransferase activity, alcohol group as acceptor;cellular protein modification process;symplast;protein serine/threonine kinase activity;protein modification process;cell-cell junction;kinase activity;phosphorylation;anchoring junction;transferase activity, transferring phosphorus-containing groups;macromolecule modification;cell j…	---NA---	---NA---	---NA---	BaRT2v18chr2HG090730	#N/A	#N/A	#N/A	BaRT2v18chr2HG090730	#N/A	#N/A	#N/A
BaRT2v18chr2HG092920	DR_2-control_2	0.000139	-2.29942	down-regulated	BaRT2v18chr2HG092920	Protein kinase domain-containing protein	GO:0004672;GO:0006468;GO:0016021;GO:0016773;GO:0006464;GO:0031224;GO:0016301;GO:0036211;GO:0016020;GO:0140096;GO:0043412;GO:0005886;GO:0016772;GO:0016310;GO:0071944;GO:0005524;GO:0006796;GO:0110165;GO:0032559;GO:0006793;GO:0030554;GO:0044267;GO:0035639;GO:0019538;GO:0032555;GO:0044260;GO:0017076;GO:0009755;GO:0032553;GO:0032870;GO:0097367;GO:0009725;GO:0043168;GO:1901564;GO:0000166;GO:0071495;GO:…	protein kinase activity;protein phosphorylation;integral component of membrane;phosphotransferase activity, alcohol group as acceptor;cellular protein modification process;intrinsic component of membrane;kinase activity;protein modification process;membrane;catalytic activity, acting on a protein;macromolecule modification;plasma membrane;transferase activity, transferring phosphorus-containing g…	MLOC_54975.1	HORVU4Hr1G000030	HORVU.MOREX.r3.2HG0183520	BaRT2v18chr2HG092920	#N/A	#N/A	#N/A	BaRT2v18chr2HG092920	#N/A	#N/A	#N/A
BaRT2v18chr2HG085740	DR_2-control_2	0.00214623	-2.29802	down-regulated	BaRT2v18chr2HG085740	Lipoxygenase	GO:0031408;GO:0046872;GO:0031407;GO:0043169;GO:0046394;GO:0043167;GO:0016053;GO:0005488;GO:0044283;GO:0019752;GO:0043436;GO:0006082;GO:0044281;GO:0044249;GO:1901576;GO:0009058;GO:0044237;GO:0071704;GO:0008152;GO:0009987	oxylipin biosynthetic process;metal ion binding;oxylipin metabolic process;cation binding;carboxylic acid biosynthetic process;ion binding;organic acid biosynthetic process;binding;small molecule biosynthetic process;carboxylic acid metabolic process;oxoacid metabolic process;organic acid metabolic process;small molecule metabolic process;cellular biosynthetic process;organic substance biosynthet…	MLOC_69572.1	HORVU4Hr1G076570	HORVU.MOREX.r3.2HG0171680	BaRT2v18chr2HG085740	#N/A	#N/A	#N/A	BaRT2v18chr2HG085740	#N/A	#N/A	#N/A
BaRT2v18chr5HG272190	DR_2-control_2	0.000197561	-2.29669	down-regulated	BaRT2v18chr5HG272190	hydroxyproline O-galactosyltransferase GALT6-like;Putative beta-1,3-galactosyltransferase 19;Galectin domain-containing protein;Putative beta-1,3-galactosyltransferase 20	GO:0006486;GO:0000139;GO:0030246;GO:0043413;GO:0098791;GO:0016757;GO:0009101;GO:0005794;GO:0016740;GO:0009100;GO:0098588;GO:0005488;GO:0070085;GO:0031984;GO:0003824;GO:0012505;GO:1901137;GO:0003924;GO:0031090;GO:0006464;GO:0005525;GO:0036211;GO:0043231;GO:0032550;GO:1901135;GO:0043227;GO:0001883;GO:0043412;GO:0043229;GO:0032561;GO:0034645;GO:0043226;GO:0019001;GO:0009059;GO:0005737;GO:0032549;GO:…	protein glycosylation;Golgi membrane;carbohydrate binding;macromolecule glycosylation;Golgi apparatus subcompartment;transferase activity, transferring glycosyl groups;glycoprotein biosynthetic process;Golgi apparatus;transferase activity;glycoprotein metabolic process;bounding membrane of organelle;binding;glycosylation;organelle subcompartment;catalytic activity;endomembrane system;carbohydrate…	MLOC_57943.6	HORVU1Hr1G005680	HORVU.MOREX.r3.5HG0521840	BaRT2v18chr5HG272190	#N/A	#N/A	#N/A	BaRT2v18chr5HG272190	#N/A	#N/A	#N/A
BaRT2v18chr7HG362800	DR_2-control_2	0.000774831	-2.29346	down-regulated	BaRT2v18chr7HG362800	Longin domain-containing protein;Phytolongin Phyl1.1	GO:0031410;GO:0097708;GO:0031982;GO:0043227;GO:0043226;GO:0005737;GO:0016021;GO:0031224;GO:0005622;GO:0016020;GO:0110165;GO:0031410;GO:0097708;GO:0031982;GO:0043227;GO:0043226;GO:0005737;GO:0016021;GO:0031224;GO:0005622;GO:0016020;GO:0110165	cytoplasmic vesicle;intracellular vesicle;vesicle;membrane-bounded organelle;organelle;cytoplasm;integral component of membrane;intrinsic component of membrane;intracellular anatomical structure;membrane;cellular anatomical entity;cytoplasmic vesicle;intracellular vesicle;vesicle;membrane-bounded organelle;organelle;cytoplasm;integral component of membrane;intrinsic component of membrane;intracel…	MLOC_26339.1	HORVU7Hr1G076840	HORVU.MOREX.r3.7HG0706010	BaRT2v18chr7HG362800	#N/A	#N/A	#N/A	BaRT2v18chr7HG362800	#N/A	#N/A	#N/A
BaRT2v18chr7HG344810	DR_2-control_2	0.0033205	-2.28929	down-regulated	BaRT2v18chr7HG344810	Shikimate kinase	GO:0004765;GO:0009423;GO:0009507;GO:0046417;GO:0016773;GO:0009536;GO:0043650;GO:0016301;GO:0043231;GO:0043648;GO:0016772;GO:0043227;GO:0008652;GO:0005524;GO:0043229;GO:0046394;GO:0032559;GO:0043226;GO:0016053;GO:0030554;GO:0005737;GO:0006520;GO:0035639;GO:0005622;GO:0044283;GO:0032555;GO:0110165;GO:0016310;GO:0017076;GO:0019752;GO:0032553;GO:0043436;GO:0097367;GO:0006082;GO:0043168;GO:0006796;GO:…	shikimate kinase activity;chorismate biosynthetic process;chloroplast;chorismate metabolic process;phosphotransferase activity, alcohol group as acceptor;plastid;dicarboxylic acid biosynthetic process;kinase activity;intracellular membrane-bounded organelle;dicarboxylic acid metabolic process;transferase activity, transferring phosphorus-containing groups;membrane-bounded organelle;cellular amino…	MLOC_12438.2	HORVU7Hr1G037910	HORVU.MOREX.r3.7HG0665990	BaRT2v18chr7HG344810	#N/A	#N/A	#N/A	BaRT2v18chr7HG344810	#N/A	#N/A	#N/A
BaRT2v18chr2HG057810	DR_2-control_2	0.00301787	-2.28337	down-regulated	BaRT2v18chr2HG057810	0	0	0	---NA---	HORVU6Hr1G010120	---NA---	BaRT2v18chr2HG057810	#N/A	#N/A	#N/A	BaRT2v18chr2HG057810	#N/A	#N/A	#N/A
BaRT2v18chr4HG217680	DR_2-control_2	0.00744178	-2.27977	down-regulated	BaRT2v18chr4HG217680	Alpha/beta-Hydrolases superfamily protein	GO:0016787;GO:0016021;GO:0003824;GO:0031224;GO:0016020;GO:0110165;GO:0016787;GO:0016021;GO:0003824;GO:0031224;GO:0016020;GO:0110165;GO:0016787;GO:0016021;GO:0003824;GO:0031224;GO:0016020;GO:0110165;GO:0016787;GO:0016021;GO:0003824;GO:0031224;GO:0016020;GO:0110165;GO:0016787;GO:0016021;GO:0003824;GO:0031224;GO:0016020;GO:0110165	hydrolase activity;integral component of membrane;catalytic activity;intrinsic component of membrane;membrane;cellular anatomical entity;hydrolase activity;integral component of membrane;catalytic activity;intrinsic component of membrane;membrane;cellular anatomical entity;hydrolase activity;integral component of membrane;catalytic activity;intrinsic component of membrane;membrane;cellular anatom…	MLOC_8040.2	HORVU4Hr1G086270	HORVU.MOREX.r3.4HG0413890	BaRT2v18chr4HG217680	#N/A	#N/A	#N/A	BaRT2v18chr4HG217680	#N/A	#N/A	#N/A
BaRT2v18chr3HG174080	DR_2-control_2	0.00567059	-2.26703	down-regulated	BaRT2v18chr3HG174080	Jasmonate induced protein	GO:0016021;GO:0031224;GO:0016020;GO:0110165	integral component of membrane;intrinsic component of membrane;membrane;cellular anatomical entity	MLOC_82019.2	HORVU3Hr1G117550	HORVU.MOREX.r3.3HG0330610	BaRT2v18chr3HG174080	#N/A	#N/A	#N/A	BaRT2v18chr3HG174080	#N/A	#N/A	#N/A
BaRT2v18chr3HG118470	DR_2-control_2	0.0021588	-2.26552	down-regulated	BaRT2v18chr3HG118470	Signal transduction histidine kinase, hybrid-type, ethylene sensor isoform 1;Putative Receptor like protein 33;LRR receptor-like serine/threonine-protein kinase FLS2	GO:0016021;GO:0016301;GO:0016310;GO:0031224;GO:0016772;GO:0006796;GO:0016020;GO:0006793;GO:0016740;GO:0044237;GO:0003824;GO:0110165;GO:0008152;GO:0009987;GO:0016021;GO:0016301;GO:0016310;GO:0031224;GO:0016772;GO:0006796;GO:0016020;GO:0006793;GO:0016740;GO:0044237;GO:0003824;GO:0110165;GO:0008152;GO:0009987	integral component of membrane;kinase activity;phosphorylation;intrinsic component of membrane;transferase activity, transferring phosphorus-containing groups;phosphate-containing compound metabolic process;membrane;phosphorus metabolic process;transferase activity;cellular metabolic process;catalytic activity;cellular anatomical entity;metabolic process;cellular process;integral component of mem…	---NA---	---NA---	---NA---	BaRT2v18chr3HG118470	#N/A	#N/A	#N/A	BaRT2v18chr3HG118470	#N/A	#N/A	#N/A
BaRT2v18chr4HG207390	DR_2-control_2	0.00276046	-2.26039	down-regulated	BaRT2v18chr4HG207390	Protein-serine/threonine phosphatase	GO:0106306;GO:0006470;GO:0106307;GO:0016311;GO:0004722;GO:0006464;GO:0004721;GO:0036211;GO:0016791;GO:0043412;GO:0042578;GO:0006796;GO:0016788;GO:0006793;GO:0140096;GO:0044267;GO:0046872;GO:0019538;GO:0043169;GO:0044260;GO:0016787;GO:1901564;GO:0043167;GO:0043170;GO:0006807;GO:0005488;GO:0044238;GO:0003824;GO:0044237;GO:0071704;GO:0008152;GO:0009987	protein serine phosphatase activity;protein dephosphorylation;protein threonine phosphatase activity;dephosphorylation;protein serine/threonine phosphatase activity;cellular protein modification process;phosphoprotein phosphatase activity;protein modification process;phosphatase activity;macromolecule modification;phosphoric ester hydrolase activity;phosphate-containing compound metabolic process…	MLOC_71450.3	HORVU5Hr1G018930	HORVU.MOREX.r3.4HG0398060	BaRT2v18chr4HG207390	#N/A	#N/A	#N/A	BaRT2v18chr4HG207390	#N/A	#N/A	#N/A
BaRT2v18chr3HG158110	DR_2-control_2	0.000394221	-2.25438	down-regulated	BaRT2v18chr3HG158110	Ankyrin repeat-containing protein	GO:0016021;GO:0031224;GO:0016020;GO:0005886;GO:0071944;GO:0110165;GO:0016021;GO:0031224;GO:0016020;GO:0005886;GO:0071944;GO:0110165	integral component of membrane;intrinsic component of membrane;membrane;plasma membrane;cell periphery;cellular anatomical entity;integral component of membrane;intrinsic component of membrane;membrane;plasma membrane;cell periphery;cellular anatomical entity	MLOC_12525.1	HORVU3Hr1G087050	HORVU.MOREX.r3.3HG0303240	BaRT2v18chr3HG158110	#N/A	#N/A	#N/A	BaRT2v18chr3HG158110	#N/A	#N/A	#N/A
BaRT2v18chr5HG238710	DR_2-control_2	0.00188445	-2.24875	down-regulated	BaRT2v18chr5HG238710	Receptor-like serine/threonine-protein kinase	GO:0048544;GO:0106311;GO:0016021;GO:0009875;GO:0106310;GO:0031224;GO:0009856;GO:0004674;GO:0016020;GO:0044706;GO:0004672;GO:0005774;GO:0008037;GO:0016773;GO:0005773;GO:0022414;GO:0016301;GO:0098588;GO:0000003;GO:0140096;GO:0005739;GO:0051704;GO:0016772;GO:0031090;GO:0032501;GO:0005524;GO:0043231;GO:0006468;GO:0032559;GO:0043227;GO:0006464;GO:0030554;GO:0043229;GO:0036211;GO:0035639;GO:0110165;GO:…	recognition of pollen;protein threonine kinase activity;integral component of membrane;pollen-pistil interaction;protein serine kinase activity;intrinsic component of membrane;pollination;protein serine/threonine kinase activity;membrane;multi-multicellular organism process;protein kinase activity;vacuolar membrane;cell recognition;phosphotransferase activity, alcohol group as acceptor;vacuole;re…	MLOC_50612.1	HORVU7Hr1G118900	HORVU.MOREX.r3.5HG0462600	BaRT2v18chr5HG238710	#N/A	#N/A	#N/A	BaRT2v18chr5HG238710	#N/A	#N/A	#N/A
BaRT2v18chr1HG012350	DR_2-control_2	0.00138034	-2.24522	down-regulated	BaRT2v18chr1HG012350	Glycerophosphodiester phosphodiesterase	GO:0008889;GO:0006071;GO:0005773;GO:0019400;GO:0008081;GO:0043231;GO:0019751;GO:0042578;GO:0043227;GO:0006066;GO:0016788;GO:0005739;GO:1901615;GO:0016787;GO:0043229;GO:0044262;GO:0003824;GO:0043226;GO:0006629;GO:0003729;GO:0005737;GO:0005975;GO:0003723;GO:0005622;GO:0044281;GO:0003676;GO:0110165;GO:0044238;GO:1901363;GO:0044237;GO:0097159;GO:0071704;GO:0005488;GO:0008152;GO:0009987;GO:0008889;GO:…	glycerophosphodiester phosphodiesterase activity;glycerol metabolic process;vacuole;alditol metabolic process;phosphoric diester hydrolase activity;intracellular membrane-bounded organelle;polyol metabolic process;phosphoric ester hydrolase activity;membrane-bounded organelle;alcohol metabolic process;hydrolase activity, acting on ester bonds;mitochondrion;organic hydroxy compound metabolic proce…	MLOC_58041.5	HORVU1Hr1G024870	HORVU.MOREX.r3.1HG0026240	BaRT2v18chr1HG012350	#N/A	#N/A	#N/A	BaRT2v18chr1HG012350	#N/A	#N/A	#N/A
BaRT2v18chr6HG294690	DR_2-control_2	0.00360793	-2.23782	down-regulated	BaRT2v18chr6HG294690	Protein kinase domain-containing protein	GO:0004672;GO:0006468;GO:0005886;GO:0004674;GO:0006464;GO:0071944;GO:0016773;GO:0036211;GO:0016020;GO:0016301;GO:0043412;GO:0110165;GO:0016772;GO:0016310;GO:0140096;GO:0006796;GO:0005524;GO:0006793;GO:0032559;GO:0044267;GO:0030554;GO:0019538;GO:0035639;GO:0046777;GO:0032555;GO:0044260;GO:0017076;GO:1901564;GO:0032553;GO:0043170;GO:0097367;GO:0006807;GO:0043168;GO:0044238;GO:0000166;GO:0044237;GO:…	protein kinase activity;protein phosphorylation;plasma membrane;protein serine/threonine kinase activity;cellular protein modification process;cell periphery;phosphotransferase activity, alcohol group as acceptor;protein modification process;membrane;kinase activity;macromolecule modification;cellular anatomical entity;transferase activity, transferring phosphorus-containing groups;phosphorylatio…	MLOC_5745.4	HORVU0Hr1G015530	HORVU.MOREX.r3.6HG0566570	BaRT2v18chr6HG294690	#N/A	#N/A	#N/A	BaRT2v18chr6HG294690	#N/A	#N/A	#N/A
BaRT2v18chr6HG295240	DR_2-control_2	0.000532325	-2.23338	down-regulated	BaRT2v18chr6HG295240	Disease resistance protein RPP13	GO:0043531;GO:0006952;GO:0005634;GO:0006950;GO:0032559;GO:0043231;GO:0050896;GO:0030554;GO:0043227;GO:0005524;GO:0006388;GO:0043229;GO:0032555;GO:0000394;GO:0043226;GO:0017076;GO:0006378;GO:0005622;GO:0032553;GO:0031124;GO:0110165;GO:0035639;GO:0043631;GO:0097367;GO:0031123;GO:0043168;GO:0008380;GO:0000166;GO:0006397;GO:1901265;GO:0016071;GO:0036094;GO:0008033;GO:0043167;GO:0034470;GO:1901363;GO:…	ADP binding;defense response;nucleus;response to stress;adenyl ribonucleotide binding;intracellular membrane-bounded organelle;response to stimulus;adenyl nucleotide binding;membrane-bounded organelle;ATP binding;tRNA splicing, via endonucleolytic cleavage and ligation;intracellular organelle;purine ribonucleotide binding;RNA splicing, via endonucleolytic cleavage and ligation;organelle;purine nu…	MLOC_60393.2	HORVU6Hr1G028220	HORVU.MOREX.r3.6HG0567780	BaRT2v18chr6HG295240	#N/A	#N/A	#N/A	BaRT2v18chr6HG295240	#N/A	#N/A	#N/A
BaRT2v18chr3HG139910	DR_2-control_2	0.00221748	-2.22502	down-regulated	BaRT2v18chr3HG139910	Pleiotropic drug resistance protein 4;ABC transporter domain-containing protein	GO:0042626;GO:0055085;GO:0016021;GO:0015399;GO:0006810;GO:0031224;GO:0022804;GO:0051234;GO:0016020;GO:0016887;GO:0051179;GO:0110165;GO:0017111;GO:0009987;GO:0016462;GO:0016818;GO:0016817;GO:0022857;GO:0005215;GO:0005524;GO:0032559;GO:0030554;GO:0035639;GO:0032555;GO:0017076;GO:0032553;GO:0097367;GO:0043168;GO:0000166;GO:1901265;GO:0036094;GO:0016787;GO:0043167;GO:1901363;GO:0097159;GO:0005488;GO:…	ATPase-coupled transmembrane transporter activity;transmembrane transport;integral component of membrane;primary active transmembrane transporter activity;transport;intrinsic component of membrane;active transmembrane transporter activity;establishment of localization;membrane;ATPase activity;localization;cellular anatomical entity;nucleoside-triphosphatase activity;cellular process;pyrophosphata…	MLOC_5183.10	HORVU3Hr1G053380	HORVU.MOREX.r3.3HG0270810	BaRT2v18chr3HG139910	#N/A	#N/A	#N/A	BaRT2v18chr3HG139910	#N/A	#N/A	#N/A
BaRT2v18chr3HG165750	DR_2-control_2	0.00690395	-2.22444	down-regulated	BaRT2v18chr3HG165750	0	0	0	---NA---	HORVU3Hr1G099220	---NA---	BaRT2v18chr3HG165750	#N/A	#N/A	#N/A	BaRT2v18chr3HG165750	#N/A	#N/A	#N/A
BaRT2v18chr7HG330900	DR_2-control_2	0.00809801	-2.2226	down-regulated	BaRT2v18chr7HG330900	cellulose synthase-like protein D3	GO:0016760;GO:0030244;GO:0005802;GO:0016759;GO:0051274;GO:0098791;GO:0035251;GO:0030243;GO:0005794;GO:0046527;GO:0051273;GO:0031984;GO:0009250;GO:0008194;GO:0012505;GO:0006073;GO:0016758;GO:0016021;GO:0044042;GO:0016757;GO:0031224;GO:0033692;GO:0051753;GO:0016020;GO:0034637;GO:0019187;GO:0043231;GO:0000271;GO:0016740;GO:0043227;GO:0044264;GO:0000030;GO:0005886;GO:0005976;GO:0003824;GO:0071944;GO:…	cellulose synthase (UDP-forming) activity;cellulose biosynthetic process;trans-Golgi network;cellulose synthase activity;beta-glucan biosynthetic process;Golgi apparatus subcompartment;UDP-glucosyltransferase activity;cellulose metabolic process;Golgi apparatus;glucosyltransferase activity;beta-glucan metabolic process;organelle subcompartment;glucan biosynthetic process;UDP-glycosyltransferase a…	MLOC_17477.1	HORVU7Hr1G005270	HORVU.MOREX.r3.7HG0638850	BaRT2v18chr7HG330900	#N/A	#N/A	#N/A	BaRT2v18chr7HG330900	#N/A	#N/A	#N/A
BaRT2v18chr2HG069680	DR_2-control_2	0.0064634	-2.22151	down-regulated	BaRT2v18chr2HG069680	Calcium-dependent protein kinase 7;Calcium-dependent protein kinase 32;Calcium-dependent protein kinase, isoform AK1;Ca2+/calmodulin-dependent protein kinase, EF-Hand protein superfamily	GO:0005509;GO:0006468;GO:0005634;GO:0004672;GO:0006464;GO:0043231;GO:0016773;GO:0036211;GO:0043227;GO:0016301;GO:0016310;GO:0005886;GO:0016772;GO:0043412;GO:0071944;GO:0140096;GO:0006796;GO:0043229;GO:0005524;GO:0006793;GO:0043226;GO:0032559;GO:0044267;GO:0005737;GO:0030554;GO:0018105;GO:0005622;GO:0035639;GO:0018209;GO:0016020;GO:0032555;GO:0046777;GO:0031226;GO:0017076;GO:0019538;GO:0031224;GO:…	calcium ion binding;protein phosphorylation;nucleus;protein kinase activity;cellular protein modification process;intracellular membrane-bounded organelle;phosphotransferase activity, alcohol group as acceptor;protein modification process;membrane-bounded organelle;kinase activity;phosphorylation;plasma membrane;transferase activity, transferring phosphorus-containing groups;macromolecule modific…	MLOC_10811.1	HORVU5Hr1G110900	HORVU.MOREX.r3.2HG0133550	BaRT2v18chr2HG069680	#N/A	#N/A	#N/A	BaRT2v18chr2HG069680	#N/A	#N/A	#N/A
BaRT2v18chr4HG197500	DR_2-control_2	0.00223451	-2.22071	down-regulated	BaRT2v18chr4HG197500	VQ domain-containing protein	GO:0051091;GO:0051090;GO:0044093;GO:0065009;GO:0006355;GO:1903506;GO:2001141;GO:0051252;GO:0019219;GO:2000112;GO:0010556;GO:0031326;GO:0009889;GO:0010468;GO:0051171;GO:0080090;GO:0031323;GO:0060255;GO:0019222;GO:0050794;GO:0050789;GO:0065007	positive regulation of DNA-binding transcription factor activity;regulation of DNA-binding transcription factor activity;positive regulation of molecular function;regulation of molecular function;regulation of transcription, DNA-templated;regulation of nucleic acid-templated transcription;regulation of RNA biosynthetic process;regulation of RNA metabolic process;regulation of nucleobase-containin…	MLOC_61585.1	---NA---	HORVU.MOREX.r3.4HG0380790	BaRT2v18chr4HG197500	#N/A	#N/A	#N/A	BaRT2v18chr4HG197500	#N/A	#N/A	#N/A
BaRT2v18chr7HG362510	DR_2-control_2	0.00918354	-2.1994	down-regulated	BaRT2v18chr7HG362510	GDSL esterase/lipase;GDSL-like Lipase/Acylhydrolase superfamily protein;GDSL-motif lipase/hydrolase family protein	GO:0016788;GO:0016042;GO:0005576;GO:0016787;GO:0006629;GO:0016021;GO:0003824;GO:1901575;GO:0031224;GO:0009056;GO:0016020;GO:0044238;GO:0110165;GO:0071704;GO:0008152	hydrolase activity, acting on ester bonds;lipid catabolic process;extracellular region;hydrolase activity;lipid metabolic process;integral component of membrane;catalytic activity;organic substance catabolic process;intrinsic component of membrane;catabolic process;membrane;primary metabolic process;cellular anatomical entity;organic substance metabolic process;metabolic process	MLOC_3105.1	HORVU7Hr1G076290	HORVU.MOREX.r3.7HG0705300	BaRT2v18chr7HG362510	#N/A	#N/A	#N/A	BaRT2v18chr7HG362510	#N/A	#N/A	#N/A
BaRT2v18chr6HG324280	DR_2-control_2	0.000686592	-2.19719	down-regulated	BaRT2v18chr6HG324280	GATA transcription factor;GATA-type domain-containing protein	GO:0043565;GO:0006355;GO:0005634;GO:0008270;GO:1903506;GO:0043231;GO:0046914;GO:2001141;GO:0043227;GO:0051252;GO:0003677;GO:0043229;GO:0019219;GO:0046872;GO:0043226;GO:2000112;GO:0043169;GO:0005622;GO:0010556;GO:0003676;GO:0110165;GO:0031326;GO:0043167;GO:0009889;GO:1901363;GO:0010468;GO:0097159;GO:0051171;GO:0005488;GO:0080090;GO:0031323;GO:0060255;GO:0019222;GO:0050794;GO:0050789;GO:0065007;GO:…	sequence-specific DNA binding;regulation of transcription, DNA-templated;nucleus;zinc ion binding;regulation of nucleic acid-templated transcription;intracellular membrane-bounded organelle;transition metal ion binding;regulation of RNA biosynthetic process;membrane-bounded organelle;regulation of RNA metabolic process;DNA binding;intracellular organelle;regulation of nucleobase-containing compou…	MLOC_56963.3	HORVU4Hr1G088280	HORVU.MOREX.r3.6HG0627260	BaRT2v18chr6HG324280	GATA	GATA transcription factor;GATA-type domain-containing protein	sequence-specific DNA binding;regulation of transcription, DNA-templated;nucleus;zinc ion binding;regulation of nucleic acid-templated transcription;intracellular membrane-bounded organelle;transition metal ion binding;regulation of RNA biosynthetic process;membrane-bounded organelle;regulation of RNA metabolic process;DNA binding;intracellular organelle;regulation of nucleobase-containing compou…	BaRT2v18chr6HG324280	#N/A	#N/A	#N/A
BaRT2v18chr1HG040200	DR_2-control_2	0.00203888	-2.196	down-regulated	BaRT2v18chr1HG040200	Phospholipase D	GO:0004630;GO:0046470;GO:0016020;GO:0070290;GO:0016042;GO:0005886;GO:0004620;GO:0006650;GO:0071944;GO:0016298;GO:0046486;GO:0110165;GO:0008081;GO:0006644;GO:0042578;GO:0006629;GO:0005509;GO:1901575;GO:0016788;GO:0009056;GO:0044255;GO:0016787;GO:0019637;GO:0046872;GO:0006796;GO:0043169;GO:0006793;GO:0043167;GO:0009395;GO:0005488;GO:1901564;GO:0003824;GO:0044242;GO:0044238;GO:0046434;GO:0006807;GO:…	phospholipase D activity;phosphatidylcholine metabolic process;membrane;N-acylphosphatidylethanolamine-specific phospholipase D activity;lipid catabolic process;plasma membrane;phospholipase activity;glycerophospholipid metabolic process;cell periphery;lipase activity;glycerolipid metabolic process;cellular anatomical entity;phosphoric diester hydrolase activity;phospholipid metabolic process;pho…	MLOC_56293.1	HORVU1Hr1G079150	HORVU.MOREX.r3.1HG0079910	BaRT2v18chr1HG040200	#N/A	#N/A	#N/A	BaRT2v18chr1HG040200	#N/A	#N/A	#N/A
BaRT2v18chr3HG161450	DR_2-control_2	0.000317341	-2.19105	down-regulated	BaRT2v18chr3HG161450	E3 ubiquitin-protein ligase RGLG2;RING domain ligase2	GO:0016874;GO:0003824	ligase activity;catalytic activity	MLOC_13628.6	HORVU3Hr1G092250	HORVU.MOREX.r3.3HG0308290	BaRT2v18chr3HG161450	#N/A	#N/A	#N/A	BaRT2v18chr3HG161450	#N/A	#N/A	#N/A
BaRT2v18chr7HG379700	DR_2-control_2	0.00668879	-2.19078	down-regulated	BaRT2v18chr7HG379700	VQ domain-containing protein	GO:0008757;GO:0032259;GO:0008168;GO:0008152;GO:0016741;GO:0016740;GO:0016779;GO:0016772;GO:0003824	S-adenosylmethionine-dependent methyltransferase activity;methylation;methyltransferase activity;metabolic process;transferase activity, transferring one-carbon groups;transferase activity;nucleotidyltransferase activity;transferase activity, transferring phosphorus-containing groups;catalytic activity	MLOC_4931.1	HORVU6Hr1G031640	HORVU.MOREX.r3.7HG0738010	BaRT2v18chr7HG379700	#N/A	#N/A	#N/A	BaRT2v18chr7HG379700	#N/A	#N/A	#N/A
BaRT2v18chr1HG031180	DR_2-control_2	7.10802572557155e-05	-2.18266	down-regulated	BaRT2v18chr1HG031180	Disease resistance protein RGA2;NB-ARC domain-containing protein	GO:0043531;GO:0000145;GO:0006887;GO:0032559;GO:0099023;GO:0032940;GO:0030554;GO:0005938;GO:0046903;GO:0032555;GO:0140352;GO:0032991;GO:0017076;GO:0016192;GO:0071944;GO:0032553;GO:0006810;GO:0005737;GO:0097367;GO:0051234;GO:0005622;GO:0043168;GO:0051179;GO:0110165;GO:0000166;GO:0009987;GO:1901265;GO:0005524;GO:0036094;GO:0035639;GO:0043167;GO:1901363;GO:0097159;GO:0005488	ADP binding;exocyst;exocytosis;adenyl ribonucleotide binding;vesicle tethering complex;secretion by cell;adenyl nucleotide binding;cell cortex;secretion;purine ribonucleotide binding;export from cell;protein-containing complex;purine nucleotide binding;vesicle-mediated transport;cell periphery;ribonucleotide binding;transport;cytoplasm;carbohydrate derivative binding;establishment of localization…	MLOC_44141.1	HORVU1Hr1G064770	HORVU.MOREX.r3.1HG0066210	BaRT2v18chr1HG031180	#N/A	#N/A	#N/A	BaRT2v18chr1HG031180	#N/A	#N/A	#N/A
BaRT2v18chr1HG002460	DR_2-control_2	0.00303938	-2.17073	down-regulated	BaRT2v18chr1HG002460	RING-type E3 ubiquitin transferase	GO:0061630;GO:0016567;GO:0005737;GO:0061659;GO:0032446;GO:0005622;GO:0004842;GO:0070647;GO:0016021;GO:0019787;GO:0006464;GO:0031224;GO:0036211;GO:0140096;GO:0016020;GO:0043412;GO:0046872;GO:0110165;GO:0044267;GO:0043169;GO:0019538;GO:0016740;GO:0044260;GO:0043167;GO:1901564;GO:0005488;GO:0043170;GO:0003824;GO:0006807;GO:0016746;GO:0044238;GO:0008270;GO:0044237;GO:0016874;GO:0071704;GO:0046914;GO:…	ubiquitin protein ligase activity;protein ubiquitination;cytoplasm;ubiquitin-like protein ligase activity;protein modification by small protein conjugation;intracellular anatomical structure;ubiquitin-protein transferase activity;protein modification by small protein conjugation or removal;integral component of membrane;ubiquitin-like protein transferase activity;cellular protein modification pro…	MLOC_56704.1	HORVU1Hr1G004330	HORVU.MOREX.r3.1HG0004730	BaRT2v18chr1HG002460	#N/A	#N/A	#N/A	BaRT2v18chr1HG002460	#N/A	#N/A	#N/A
BaRT2v18chr2HG097320	DR_2-control_2	0.000339781	-2.16432	down-regulated	BaRT2v18chr2HG097320	0	0	0	---NA---	---NA---	---NA---	BaRT2v18chr2HG097320	#N/A	#N/A	#N/A	BaRT2v18chr2HG097320	#N/A	#N/A	#N/A
BaRT2v18chr1HG004570	DR_2-control_2	0.00702933	-2.16043	down-regulated	BaRT2v18chr1HG004570	Putative receptor kinase Lecrk;Putative receptor-type protein kinase LRK1;Protein kinase domain-containing protein	GO:0030246;GO:0006468;GO:0005886;GO:0004672;GO:0006464;GO:0071944;GO:0016773;GO:0036211;GO:0016021;GO:0016301;GO:0043412;GO:0031224;GO:0140096;GO:0016310;GO:0016020;GO:0016772;GO:0006796;GO:0110165;GO:0005524;GO:0002229;GO:0032559;GO:0002239;GO:0030554;GO:0006793;GO:0035639;GO:0044267;GO:0032555;GO:0019538;GO:0017076;GO:0007178;GO:0032553;GO:0044260;GO:0097367;GO:0042742;GO:0043168;GO:0009617;GO:…	carbohydrate binding;protein phosphorylation;plasma membrane;protein kinase activity;cellular protein modification process;cell periphery;phosphotransferase activity, alcohol group as acceptor;protein modification process;integral component of membrane;kinase activity;macromolecule modification;intrinsic component of membrane;catalytic activity, acting on a protein;phosphorylation;membrane;transf…	MLOC_6817.1	HORVU3Hr1G018610	HORVU.MOREX.r3.1HG0009480	BaRT2v18chr1HG004570	#N/A	#N/A	#N/A	BaRT2v18chr1HG004570	#N/A	#N/A	#N/A
BaRT2v18chr6HG316150	DR_2-control_2	0.00951205	-2.15705	down-regulated	BaRT2v18chr6HG316150	Receptor-like serine/threonine-protein kinase;Putative receptor protein kinase ZmPK1	GO:0048544;GO:0106311;GO:0016021;GO:0009875;GO:0106310;GO:0031224;GO:0009856;GO:0004674;GO:0016020;GO:0044706;GO:0004672;GO:0110165;GO:0008037;GO:0016773;GO:0022414;GO:0016301;GO:0000003;GO:0140096;GO:0051704;GO:0016772;GO:0032501;GO:0005524;GO:0006468;GO:0032559;GO:0006464;GO:0030554;GO:0036211;GO:0035639;GO:0007154;GO:0032555;GO:0043412;GO:0017076;GO:0016310;GO:0032553;GO:0006796;GO:0097367;GO:…	recognition of pollen;protein threonine kinase activity;integral component of membrane;pollen-pistil interaction;protein serine kinase activity;intrinsic component of membrane;pollination;protein serine/threonine kinase activity;membrane;multi-multicellular organism process;protein kinase activity;cellular anatomical entity;cell recognition;phosphotransferase activity, alcohol group as acceptor;r…	MLOC_7740.1	HORVU7Hr1G026540	HORVU.MOREX.r3.6HG0613370	BaRT2v18chr6HG316150	#N/A	#N/A	#N/A	BaRT2v18chr6HG316150	#N/A	#N/A	#N/A
BaRT2v18chr5HG280030	DR_2-control_2	0.00307481	-2.15568	down-regulated	BaRT2v18chr5HG280030	Protein kinase domain-containing protein	GO:0004672;GO:0006468;GO:0016773;GO:0006464;GO:0016301;GO:0036211;GO:0140096;GO:0043412;GO:0016772;GO:0016310;GO:0005524;GO:0006796;GO:0032559;GO:0006793;GO:0030554;GO:0044267;GO:0035639;GO:0019538;GO:0032555;GO:0044260;GO:0017076;GO:1901564;GO:0032553;GO:0043170;GO:0097367;GO:0006807;GO:0004674;GO:0044238;GO:0043168;GO:0044237;GO:0000166;GO:0071704;GO:1901265;GO:0008152;GO:0036094;GO:0009987;GO:…	protein kinase activity;protein phosphorylation;phosphotransferase activity, alcohol group as acceptor;cellular protein modification process;kinase activity;protein modification process;catalytic activity, acting on a protein;macromolecule modification;transferase activity, transferring phosphorus-containing groups;phosphorylation;ATP binding;phosphate-containing compound metabolic process;adenyl…	MLOC_54815.3	HORVU5Hr1G122950	HORVU.MOREX.r3.5HG0535240	BaRT2v18chr5HG280030	#N/A	#N/A	#N/A	BaRT2v18chr5HG280030	#N/A	#N/A	#N/A
BaRT2v18chr4HG180460	DR_2-control_2	0.000169588	-2.14732	down-regulated	BaRT2v18chr4HG180460	Endoplasmic reticulum oxidoreductin-1;Putative thiol oxidase	0	0	MLOC_38452.2	HORVU4Hr1G010650	HORVU.MOREX.r3.4HG0339930	BaRT2v18chr4HG180460	#N/A	#N/A	#N/A	BaRT2v18chr4HG180460	#N/A	#N/A	#N/A
BaRT2v18chr5HG237920	DR_2-control_2	0.00479828	-2.14714	down-regulated	BaRT2v18chr5HG237920	probable calcium-binding protein CML36;probable calcium-binding protein CML35;EF hand family protein, expressed;Calmodulin-like protein 1	GO:0005509;GO:0046872;GO:0043169;GO:0043167;GO:0005488	calcium ion binding;metal ion binding;cation binding;ion binding;binding	MLOC_75452.1	HORVU3Hr1G107090	HORVU.MOREX.r3.5HG0461160	BaRT2v18chr5HG237920	#N/A	#N/A	#N/A	BaRT2v18chr5HG237920	#N/A	#N/A	#N/A
BaRT2v18chr4HG199150	DR_2-control_2	0.00223245	-2.14292	down-regulated	BaRT2v18chr4HG199150	DUF538 domain-containing protein	0	0	MLOC_914.2	HORVU4Hr1G005310	HORVU.MOREX.r3.4HG0383890	BaRT2v18chr4HG199150	#N/A	#N/A	#N/A	BaRT2v18chr4HG199150	#N/A	#N/A	#N/A
BaRT2v18chr1HG034950	DR_2-control_2	0.00023561	-2.141	down-regulated	BaRT2v18chr1HG034950	0	0	0	---NA---	---NA---	---NA---	BaRT2v18chr1HG034950	#N/A	#N/A	#N/A	BaRT2v18chr1HG034950	#N/A	#N/A	#N/A
BaRT2v18chr2HG064040	DR_2-control_2	0.00032072	-2.13904	down-regulated	BaRT2v18chr2HG064040	0	0	0	---NA---	---NA---	---NA---	BaRT2v18chr2HG064040	#N/A	#N/A	#N/A	BaRT2v18chr2HG064040	#N/A	#N/A	#N/A
BaRT2v18chr4HG204110	DR_2-control_2	7.10802572557155e-05	-2.1364	down-regulated	BaRT2v18chr4HG204110	UDP-glycosyltransferase 83A1;Glycosyltransferase;Cytokinin-O-glucosyltransferase 2	GO:0008194;GO:0043231;GO:0006796;GO:0016757;GO:0043227;GO:0006793;GO:0016740;GO:0005829;GO:0044237;GO:0004427;GO:0043229;GO:0008152;GO:0003824;GO:0043226;GO:0009987;GO:0080044;GO:0005622;GO:0080043;GO:0005737;GO:0000287;GO:0110165;GO:0035251;GO:0046527;GO:0016462;GO:0016818;GO:0016817;GO:0016758;GO:0046872;GO:0043169;GO:0016787;GO:0043167;GO:0005488	UDP-glycosyltransferase activity;intracellular membrane-bounded organelle;phosphate-containing compound metabolic process;transferase activity, transferring glycosyl groups;membrane-bounded organelle;phosphorus metabolic process;transferase activity;cytosol;cellular metabolic process;inorganic diphosphatase activity;intracellular organelle;metabolic process;catalytic activity;organelle;cellular p…	MLOC_12219.1	HORVU5Hr1G096310	HORVU.MOREX.r3.4HG0392480	BaRT2v18chr4HG204110	#N/A	#N/A	#N/A	BaRT2v18chr4HG204110	#N/A	#N/A	#N/A
BaRT2v18chr4HG183470	DR_2-control_2	0.000376615	-2.13479	down-regulated	BaRT2v18chr4HG183470	0	0	0	MLOC_20747.1	HORVU4Hr1G015820	---NA---	BaRT2v18chr4HG183470	#N/A	#N/A	#N/A	BaRT2v18chr4HG183470	#N/A	#N/A	#N/A
BaRT2v18chr4HG174800	DR_2-control_2	0.00488006	-2.13394	down-regulated	BaRT2v18chr4HG174800	Protein kinase domain-containing protein	GO:0004672;GO:0006468;GO:0016021;GO:0016773;GO:0006464;GO:0031224;GO:0016301;GO:0036211;GO:0016020;GO:0140096;GO:0043412;GO:0005886;GO:0016772;GO:0016310;GO:0071944;GO:0005524;GO:0006796;GO:0005634;GO:0032559;GO:0006793;GO:0043231;GO:0030554;GO:0044267;GO:0043227;GO:0035639;GO:0019538;GO:0110165;GO:0032555;GO:0044260;GO:0043229;GO:0017076;GO:0009755;GO:0043226;GO:0032553;GO:0032870;GO:0005622;GO:…	protein kinase activity;protein phosphorylation;integral component of membrane;phosphotransferase activity, alcohol group as acceptor;cellular protein modification process;intrinsic component of membrane;kinase activity;protein modification process;membrane;catalytic activity, acting on a protein;macromolecule modification;plasma membrane;transferase activity, transferring phosphorus-containing g…	MLOC_12807.2	HORVU4Hr1G000030	HORVU.MOREX.r3.4HG0331920	BaRT2v18chr4HG174800	#N/A	#N/A	#N/A	BaRT2v18chr4HG174800	#N/A	#N/A	#N/A
BaRT2v18chr1HG037990	DR_2-control_2	0.00347866	-2.1312	down-regulated	BaRT2v18chr1HG037990	Protein kinase domain-containing protein;Protein kinase family protein with leucine-rich repeat domain;Receptor-like protein kinase HSL1	GO:0004674;GO:0006468;GO:0016021;GO:0004672;GO:0006464;GO:0031224;GO:0016773;GO:0036211;GO:0016020;GO:0016301;GO:0043412;GO:0005886;GO:0140096;GO:0016310;GO:0071944;GO:0016772;GO:0006796;GO:0110165;GO:0005524;GO:0006793;GO:0032559;GO:0044267;GO:0030554;GO:0019538;GO:0035639;GO:0044260;GO:0032555;GO:1901564;GO:0017076;GO:0043170;GO:0032553;GO:0006807;GO:0097367;GO:0044238;GO:0043168;GO:0044237;GO:…	protein serine/threonine kinase activity;protein phosphorylation;integral component of membrane;protein kinase activity;cellular protein modification process;intrinsic component of membrane;phosphotransferase activity, alcohol group as acceptor;protein modification process;membrane;kinase activity;macromolecule modification;plasma membrane;catalytic activity, acting on a protein;phosphorylation;c…	MLOC_53316.1	HORVU1Hr1G075670	HORVU.MOREX.r3.1HG0076630	BaRT2v18chr1HG037990	#N/A	#N/A	#N/A	BaRT2v18chr1HG037990	#N/A	#N/A	#N/A
BaRT2v18chr1HG009560	DR_2-control_2	7.10802572557155e-05	-2.13074	down-regulated	BaRT2v18chr1HG009560	Fibronectin type-III domain-containing protein;Vernalization insensitive 3;PHD finger protein (Fragment)	GO:0005634;GO:0043231;GO:0043227;GO:0043229;GO:0043226;GO:0005622;GO:0110165;GO:0005634;GO:0043231;GO:0043227;GO:0043229;GO:0043226;GO:0005622;GO:0110165;GO:0005634;GO:0043231;GO:0043227;GO:0043229;GO:0043226;GO:0005622;GO:0110165;GO:0005634;GO:0043231;GO:0043227;GO:0043229;GO:0043226;GO:0005622;GO:0110165;GO:0005634;GO:0010048;GO:0005515;GO:0043231;GO:0048575;GO:0046872;GO:0043227;GO:0048572;GO:…	nucleus;intracellular membrane-bounded organelle;membrane-bounded organelle;intracellular organelle;organelle;intracellular anatomical structure;cellular anatomical entity;nucleus;intracellular membrane-bounded organelle;membrane-bounded organelle;intracellular organelle;organelle;intracellular anatomical structure;cellular anatomical entity;nucleus;intracellular membrane-bounded organelle;membra…	MLOC_13930.2	HORVU1Hr1G019570	HORVU.MOREX.r3.1HG0020220	BaRT2v18chr1HG009560	#N/A	#N/A	#N/A	BaRT2v18chr1HG009560	Fibronectin type-III domain-containing protein	nucleus;vernalization response;protein binding;intracellular membrane-bounded organelle;short-day photoperiodism, flowering;metal ion binding;membrane-bounded organelle;short-day photoperiodism;cation binding;intracellular organelle;positive regulation of histone H3-K27 methylation;ion binding;organelle;regulation of histone H3-K27 methylation;binding;intracellular anatomical structure;positive r…	#REF!
BaRT2v18chr2HG108960	DR_2-control_2	0.00245859	-2.12813	down-regulated	BaRT2v18chr2HG108960	Exocyst subunit Exo70 family protein (Fragment)	GO:0000145;GO:0006887;GO:0099023;GO:0032940;GO:0005938;GO:0046903;GO:0140352;GO:0032991;GO:0016192;GO:0071944;GO:0015031;GO:0005737;GO:0045184;GO:0005622;GO:0008104;GO:0110165;GO:0015833;GO:0042886;GO:0033036;GO:0071705;GO:0071702;GO:0006820;GO:0006811;GO:0006810;GO:0051234;GO:0051179;GO:0009987;GO:0000145;GO:0006887;GO:0099023;GO:0032940;GO:0005938;GO:0046903;GO:0140352;GO:0032991;GO:0016192;GO:…	exocyst;exocytosis;vesicle tethering complex;secretion by cell;cell cortex;secretion;export from cell;protein-containing complex;vesicle-mediated transport;cell periphery;protein transport;cytoplasm;establishment of protein localization;intracellular anatomical structure;protein localization;cellular anatomical entity;peptide transport;amide transport;macromolecule localization;nitrogen compound …	MLOC_10722.1	HORVU3Hr1G094570	HORVU.MOREX.r3.2HG0207700	BaRT2v18chr2HG108960	#N/A	#N/A	#N/A	BaRT2v18chr2HG108960	#N/A	#N/A	#N/A
BaRT2v18chr4HG214800	DR_2-control_2	0.00163679	-2.1274	down-regulated	BaRT2v18chr4HG214800	Chitin elicitor-binding protein;LysM domain-containing GPI-anchored protein 2;Putative receptor-like GPI-anchored protein 2;Peptidoglycan-binding lysin domain	GO:0043621;GO:0031224;GO:0006952;GO:0005515;GO:0016021;GO:0006950;GO:0008061;GO:0016020;GO:0050896;GO:0046658;GO:0005488;GO:0009506;GO:0097367;GO:0055044;GO:0031225;GO:0005911;GO:0070161;GO:0030054;GO:0005886;GO:0031226;GO:0071944;GO:0110165;GO:0043621;GO:0031224;GO:0006952;GO:0005515;GO:0016021;GO:0006950;GO:0008061;GO:0016020;GO:0050896;GO:0005488;GO:0046658;GO:0009506;GO:0097367;GO:0055044;GO:…	protein self-association;intrinsic component of membrane;defense response;protein binding;integral component of membrane;response to stress;chitin binding;membrane;response to stimulus;anchored component of plasma membrane;binding;plasmodesma;carbohydrate derivative binding;symplast;anchored component of membrane;cell-cell junction;anchoring junction;cell junction;plasma membrane;intrinsic compon…	MLOC_57195.1	HORVU5Hr1G086610	HORVU.MOREX.r3.4HG0409440	BaRT2v18chr4HG214800	#N/A	#N/A	#N/A	BaRT2v18chr4HG214800	#N/A	#N/A	#N/A
BaRT2v18chr6HG312140	DR_2-control_2	0.000306437	-2.12137	down-regulated	BaRT2v18chr6HG312140	C2 and GRAM domain-containing protein;C2-GRAM domain containing protein	GO:0016021;GO:0031224;GO:0016020;GO:0110165;GO:0016021;GO:0004630;GO:0031224;GO:0070290;GO:0016020;GO:0004620;GO:0016298;GO:0110165;GO:0008081;GO:0042578;GO:0016788;GO:0016787;GO:0003824	integral component of membrane;intrinsic component of membrane;membrane;cellular anatomical entity;integral component of membrane;phospholipase D activity;intrinsic component of membrane;N-acylphosphatidylethanolamine-specific phospholipase D activity;membrane;phospholipase activity;lipase activity;cellular anatomical entity;phosphoric diester hydrolase activity;phosphoric ester hydrolase activit…	MLOC_16423.3	HORVU6Hr1G067360	HORVU.MOREX.r3.6HG0605810	BaRT2v18chr6HG312140	#N/A	#N/A	#N/A	BaRT2v18chr6HG312140	#N/A	#N/A	#N/A
BaRT2v18chr2HG112130	DR_2-control_2	0.000586811	-2.12131	down-regulated	BaRT2v18chr2HG112130	Choline transporter-like protein 2	GO:0022857;GO:0055085;GO:0016021;GO:0005215;GO:0006810;GO:0031224;GO:0051234;GO:0016020;GO:0015220;GO:0051179;GO:0009551;GO:0015101;GO:0090603;GO:0097218;GO:0008509;GO:0010067;GO:0009524;GO:0008324;GO:0010065;GO:0032588;GO:0015075;GO:0009663;GO:0009705;GO:0003677;GO:0048508;GO:0000325;GO:0003676;GO:2000012;GO:0009505;GO:1901363;GO:0010497;GO:0009506;GO:0097159;GO:0010051;GO:0055044;GO:0005488;GO:…	transmembrane transporter activity;transmembrane transport;integral component of membrane;transporter activity;transport;intrinsic component of membrane;establishment of localization;membrane;choline transmembrane transporter activity;localization;secondary plasmodesma;organic cation transmembrane transporter activity;sieve element differentiation;sieve plate;anion transmembrane transporter activ…	MLOC_5874.1	HORVU7Hr1G078730	HORVU.MOREX.r3.2HG0213250	BaRT2v18chr2HG112130	#N/A	#N/A	#N/A	BaRT2v18chr2HG112130	#N/A	#N/A	#N/A
BaRT2v18chr3HG163700	DR_2-control_2	0.00288007	-2.11247	down-regulated	BaRT2v18chr3HG163700	0	0	0	---NA---	---NA---	---NA---	BaRT2v18chr3HG163700	#N/A	#N/A	#N/A	BaRT2v18chr3HG163700	#N/A	#N/A	#N/A
BaRT2v18chr1HG031170	DR_2-control_2	0.00016728	-2.11113	down-regulated	BaRT2v18chr1HG031170	probably inactive leucine-rich repeat receptor-like protein kinase At5g48380;Putative systemin receptor SR160;Protein kinase domain-containing protein;Brassinosteroid LRR receptor kinase	GO:0004672;GO:0006468;GO:0016021;GO:0016773;GO:0006464;GO:0031224;GO:0016301;GO:0036211;GO:0016020;GO:0016772;GO:0043412;GO:0110165;GO:0140096;GO:0016310;GO:0005524;GO:0006796;GO:0032559;GO:0006793;GO:0030554;GO:0044267;GO:0035639;GO:0019538;GO:0032555;GO:0044260;GO:0017076;GO:1901564;GO:0032553;GO:0043170;GO:0097367;GO:0006807;GO:0043168;GO:0044238;GO:0000166;GO:0044237;GO:1901265;GO:0071704;GO:…	protein kinase activity;protein phosphorylation;integral component of membrane;phosphotransferase activity, alcohol group as acceptor;cellular protein modification process;intrinsic component of membrane;kinase activity;protein modification process;membrane;transferase activity, transferring phosphorus-containing groups;macromolecule modification;cellular anatomical entity;catalytic activity, act…	MLOC_19405.2	HORVU1Hr1G064780	HORVU.MOREX.r3.1HG0066190	BaRT2v18chr1HG031170	#N/A	#N/A	#N/A	BaRT2v18chr1HG031170	#N/A	#N/A	#N/A
BaRT2v18chr7HG342700	DR_2-control_2	0.00244147	-2.11098	down-regulated	BaRT2v18chr7HG342700	Chalcone--flavonone isomerase	GO:0016872;GO:0009570;GO:0046940;GO:0016853;GO:0009532;GO:0009123;GO:0005504;GO:0009507;GO:0006207;GO:0033293;GO:0009536;GO:0019856;GO:0008289;GO:0043231;GO:0006206;GO:0031406;GO:0043227;GO:0046112;GO:0003824;GO:0043229;GO:0009112;GO:0043168;GO:0043226;GO:0009165;GO:0005737;GO:0004017;GO:1901293;GO:0043167;GO:0005622;GO:0006221;GO:0050145;GO:0006220;GO:0005634;GO:0019205;GO:0009117;GO:0110165;GO:…	intramolecular lyase activity;chloroplast stroma;nucleoside monophosphate phosphorylation;isomerase activity;plastid stroma;nucleoside monophosphate metabolic process;fatty acid binding;chloroplast;'de novo' pyrimidine nucleobase biosynthetic process;monocarboxylic acid binding;plastid;pyrimidine nucleobase biosynthetic process;lipid binding;intracellular membrane-bounded organelle;pyrimidine nuc…	MLOC_37029.2	HORVU7Hr1G034350	HORVU.MOREX.r3.7HG0662560	BaRT2v18chr7HG342700	#N/A	#N/A	#N/A	BaRT2v18chr7HG342700	#N/A	#N/A	#N/A
BaRT2v18chr1HG022750	DR_2-control_2	0.00193891	-2.10853	down-regulated	BaRT2v18chr1HG022750	Glutathione S-transferase GST 30;Putative glutathione S-transferase GSTU6	GO:0006749;GO:0004364;GO:0005737;GO:0006575;GO:0016765;GO:0005622;GO:0006790;GO:0016740;GO:0110165;GO:0006518;GO:0003824;GO:0043603;GO:0034641;GO:1901564;GO:0006807;GO:0044237;GO:0071704;GO:0008152;GO:0009987	glutathione metabolic process;glutathione transferase activity;cytoplasm;cellular modified amino acid metabolic process;transferase activity, transferring alkyl or aryl (other than methyl) groups;intracellular anatomical structure;sulfur compound metabolic process;transferase activity;cellular anatomical entity;peptide metabolic process;catalytic activity;cellular amide metabolic process;cellular…	MLOC_1690.1	HORVU1Hr1G049280	HORVU.MOREX.r3.1HG0051910	BaRT2v18chr1HG022750	#N/A	#N/A	#N/A	BaRT2v18chr1HG022750	#N/A	#N/A	#N/A
BaRT2v18chr2HG100690	DR_2-control_2	0.000169588	-2.10772	down-regulated	BaRT2v18chr2HG100690	DUF4220 domain-containing protein (Fragment)	GO:0016021;GO:0017128;GO:0017121;GO:0031224;GO:0045332;GO:0005548;GO:0016020;GO:0007009;GO:0140303;GO:0034204;GO:0005319;GO:0110165;GO:0097035;GO:0005215;GO:0015914;GO:0010256;GO:0015748;GO:0006869;GO:0010876;GO:0061024;GO:0065008;GO:0033036;GO:0071702;GO:0006820;GO:0016043;GO:0071840;GO:0006811;GO:0065007;GO:0006810;GO:0051234;GO:0051179;GO:0009987;GO:0016021;GO:0017128;GO:0017121;GO:0031224;GO:…	integral component of membrane;phospholipid scramblase activity;plasma membrane phospholipid scrambling;intrinsic component of membrane;phospholipid translocation;phospholipid transporter activity;membrane;plasma membrane organization;intramembrane lipid transporter activity;lipid translocation;lipid transporter activity;cellular anatomical entity;regulation of membrane lipid distribution;transpo…	MLOC_7281.3	HORVU1Hr1G092060	HORVU.MOREX.r3.2HG0194600	BaRT2v18chr2HG100690	#N/A	#N/A	#N/A	BaRT2v18chr2HG100690	#N/A	#N/A	#N/A
BaRT2v18chr5HG273440	DR_2-control_2	0.000376615	-2.10745	down-regulated	BaRT2v18chr5HG273440	0	0	0	---NA---	---NA---	---NA---	BaRT2v18chr5HG273440	#N/A	#N/A	#N/A	BaRT2v18chr5HG273440	#N/A	#N/A	#N/A
BaRT2v18chr2HG104170	DR_2-control_2	0.00153648	-2.10025	down-regulated	BaRT2v18chr2HG104170	0	0	0	---NA---	---NA---	---NA---	BaRT2v18chr2HG104170	#N/A	#N/A	#N/A	BaRT2v18chr2HG104170	#N/A	#N/A	#N/A
BaRT2v18chr3HG144780	DR_2-control_2	7.10802572557155e-05	-2.09498	down-regulated	BaRT2v18chr3HG144780	0	GO:0030247;GO:0016021;GO:0016310;GO:0030246;GO:0031224;GO:0006796;GO:0005488;GO:0016020;GO:0006793;GO:0016301;GO:0044237;GO:0110165;GO:0016772;GO:0008152;GO:0016740;GO:0009987;GO:0003824;GO:0030247;GO:0006468;GO:0016021;GO:0030246;GO:0006464;GO:0031224;GO:0004672;GO:0036211;GO:0016020;GO:0016773;GO:0043412;GO:0005886;GO:0016301;GO:0016310;GO:0071944;GO:0140096;GO:0006796;GO:0016602;GO:0016772;GO:…	polysaccharide binding;integral component of membrane;phosphorylation;carbohydrate binding;intrinsic component of membrane;phosphate-containing compound metabolic process;binding;membrane;phosphorus metabolic process;kinase activity;cellular metabolic process;cellular anatomical entity;transferase activity, transferring phosphorus-containing groups;metabolic process;transferase activity;cellular …	MLOC_140.3	HORVU3Hr1G064130	HORVU.MOREX.r3.3HG0281270	BaRT2v18chr3HG144780	#N/A	#N/A	#N/A	BaRT2v18chr3HG144780	#N/A	#N/A	#N/A
BaRT2v18chr7HG344340	DR_2-control_2	0.00881386	-2.09486	down-regulated	BaRT2v18chr7HG344340	0	0	0	---NA---	---NA---	---NA---	BaRT2v18chr7HG344340	#N/A	#N/A	#N/A	BaRT2v18chr7HG344340	#N/A	#N/A	#N/A
BaRT2v18chr7HG348080	DR_2-control_2	0.000339781	-2.08897	down-regulated	BaRT2v18chr7HG348080	leucine-rich repeat receptor-like serine/threonine/tyrosine-protein kinase SOBIR1;Protein kinase domain-containing protein;BRASSINOSTEROID INSENSITIVE 1-associated receptor kinase 1, putative	GO:0004672;GO:0006468;GO:0016021;GO:0016773;GO:0006464;GO:0031224;GO:0016301;GO:0036211;GO:0016020;GO:0016772;GO:0016310;GO:0005886;GO:0140096;GO:0043412;GO:0071944;GO:0005524;GO:0006796;GO:0110165;GO:0032559;GO:0006793;GO:0030554;GO:0044267;GO:0035639;GO:0019538;GO:0032555;GO:0044260;GO:0017076;GO:1901564;GO:0032553;GO:0043170;GO:0097367;GO:0046777;GO:0043168;GO:0006807;GO:0000166;GO:0044238;GO:…	protein kinase activity;protein phosphorylation;integral component of membrane;phosphotransferase activity, alcohol group as acceptor;cellular protein modification process;intrinsic component of membrane;kinase activity;protein modification process;membrane;transferase activity, transferring phosphorus-containing groups;phosphorylation;plasma membrane;catalytic activity, acting on a protein;macro…	---NA---	---NA---	---NA---	BaRT2v18chr7HG348080	#N/A	#N/A	#N/A	BaRT2v18chr7HG348080	#N/A	#N/A	#N/A
BaRT2v18chr3HG173040	DR_2-control_2	0.00492177	-2.08894	down-regulated	BaRT2v18chr3HG173040	0	0	0	---NA---	HORVU3Hr1G115990	HORVU.MOREX.r3.3HG0329540	BaRT2v18chr3HG173040	#N/A	#N/A	#N/A	BaRT2v18chr3HG173040	#N/A	#N/A	#N/A
BaRT2v18chr3HG158930	DR_2-control_2	7.1780727978493e-05	-2.088	down-regulated	BaRT2v18chr3HG158930	WRKY27 transcription factor;Putative WRKY transcription factor 33;Transcription factor WRKY33	GO:0043565;GO:0009938;GO:0005634;GO:0003700;GO:0009937;GO:0043231;GO:0140110;GO:0009788;GO:0043227;GO:1901420;GO:0003677;GO:0043229;GO:1905958;GO:0003676;GO:0043226;GO:0009787;GO:0005622;GO:1901363;GO:1905957;GO:0097159;GO:0110165;GO:1901419;GO:0005488;GO:0006355;GO:1903506;GO:0009739;GO:2001141;GO:0051252;GO:0019219;GO:2000112;GO:0010556;GO:0031326;GO:0009889;GO:0010468;GO:0051171;GO:0080090;GO:…	sequence-specific DNA binding;negative regulation of gibberellic acid mediated signaling pathway;nucleus;DNA-binding transcription factor activity;regulation of gibberellic acid mediated signaling pathway;intracellular membrane-bounded organelle;transcription regulator activity;negative regulation of abscisic acid-activated signaling pathway;membrane-bounded organelle;negative regulation of respo…	MLOC_67851.2	HORVU3Hr1G088200	HORVU.MOREX.r3.3HG0304380	BaRT2v18chr3HG158930	WRKY	WRKY27 transcription factor;Putative WRKY transcription factor 33;Transcription factor WRKY33	sequence-specific DNA binding;negative regulation of gibberellic acid mediated signaling pathway;nucleus;DNA-binding transcription factor activity;regulation of gibberellic acid mediated signaling pathway;intracellular membrane-bounded organelle;transcription regulator activity;negative regulation of abscisic acid-activated signaling pathway;membrane-bounded organelle;negative regulation of respo…	BaRT2v18chr3HG158930	#N/A	#N/A	#N/A
BaRT2v18chr3HG125630	DR_2-control_2	0.000178416	-2.08578	down-regulated	BaRT2v18chr3HG125630	Type I inositol polyphosphate 5-phosphatase 1;IPPc domain-containing protein	GO:0046856;GO:0034485;GO:0046839;GO:0034594;GO:0046488;GO:0004439;GO:0030258;GO:0106019;GO:0006650;GO:0034595;GO:0046486;GO:0034593;GO:0006644;GO:0052866;GO:0016311;GO:0016787;GO:0044255;GO:0016791;GO:0006629;GO:0042578;GO:0019637;GO:0016788;GO:0006796;GO:0003824;GO:0006793;GO:0004445;GO:0044238;GO:0046030;GO:0044237;GO:0052745;GO:0071704;GO:0008152;GO:0009987;GO:0009845;GO:0090351;GO:0032957;GO:…	phosphatidylinositol dephosphorylation;phosphatidylinositol-3,4,5-trisphosphate 5-phosphatase activity;phospholipid dephosphorylation;phosphatidylinositol trisphosphate phosphatase activity;phosphatidylinositol metabolic process;phosphatidylinositol-4,5-bisphosphate 5-phosphatase activity;lipid modification;phosphatidylinositol-4,5-bisphosphate phosphatase activity;glycerophospholipid metabolic p…	MLOC_69192.2	HORVU3Hr1G067840	HORVU.MOREX.r3.3HG0237990	BaRT2v18chr3HG125630	#N/A	#N/A	#N/A	BaRT2v18chr3HG125630	#N/A	#N/A	#N/A
BaRT2v18chr5HG268030	DR_2-control_2	0.00102414	-2.08393	down-regulated	BaRT2v18chr5HG268030	0	0	0	---NA---	---NA---	---NA---	BaRT2v18chr5HG268030	#N/A	#N/A	#N/A	BaRT2v18chr5HG268030	#N/A	#N/A	#N/A
BaRT2v18chr4HG215510	DR_2-control_2	7.10802572557155e-05	-2.08368	down-regulated	BaRT2v18chr4HG215510	0	GO:0005516;GO:0006952;GO:0016021;GO:0009607;GO:0005515;GO:0031224;GO:0006950;GO:0005488;GO:0016020;GO:0050896;GO:0110165;GO:0005516;GO:0006952;GO:0016021;GO:0009607;GO:0005515;GO:0031224;GO:0006950;GO:0005488;GO:0016020;GO:0050896;GO:0110165;GO:0005516;GO:0006952;GO:0016021;GO:0009607;GO:0005515;GO:0031224;GO:0006950;GO:0005488;GO:0016020;GO:0050896;GO:0110165;GO:0005516;GO:0006952;GO:0016021;GO:…	calmodulin binding;defense response;integral component of membrane;response to biotic stimulus;protein binding;intrinsic component of membrane;response to stress;binding;membrane;response to stimulus;cellular anatomical entity;calmodulin binding;defense response;integral component of membrane;response to biotic stimulus;protein binding;intrinsic component of membrane;response to stress;binding;me…	MLOC_70290.3	HORVU4Hr1G082710	HORVU.MOREX.r3.4HG0410620	BaRT2v18chr4HG215510	#N/A	#N/A	#N/A	BaRT2v18chr4HG215510	#N/A	#N/A	#N/A
BaRT2v18chr2HG057820	DR_2-control_2	0.00413121	-2.0799	down-regulated	BaRT2v18chr2HG057820	probable serine/threonine-protein kinase PBL3;probable serine/threonine-protein kinase PBL2;Probable serine/threonine-protein kinase PBL18;Putative serine/threonine-protein kinase NAK;Protein kinase domain-containing protein	GO:0004672;GO:0006468;GO:0005886;GO:0016773;GO:0006464;GO:0071944;GO:0016301;GO:0036211;GO:0016020;GO:0016772;GO:0016310;GO:0016021;GO:0140096;GO:0043412;GO:0031224;GO:0004674;GO:0006796;GO:0110165;GO:0005524;GO:0006793;GO:0032559;GO:0044267;GO:0030554;GO:0019538;GO:0035639;GO:0044260;GO:0032555;GO:1901564;GO:0017076;GO:0043170;GO:0032553;GO:0006807;GO:0097367;GO:0044238;GO:0043168;GO:0044237;GO:…	protein kinase activity;protein phosphorylation;plasma membrane;phosphotransferase activity, alcohol group as acceptor;cellular protein modification process;cell periphery;kinase activity;protein modification process;membrane;transferase activity, transferring phosphorus-containing groups;phosphorylation;integral component of membrane;catalytic activity, acting on a protein;macromolecule modifica…	MLOC_229.1	HORVU2Hr1G016720	HORVU.MOREX.r3.2HG0110850	BaRT2v18chr2HG057820	#N/A	#N/A	#N/A	BaRT2v18chr2HG057820	#N/A	#N/A	#N/A
BaRT2v18chr4HG215220	DR_2-control_2	0.00153648	-2.07511	down-regulated	BaRT2v18chr4HG215220	probable serine/threonine-protein kinase PIX13;Putative serine/threonine-protein kinase Cx32 chloroplastic;Protein kinase domain-containing protein;Putative serine/threonine-protein kinase NAK	GO:0004674;GO:0006468;GO:0004672;GO:0006464;GO:0016773;GO:0036211;GO:0016301;GO:0043412;GO:0016772;GO:0016310;GO:0140096;GO:0006796;GO:0005524;GO:0006793;GO:0032559;GO:0044267;GO:0030554;GO:0019538;GO:0035639;GO:0044260;GO:0032555;GO:1901564;GO:0017076;GO:0043170;GO:0032553;GO:0006807;GO:0097367;GO:0044238;GO:0043168;GO:0044237;GO:0000166;GO:0071704;GO:1901265;GO:0008152;GO:0036094;GO:0009987;GO:…	protein serine/threonine kinase activity;protein phosphorylation;protein kinase activity;cellular protein modification process;phosphotransferase activity, alcohol group as acceptor;protein modification process;kinase activity;macromolecule modification;transferase activity, transferring phosphorus-containing groups;phosphorylation;catalytic activity, acting on a protein;phosphate-containing comp…	MLOC_51048.1	HORVU7Hr1G121690	HORVU.MOREX.r3.4HG0410030	BaRT2v18chr4HG215220	#N/A	#N/A	#N/A	BaRT2v18chr4HG215220	#N/A	#N/A	#N/A
BaRT2v18chr5HG223590	DR_2-control_2	0.000586811	-2.07073	down-regulated	BaRT2v18chr5HG223590	C2 NT-type domain-containing protein	0	0	MLOC_65406.1	HORVU5Hr1G007680	HORVU.MOREX.r3.5HG0425990	BaRT2v18chr5HG223590	#N/A	#N/A	#N/A	BaRT2v18chr5HG223590	#N/A	#N/A	#N/A
BaRT2v18chr2HG103530	DR_2-control_2	0.00133902	-2.06722	down-regulated	BaRT2v18chr2HG103530	Transposon protein, putative, Mutator sub-class;SWIM-type domain-containing protein	GO:0008270;GO:0046914;GO:0046872;GO:0043169;GO:0043167;GO:0005488;GO:0003676;GO:1901363;GO:0097159;GO:0008270;GO:0046914;GO:0046872;GO:0043169;GO:0043167;GO:0005488;GO:0008270;GO:0046914;GO:0046872;GO:0043169;GO:0043167;GO:0005488;GO:0003676;GO:1901363;GO:0097159	zinc ion binding;transition metal ion binding;metal ion binding;cation binding;ion binding;binding;nucleic acid binding;heterocyclic compound binding;organic cyclic compound binding;zinc ion binding;transition metal ion binding;metal ion binding;cation binding;ion binding;binding;zinc ion binding;transition metal ion binding;metal ion binding;cation binding;ion binding;binding;nucleic acid bindin…	MLOC_74282.1	HORVU4Hr1G088670	HORVU.MOREX.r3.4HG0348270	BaRT2v18chr2HG103530	#N/A	#N/A	#N/A	BaRT2v18chr2HG103530	#N/A	#N/A	#N/A
BaRT2v18chr4HG212550	DR_2-control_2	0.00312985	-2.06552	down-regulated	BaRT2v18chr4HG212550	B3 domain-containing protein;TF-B3 domain-containing protein;ABIVP1 transcription factor (Fragment)	GO:0005634;GO:0003677;GO:0043231;GO:0003676;GO:0043227;GO:1901363;GO:0043229;GO:0097159;GO:0043226;GO:0005488;GO:0005622;GO:0110165	nucleus;DNA binding;intracellular membrane-bounded organelle;nucleic acid binding;membrane-bounded organelle;heterocyclic compound binding;intracellular organelle;organic cyclic compound binding;organelle;binding;intracellular anatomical structure;cellular anatomical entity	MLOC_71395.2	HORVU7Hr1G037040	HORVU.MOREX.r3.4HG0405940	BaRT2v18chr4HG212550	B3	B3 domain-containing protein;TF-B3 domain-containing protein;ABIVP1 transcription factor (Fragment)	nucleus;DNA binding;intracellular membrane-bounded organelle;nucleic acid binding;membrane-bounded organelle;heterocyclic compound binding;intracellular organelle;organic cyclic compound binding;organelle;binding;intracellular anatomical structure;cellular anatomical entity	BaRT2v18chr4HG212550	#N/A	#N/A	#N/A
BaRT2v18chr7HG382480	DR_2-control_2	0.000784062	-2.05505	down-regulated	BaRT2v18chr7HG382480	Protein kinase domain-containing protein	GO:0030246;GO:0006468;GO:0005886;GO:0004672;GO:0002229;GO:0071944;GO:0016773;GO:0002239;GO:0016021;GO:0016301;GO:0006464;GO:0031224;GO:0004674;GO:0036211;GO:0016020;GO:0016772;GO:0043412;GO:0110165;GO:0140096;GO:0016310;GO:0004675;GO:0007178;GO:0005524;GO:0006796;GO:0032559;GO:0042742;GO:0030554;GO:0006793;GO:0019199;GO:0044267;GO:0035639;GO:0009617;GO:0032555;GO:0007167;GO:0017076;GO:0019538;GO:…	carbohydrate binding;protein phosphorylation;plasma membrane;protein kinase activity;defense response to oomycetes;cell periphery;phosphotransferase activity, alcohol group as acceptor;response to oomycetes;integral component of membrane;kinase activity;cellular protein modification process;intrinsic component of membrane;protein serine/threonine kinase activity;protein modification process;membr…	MLOC_64164.1	HORVU7Hr1G113560	HORVU.MOREX.r3.7HG0742900	BaRT2v18chr7HG382480	#N/A	#N/A	#N/A	BaRT2v18chr7HG382480	#N/A	#N/A	#N/A
BaRT2v18chr6HG296800	DR_2-control_2	0.00023874	-2.04232	down-regulated	BaRT2v18chr6HG296800	ALA-interacting subunit	GO:0005794;GO:0051301;GO:0005783;GO:0009987;GO:0012505;GO:0016021;GO:0031224;GO:0016020;GO:0043231;GO:0043227;GO:0005886;GO:0071944;GO:0043229;GO:0043226;GO:0005737;GO:0005622;GO:0110165	Golgi apparatus;cell division;endoplasmic reticulum;cellular process;endomembrane system;integral component of membrane;intrinsic component of membrane;membrane;intracellular membrane-bounded organelle;membrane-bounded organelle;plasma membrane;cell periphery;intracellular organelle;organelle;cytoplasm;intracellular anatomical structure;cellular anatomical entity	MLOC_55659.1	HORVU6Hr1G031530	HORVU.MOREX.r3.6HG0570940	BaRT2v18chr6HG296800	#N/A	#N/A	#N/A	BaRT2v18chr6HG296800	#N/A	#N/A	#N/A
BaRT2v18chr5HG246520	DR_2-control_2	0.00674179	-2.03936	down-regulated	BaRT2v18chr5HG246520	Endoglucanase	GO:0008810;GO:0030245;GO:0016021;GO:0051275;GO:0004553;GO:0031224;GO:0030243;GO:0016798;GO:0016020;GO:0009251;GO:0016787;GO:0110165;GO:0044247;GO:0003824;GO:0051273;GO:0044275;GO:0000272;GO:0006073;GO:0044042;GO:0044264;GO:0005976;GO:0016052;GO:0044262;GO:0009057;GO:0044248;GO:1901575;GO:0009056;GO:0005975;GO:0044260;GO:0043170;GO:0071555;GO:0045229;GO:0071554;GO:0044238;GO:0044237;GO:0071704;GO:…	cellulase activity;cellulose catabolic process;integral component of membrane;beta-glucan catabolic process;hydrolase activity, hydrolyzing O-glycosyl compounds;intrinsic component of membrane;cellulose metabolic process;hydrolase activity, acting on glycosyl bonds;membrane;glucan catabolic process;hydrolase activity;cellular anatomical entity;cellular polysaccharide catabolic process;catalytic a…	MLOC_60257.1	HORVU3Hr1G029470	HORVU.MOREX.r3.5HG0478650	BaRT2v18chr5HG246520	#N/A	#N/A	#N/A	BaRT2v18chr5HG246520	#N/A	#N/A	#N/A
BaRT2v18chr3HG162950	DR_2-control_2	0.000339781	-2.03771	down-regulated	BaRT2v18chr3HG162950	0	GO:0000139;GO:0071555;GO:0016757;GO:0098791;GO:0045229;GO:0003690;GO:0016021;GO:0071554;GO:0016740;GO:0031224;GO:0016043;GO:0003677;GO:0005794;GO:0071840;GO:0003676;GO:0016020;GO:0006265;GO:1901363;GO:0098588;GO:0071103;GO:0097159;GO:0031984;GO:0051276;GO:0003824;GO:0012505;GO:0006996;GO:0005488;GO:0031090;GO:0006259;GO:0043231;GO:0090304;GO:0043227;GO:0006139;GO:0043229;GO:0046483;GO:0043226;GO:…	Golgi membrane;cell wall organization;transferase activity, transferring glycosyl groups;Golgi apparatus subcompartment;external encapsulating structure organization;double-stranded DNA binding;integral component of membrane;cell wall organization or biogenesis;transferase activity;intrinsic component of membrane;cellular component organization;DNA binding;Golgi apparatus;cellular component organ…	MLOC_52565.1	HORVU3Hr1G094340	HORVU.MOREX.r3.3HG0310480	BaRT2v18chr3HG162950	#N/A	#N/A	#N/A	BaRT2v18chr3HG162950	#N/A	#N/A	#N/A
BaRT2v18chr4HG178480	DR_2-control_2	0.00949359	-2.03649	down-regulated	BaRT2v18chr4HG178480	Putative vacuolar protein sorting-associated protein Ist1;suppressor protein SRP40;Regulator of Vps4 activity in the MVB pathway protein;DUF292 domain-containing protein;Vacuolar protein sorting-associated protein	GO:0015031;GO:0045184;GO:0008104;GO:0015833;GO:0042886;GO:0033036;GO:0071705;GO:0071702;GO:0006820;GO:0006811;GO:0006810;GO:0051234;GO:0051179;GO:0006979;GO:0006950;GO:0050896	protein transport;establishment of protein localization;protein localization;peptide transport;amide transport;macromolecule localization;nitrogen compound transport;organic substance transport;anion transport;ion transport;transport;establishment of localization;localization;response to oxidative stress;response to stress;response to stimulus	MLOC_60302.4	HORVU3Hr1G063860	HORVU.MOREX.r3.4HG0337000	BaRT2v18chr4HG178480	#N/A	#N/A	#N/A	BaRT2v18chr4HG178480	#N/A	#N/A	#N/A
BaRT2v18chr1HG036390	DR_2-control_2	0.000580444	-2.03125	down-regulated	BaRT2v18chr1HG036390	suppressor protein SRP40-like;Hypothetcal protein	0	0	MLOC_5765.1	HORVU1Hr1G072890	HORVU.MOREX.r3.1HG0073940	BaRT2v18chr1HG036390	#N/A	#N/A	#N/A	BaRT2v18chr1HG036390	#N/A	#N/A	#N/A
BaRT2v18chr3HG122280	DR_2-control_2	7.10802572557155e-05	-2.02481	down-regulated	BaRT2v18chr3HG122280	NBS-LRR type protein (Fragment);Disease resistance protein RPM1	GO:0043531;GO:0006952;GO:0009507;GO:0006950;GO:0005524;GO:0009536;GO:0050896;GO:0032559;GO:0043231;GO:0030554;GO:0043227;GO:0035639;GO:0043229;GO:0032555;GO:0043226;GO:0017076;GO:0005737;GO:0032553;GO:0005622;GO:0097367;GO:0016021;GO:0043168;GO:0031224;GO:0000166;GO:0016020;GO:1901265;GO:0110165;GO:0036094;GO:0043167;GO:1901363;GO:0097159;GO:0005488;GO:0043531;GO:0006952;GO:0009507;GO:0006950;GO:…	ADP binding;defense response;chloroplast;response to stress;ATP binding;plastid;response to stimulus;adenyl ribonucleotide binding;intracellular membrane-bounded organelle;adenyl nucleotide binding;membrane-bounded organelle;purine ribonucleoside triphosphate binding;intracellular organelle;purine ribonucleotide binding;organelle;purine nucleotide binding;cytoplasm;ribonucleotide binding;intracel…	MLOC_64033.6	HORVU3Hr1G096920	HORVU.MOREX.r3.3HG0232120	BaRT2v18chr3HG122280	#N/A	#N/A	#N/A	BaRT2v18chr3HG122280	#N/A	#N/A	#N/A
BaRT2v18chr5HG260590	DR_2-control_2	0.00834078	-2.01924	down-regulated	BaRT2v18chr5HG260590	Ankyrin repeat family protein, putative, expressed	GO:0016021;GO:0031224;GO:0016020;GO:0110165	integral component of membrane;intrinsic component of membrane;membrane;cellular anatomical entity	MLOC_60771.1	HORVU6Hr1G094920	HORVU.MOREX.r3.5HG0501670	BaRT2v18chr5HG260590	#N/A	#N/A	#N/A	BaRT2v18chr5HG260590	#N/A	#N/A	#N/A
BaRT2v18chr5HG273480	DR_2-control_2	0.00973167	-2.01718	down-regulated	BaRT2v18chr5HG273480	Putative receptor-type protein kinase LRK1;Protein kinase domain-containing protein	GO:0030246;GO:0006468;GO:0005886;GO:0004672;GO:0002229;GO:0071944;GO:0016773;GO:0002239;GO:0016021;GO:0016301;GO:0006464;GO:0031224;GO:0036211;GO:0004675;GO:0016020;GO:0140096;GO:0043412;GO:0110165;GO:0016772;GO:0016310;GO:0007178;GO:0019199;GO:0005524;GO:0042742;GO:0032559;GO:0009617;GO:0030554;GO:0007167;GO:0035639;GO:0006796;GO:0032555;GO:0006793;GO:0017076;GO:0044267;GO:0032553;GO:0019538;GO:…	carbohydrate binding;protein phosphorylation;plasma membrane;protein kinase activity;defense response to oomycetes;cell periphery;phosphotransferase activity, alcohol group as acceptor;response to oomycetes;integral component of membrane;kinase activity;cellular protein modification process;intrinsic component of membrane;protein modification process;transmembrane receptor protein serine/threonin…	MLOC_65972.1	HORVU5Hr1G110920	HORVU.MOREX.r3.5HG0523910	BaRT2v18chr5HG273480	#N/A	#N/A	#N/A	BaRT2v18chr5HG273480	#N/A	#N/A	#N/A
BaRT2v18chr7HG348550	DR_2-control_2	0.00217706	-2.01132	down-regulated	BaRT2v18chr7HG348550	0	0	0	---NA---	HORVU3Hr1G080900	---NA---	BaRT2v18chr7HG348550	#N/A	#N/A	#N/A	BaRT2v18chr7HG348550	#N/A	#N/A	#N/A
BaRT2v18chr1HG044470	DR_2-control_2	0.00420962	-2.00763	down-regulated	BaRT2v18chr1HG044470	Auxin-responsive protein IAA5;Auxin-responsive protein;Auxin-responsive protein IAA19	GO:0009734;GO:0005634;GO:0071365;GO:0043231;GO:0009733;GO:0043227;GO:0009755;GO:0043229;GO:0032870;GO:0043226;GO:0009725;GO:0005622;GO:0071495;GO:0110165;GO:0009719;GO:0071310;GO:0010033;GO:0070887;GO:0042221;GO:0007165;GO:0023052;GO:0007154;GO:0006355;GO:1903506;GO:0051716;GO:2001141;GO:0051252;GO:0019219;GO:2000112;GO:0010556;GO:0031326;GO:0009889;GO:0010468;GO:0051171;GO:0080090;GO:0031323;GO:…	auxin-activated signaling pathway;nucleus;cellular response to auxin stimulus;intracellular membrane-bounded organelle;response to auxin;membrane-bounded organelle;hormone-mediated signaling pathway;intracellular organelle;cellular response to hormone stimulus;organelle;response to hormone;intracellular anatomical structure;cellular response to endogenous stimulus;cellular anatomical entity;respo…	MLOC_75842.3	HORVU1Hr1G086070	HORVU.MOREX.r3.1HG0086460	BaRT2v18chr1HG044470	#N/A	#N/A	#N/A	BaRT2v18chr1HG044470	#N/A	#N/A	#N/A
BaRT2v18chr7HG354600	DR_2-control_2	0.00476634	-2.00231	down-regulated	BaRT2v18chr7HG354600	0	0	0	---NA---	---NA---	---NA---	BaRT2v18chr7HG354600	#N/A	#N/A	#N/A	BaRT2v18chr7HG354600	#N/A	#N/A	#N/A
BaRT2v18chr5HG267600	DR_2-control_2	0.000832623	-1.99914	down-regulated	BaRT2v18chr5HG267600	Protein kinase domain-containing protein	GO:0030246;GO:0006468;GO:0005886;GO:0004672;GO:0006464;GO:0071944;GO:0016773;GO:0036211;GO:0016021;GO:0016301;GO:0043412;GO:0031224;GO:0140096;GO:0002229;GO:0016020;GO:0016772;GO:0002239;GO:0110165;GO:0016310;GO:0004675;GO:0005524;GO:0007178;GO:0032559;GO:0006796;GO:0030554;GO:0006793;GO:0035639;GO:0044267;GO:0032555;GO:0042742;GO:0017076;GO:0007167;GO:0032553;GO:0009617;GO:0097367;GO:0019538;GO:…	carbohydrate binding;protein phosphorylation;plasma membrane;protein kinase activity;cellular protein modification process;cell periphery;phosphotransferase activity, alcohol group as acceptor;protein modification process;integral component of membrane;kinase activity;macromolecule modification;intrinsic component of membrane;catalytic activity, acting on a protein;defense response to oomycetes;m…	MLOC_66630.1	HORVU3Hr1G018610	HORVU.MOREX.r3.5HG0513630	BaRT2v18chr5HG267600	#N/A	#N/A	#N/A	BaRT2v18chr5HG267600	#N/A	#N/A	#N/A
BaRT2v18chr1HG033030	DR_2-control_2	0.000281658	-1.99405	down-regulated	BaRT2v18chr1HG033030	Calcium-transporting ATPase	GO:0005388;GO:0070588;GO:0005887;GO:0015085;GO:0006816;GO:0031226;GO:0015662;GO:0030001;GO:0016021;GO:0005516;GO:0098662;GO:0031224;GO:0019829;GO:0098660;GO:0016020;GO:0042625;GO:0098655;GO:0043231;GO:0046873;GO:0006812;GO:0043227;GO:0005515;GO:0034220;GO:0005886;GO:0022890;GO:0006811;GO:0071944;GO:0008324;GO:0055085;GO:0043229;GO:0015318;GO:0006810;GO:0043226;GO:0015075;GO:0051234;GO:0005622;GO:…	calcium transmembrane transporter activity, phosphorylative mechanism;calcium ion transmembrane transport;integral component of plasma membrane;calcium ion transmembrane transporter activity;calcium ion transport;intrinsic component of plasma membrane;ion transmembrane transporter activity, phosphorylative mechanism;metal ion transport;integral component of membrane;calmodulin binding;inorganic c…	MLOC_57003.1	HORVU1Hr1G067550	HORVU.MOREX.r3.1HG0069030	BaRT2v18chr1HG033030	#N/A	#N/A	#N/A	BaRT2v18chr1HG033030	#N/A	#N/A	#N/A
BaRT2v18chr7HG340270	DR_2-control_2	0.00118642	-1.98953	down-regulated	BaRT2v18chr7HG340270	Putative receptor-type protein kinase LRK1;Protein kinase domain-containing protein	GO:0030246;GO:0006468;GO:0005886;GO:0004672;GO:0006464;GO:0071944;GO:0016773;GO:0036211;GO:0016021;GO:0016301;GO:0002229;GO:0031224;GO:0002239;GO:0140096;GO:0016020;GO:0016772;GO:0043412;GO:0110165;GO:0016310;GO:0004675;GO:0005524;GO:0007178;GO:0032559;GO:0006796;GO:0030554;GO:0006793;GO:0035639;GO:0044267;GO:0019199;GO:0042742;GO:0032555;GO:0009617;GO:0017076;GO:0007167;GO:0032553;GO:0019538;GO:…	carbohydrate binding;protein phosphorylation;plasma membrane;protein kinase activity;cellular protein modification process;cell periphery;phosphotransferase activity, alcohol group as acceptor;protein modification process;integral component of membrane;kinase activity;defense response to oomycetes;intrinsic component of membrane;response to oomycetes;catalytic activity, acting on a protein;membra…	MLOC_37576.2	HORVU7Hr1G028730	HORVU.MOREX.r3.7HG0657520	BaRT2v18chr7HG340270	#N/A	#N/A	#N/A	BaRT2v18chr7HG340270	#N/A	#N/A	#N/A
BaRT2v18chr2HG098670	DR_2-control_2	0.000906535	-1.98539	down-regulated	BaRT2v18chr2HG098670	Sodium transporter HKT1;High-affinity potassium transporter;probable cation transporter HKT6	GO:0008324;GO:0098655;GO:0005886;GO:0006812;GO:0015075;GO:0016021;GO:0034220;GO:0022857;GO:0031224;GO:0005215;GO:0006811;GO:0071944;GO:0055085;GO:0016020;GO:0015081;GO:0006810;GO:0046873;GO:0110165;GO:0051234;GO:0022890;GO:0051179;GO:0015318;GO:0009987;GO:0035725;GO:0006814;GO:0098662;GO:0098660	cation transmembrane transporter activity;cation transmembrane transport;plasma membrane;cation transport;ion transmembrane transporter activity;integral component of membrane;ion transmembrane transport;transmembrane transporter activity;intrinsic component of membrane;transporter activity;ion transport;cell periphery;transmembrane transport;membrane;sodium ion transmembrane transporter activity…	MLOC_58742.2	HORVU6Hr1G031360	HORVU.MOREX.r3.2HG0192270	BaRT2v18chr2HG098670	#N/A	#N/A	#N/A	BaRT2v18chr2HG098670	#N/A	#N/A	#N/A
BaRT2v18chr4HG201870	DR_2-control_2	7.44048895673626e-05	-1.97856	down-regulated	BaRT2v18chr4HG201870	0	0	0	---NA---	---NA---	---NA---	BaRT2v18chr4HG201870	#N/A	#N/A	#N/A	BaRT2v18chr4HG201870	#N/A	#N/A	#N/A
BaRT2v18chr4HG198680	DR_2-control_2	0.00318077	-1.97799	down-regulated	BaRT2v18chr4HG198680	PHD and RING finger domain-containing protein 1	GO:0046872;GO:0000226;GO:0005874;GO:0043169;GO:0000278;GO:0099513;GO:0043167;GO:0007017;GO:0099512;GO:0005488;GO:0099081;GO:0007010;GO:0005200;GO:0099080;GO:0007049;GO:0015630;GO:0005525;GO:0006996;GO:0005856;GO:0032550;GO:0016043;GO:0001883;GO:0071840;GO:0043232;GO:0032561;GO:0043228;GO:0016559;GO:0019001;GO:0043229;GO:0007031;GO:0032549;GO:0043226;GO:0048285;GO:0001882;GO:0005737;GO:0009987;GO:…	metal ion binding;microtubule cytoskeleton organization;microtubule;cation binding;mitotic cell cycle;polymeric cytoskeletal fiber;ion binding;microtubule-based process;supramolecular fiber;binding;supramolecular polymer;cytoskeleton organization;structural constituent of cytoskeleton;supramolecular complex;cell cycle;microtubule cytoskeleton;GTP binding;organelle organization;cytoskeleton;purine…	MLOC_14271.1	HORVU4Hr1G054580	HORVU.MOREX.r3.4HG0383230	BaRT2v18chr4HG198680	#N/A	#N/A	#N/A	BaRT2v18chr4HG198680	#N/A	#N/A	#N/A
BaRT2v18chr3HG121070	DR_2-control_2	0.00126928	-1.97761	down-regulated	BaRT2v18chr3HG121070	NBS-LRR disease resistance protein	GO:0043531;GO:0006952;GO:0006950;GO:0032559;GO:0030554;GO:0050896;GO:0032555;GO:0017076;GO:0005524;GO:0032553;GO:0097367;GO:0035639;GO:0043168;GO:0000166;GO:1901265;GO:0036094;GO:0043167;GO:1901363;GO:0097159;GO:0005488;GO:0046872;GO:0043169;GO:0043531;GO:0006952;GO:0006950;GO:0032559;GO:0030554;GO:0050896;GO:0032555;GO:0017076;GO:0005524;GO:0032553;GO:0097367;GO:0035639;GO:0043168;GO:0000166;GO:…	ADP binding;defense response;response to stress;adenyl ribonucleotide binding;adenyl nucleotide binding;response to stimulus;purine ribonucleotide binding;purine nucleotide binding;ATP binding;ribonucleotide binding;carbohydrate derivative binding;purine ribonucleoside triphosphate binding;anion binding;nucleotide binding;nucleoside phosphate binding;small molecule binding;ion binding;heterocycli…	MLOC_56905.1	HORVU3Hr1G013250	HORVU.MOREX.r3.3HG0230500	BaRT2v18chr3HG121070	#N/A	#N/A	#N/A	BaRT2v18chr3HG121070	#N/A	#N/A	#N/A
BaRT2v18chr2HG053410	DR_2-control_2	0.000376615	-1.97722	down-regulated	BaRT2v18chr2HG053410	Nucleotide binding-leucine rich repeat protein;Disease resistance protein RPM1;NB-ARC domain containing protein, expressed;NB-ARC domain-containing protein	GO:0043531;GO:0006952;GO:0006950;GO:0032559;GO:0030554;GO:0050896;GO:0032555;GO:0017076;GO:0032553;GO:0097367;GO:0005524;GO:0035639;GO:0043168;GO:0000166;GO:1901265;GO:0036094;GO:0043167;GO:1901363;GO:0097159;GO:0005488;GO:0043531;GO:0006952;GO:0006950;GO:0032559;GO:0030554;GO:0050896;GO:0032555;GO:0017076;GO:0032553;GO:0097367;GO:0005524;GO:0043168;GO:0000166;GO:1901265;GO:0035639;GO:0036094;GO:…	ADP binding;defense response;response to stress;adenyl ribonucleotide binding;adenyl nucleotide binding;response to stimulus;purine ribonucleotide binding;purine nucleotide binding;ribonucleotide binding;carbohydrate derivative binding;ATP binding;purine ribonucleoside triphosphate binding;anion binding;nucleotide binding;nucleoside phosphate binding;small molecule binding;ion binding;heterocycli…	MLOC_12985.1	HORVU3Hr1G002150	HORVU.MOREX.r3.3HG0220360	BaRT2v18chr2HG053410	#N/A	#N/A	#N/A	BaRT2v18chr2HG053410	#N/A	#N/A	#N/A
BaRT2v18chr3HG118380	DR_2-control_2	0.0007108	-1.97294	down-regulated	BaRT2v18chr3HG118380	Receptor like protein 7;Receptor-like protein 12;LRR receptor-like serine/threonine-protein kinase FLS2	GO:0016021;GO:0016301;GO:0016310;GO:0031224;GO:0016772;GO:0006796;GO:0016020;GO:0006793;GO:0016740;GO:0044237;GO:0005886;GO:0003824;GO:0071944;GO:0008152;GO:0110165;GO:0009987	integral component of membrane;kinase activity;phosphorylation;intrinsic component of membrane;transferase activity, transferring phosphorus-containing groups;phosphate-containing compound metabolic process;membrane;phosphorus metabolic process;transferase activity;cellular metabolic process;plasma membrane;catalytic activity;cell periphery;metabolic process;cellular anatomical entity;cellular pr…	MLOC_70235.2	HORVU3Hr1G006740	HORVU.MOREX.r3.3HG0225180	BaRT2v18chr3HG118380	#N/A	#N/A	#N/A	BaRT2v18chr3HG118380	#N/A	#N/A	#N/A
BaRT2v18chr7HG361710	DR_2-control_2	0.00407801	-1.96993	down-regulated	BaRT2v18chr7HG361710	Glycosyltransferase family 92 protein	GO:0016757;GO:0016020;GO:0016740;GO:0016021;GO:0003824;GO:0031224;GO:0016874;GO:0110165;GO:0016757;GO:0016020;GO:0016740;GO:0016021;GO:0003824;GO:0031224;GO:0016874;GO:0110165;GO:0046872;GO:0043169;GO:0043167;GO:0005488	transferase activity, transferring glycosyl groups;membrane;transferase activity;integral component of membrane;catalytic activity;intrinsic component of membrane;ligase activity;cellular anatomical entity;transferase activity, transferring glycosyl groups;membrane;transferase activity;integral component of membrane;catalytic activity;intrinsic component of membrane;ligase activity;cellular anato…	MLOC_61676.1	HORVU7Hr1G074820	HORVU.MOREX.r3.7HG0703730	BaRT2v18chr7HG361710	#N/A	#N/A	#N/A	BaRT2v18chr7HG361710	#N/A	#N/A	#N/A
BaRT2v18chr7HG335960	DR_2-control_2	0.0055877	-1.96989	down-regulated	BaRT2v18chr7HG335960	Protein kinase domain-containing protein	GO:0030247;GO:0006468;GO:0005886;GO:0030246;GO:0006464;GO:0071944;GO:0005509;GO:0036211;GO:0016020;GO:0004674;GO:0043412;GO:0016021;GO:0004672;GO:0016310;GO:0031224;GO:0016773;GO:0006796;GO:0110165;GO:0016301;GO:0006793;GO:0140096;GO:0044267;GO:0016772;GO:0007166;GO:0005524;GO:0019538;GO:0032559;GO:0044260;GO:0030554;GO:1901564;GO:0035639;GO:0043170;GO:0032555;GO:0007165;GO:0017076;GO:0023052;GO:…	polysaccharide binding;protein phosphorylation;plasma membrane;carbohydrate binding;cellular protein modification process;cell periphery;calcium ion binding;protein modification process;membrane;protein serine/threonine kinase activity;macromolecule modification;integral component of membrane;protein kinase activity;phosphorylation;intrinsic component of membrane;phosphotransferase activity, alco…	MLOC_13765.2	HORVU7Hr1G020660	HORVU.MOREX.r3.7HG0649370	BaRT2v18chr7HG335960	#N/A	#N/A	#N/A	BaRT2v18chr7HG335960	#N/A	#N/A	#N/A
BaRT2v18chr6HG317840	DR_2-control_2	0.00521732	-1.9694	down-regulated	BaRT2v18chr6HG317840	0	GO:0008810;GO:0030245;GO:0051275;GO:0004553;GO:0030243;GO:0016798;GO:0009251;GO:0016787;GO:0044247;GO:0003824;GO:0051273;GO:0044275;GO:0000272;GO:0006073;GO:0044042;GO:0044264;GO:0005976;GO:0016052;GO:0044262;GO:0009057;GO:0044248;GO:1901575;GO:0009056;GO:0005975;GO:0044260;GO:0043170;GO:0044238;GO:0044237;GO:0071704;GO:0008152;GO:0009987;GO:0008810;GO:0030245;GO:0051275;GO:0004553;GO:0030243;GO:…	cellulase activity;cellulose catabolic process;beta-glucan catabolic process;hydrolase activity, hydrolyzing O-glycosyl compounds;cellulose metabolic process;hydrolase activity, acting on glycosyl bonds;glucan catabolic process;hydrolase activity;cellular polysaccharide catabolic process;catalytic activity;beta-glucan metabolic process;cellular carbohydrate catabolic process;polysaccharide catabo…	---NA---	---NA---	---NA---	BaRT2v18chr6HG317840	#N/A	#N/A	#N/A	BaRT2v18chr6HG317840	#N/A	#N/A	#N/A
BaRT2v18chr5HG267910	DR_2-control_2	0.00494749	-1.96688	down-regulated	BaRT2v18chr5HG267910	NB-ARC domain, putative;NB-ARC domain-containing protein;NB-ARC domain containing protein;NB-ARC domain containing protein, expressed	GO:0043531;GO:0032559;GO:0030554;GO:0032555;GO:0017076;GO:0032553;GO:0097367;GO:0043168;GO:0000166;GO:1901265;GO:0036094;GO:0043167;GO:1901363;GO:0097159;GO:0005524;GO:0035639;GO:0005488	ADP binding;adenyl ribonucleotide binding;adenyl nucleotide binding;purine ribonucleotide binding;purine nucleotide binding;ribonucleotide binding;carbohydrate derivative binding;anion binding;nucleotide binding;nucleoside phosphate binding;small molecule binding;ion binding;heterocyclic compound binding;organic cyclic compound binding;ATP binding;purine ribonucleoside triphosphate binding;binding	MLOC_36533.5	HORVU5Hr1G099160	HORVU.MOREX.r3.5HG0514010	BaRT2v18chr5HG267910	#N/A	#N/A	#N/A	BaRT2v18chr5HG267910	#N/A	#N/A	#N/A
BaRT2v18chr1HG046950	DR_2-control_2	0.000281658	-1.96295	down-regulated	BaRT2v18chr1HG046950	Flavin-containing monooxygenase	0	0	MLOC_75500.3	HORVU1Hr1G091130	HORVU.MOREX.r3.1HG0091330	BaRT2v18chr1HG046950	#N/A	#N/A	#N/A	BaRT2v18chr1HG046950	#N/A	#N/A	#N/A
BaRT2v18chr1HG035030	DR_2-control_2	0.00195642	-1.9585	down-regulated	BaRT2v18chr1HG035030	0	0	0	MLOC_68498.2	HORVU5Hr1G118590	HORVU.MOREX.r3.1HG0072140	BaRT2v18chr1HG035030	#N/A	#N/A	#N/A	BaRT2v18chr1HG035030	#N/A	#N/A	#N/A
BaRT2v18chr2HG111550	DR_2-control_2	0.000121191	-1.95753	down-regulated	BaRT2v18chr2HG111550	0	GO:0004842;GO:0016567;GO:0000151;GO:0019787;GO:0032446;GO:1990234;GO:0070647;GO:0031624;GO:0140535;GO:0044390;GO:0032436;GO:1902494;GO:2000060;GO:0140096;GO:0032991;GO:0032434;GO:0061630;GO:0005737;GO:2000058;GO:0061659;GO:0005622;GO:1901800;GO:0019899;GO:0016021;GO:0006464;GO:0046872;GO:0031224;GO:0036211;GO:0043169;GO:0016020;GO:1903052;GO:0016740;GO:0110165;GO:1903364;GO:0005515;GO:0000209;GO:…	ubiquitin-protein transferase activity;protein ubiquitination;ubiquitin ligase complex;ubiquitin-like protein transferase activity;protein modification by small protein conjugation;transferase complex;protein modification by small protein conjugation or removal;ubiquitin conjugating enzyme binding;intracellular protein-containing complex;ubiquitin-like protein conjugating enzyme binding;positive …	MLOC_19130.1	HORVU5Hr1G003010	HORVU.MOREX.r3.2HG0211990	BaRT2v18chr2HG111550	#N/A	#N/A	#N/A	BaRT2v18chr2HG111550	#N/A	#N/A	#N/A
BaRT2v18chr2HG079240	DR_2-control_2	0.000416589	-1.94887	down-regulated	BaRT2v18chr2HG079240	Sugar carrier protein C;sugar transport protein MST6;MFS domain-containing protein	GO:0015293;GO:0055085;GO:0016021;GO:0015291;GO:0006810;GO:0031224;GO:0022804;GO:0051234;GO:0016020;GO:0022857;GO:0051179;GO:0005886;GO:0005215;GO:0008643;GO:0071944;GO:0071702;GO:0110165;GO:0006820;GO:0009987;GO:0006811;GO:0015293;GO:0055085;GO:0016021;GO:0015291;GO:0006810;GO:0031224;GO:0022804;GO:0051234;GO:0016020;GO:0022857;GO:0051179;GO:0005886;GO:0005215;GO:0008643;GO:0071944;GO:0071702;GO:…	symporter activity;transmembrane transport;integral component of membrane;secondary active transmembrane transporter activity;transport;intrinsic component of membrane;active transmembrane transporter activity;establishment of localization;membrane;transmembrane transporter activity;localization;plasma membrane;transporter activity;carbohydrate transport;cell periphery;organic substance transport…	MLOC_57236.1	HORVU2Hr1G041080	HORVU.MOREX.r3.2HG0157210	BaRT2v18chr2HG079240	#N/A	#N/A	#N/A	BaRT2v18chr2HG079240	#N/A	#N/A	#N/A
BaRT2v18chr7HG338130	DR_2-control_2	0.00575847	-1.94223	down-regulated	BaRT2v18chr7HG338130	0	GO:0016788;GO:0016787;GO:0003824;GO:0016788;GO:0016021;GO:0016787;GO:0031224;GO:0003824;GO:0016020;GO:0110165;GO:0016788;GO:0016787;GO:0003824;GO:0016788;GO:0016787;GO:0003824	hydrolase activity, acting on ester bonds;hydrolase activity;catalytic activity;hydrolase activity, acting on ester bonds;integral component of membrane;hydrolase activity;intrinsic component of membrane;catalytic activity;membrane;cellular anatomical entity;hydrolase activity, acting on ester bonds;hydrolase activity;catalytic activity;hydrolase activity, acting on ester bonds;hydrolase activity…	MLOC_64669.2	HORVU7Hr1G024670	HORVU.MOREX.r3.7HG0654020	BaRT2v18chr7HG338130	#N/A	#N/A	#N/A	BaRT2v18chr7HG338130	#N/A	#N/A	#N/A
BaRT2v18chr7HG366950	DR_2-control_2	0.00185773	-1.94198	down-regulated	BaRT2v18chr7HG366950	Exonuclease/helicase-like;Argonaute;Eukaryotic translation initiation factor 2c, putative	GO:0031047;GO:0003676;GO:0005737;GO:0016458;GO:1901363;GO:0005622;GO:0010629;GO:0097159;GO:0110165;GO:0010605;GO:0005488;GO:0009892;GO:0035198;GO:0048519;GO:0061980;GO:0010468;GO:0004527;GO:0060255;GO:0004386;GO:0019222;GO:0003723;GO:0050789;GO:0004518;GO:0065007;GO:0016887;GO:0019827;GO:0016788;GO:0098727;GO:0003743;GO:0048366;GO:0017111;GO:0048827;GO:0016462;GO:0099402;GO:0016818;GO:0048367;GO:…	gene silencing by RNA;nucleic acid binding;cytoplasm;gene silencing;heterocyclic compound binding;intracellular anatomical structure;negative regulation of gene expression;organic cyclic compound binding;cellular anatomical entity;negative regulation of macromolecule metabolic process;binding;negative regulation of metabolic process;miRNA binding;negative regulation of biological process;regulato…	MLOC_12447.4	HORVU6Hr1G036840	HORVU.MOREX.r3.7HG0714440	BaRT2v18chr7HG366950	#N/A	#N/A	#N/A	BaRT2v18chr7HG366950	#N/A	#N/A	#N/A
BaRT2v18chr7HG384230	DR_2-control_2	0.00157014	-1.93857	down-regulated	BaRT2v18chr7HG384230	C2 domain-containing protein;elicitor-responsive protein 1-like isoform X2;adhesive plaque matrix protein	GO:0106311;GO:0006468;GO:0016021;GO:0106310;GO:0006464;GO:0031224;GO:0004674;GO:0036211;GO:0016020;GO:0004672;GO:0043412;GO:0110165;GO:0016773;GO:0016310;GO:0016301;GO:0006796;GO:0140096;GO:0006793;GO:0016772;GO:0044267;GO:0019538;GO:0016740;GO:0044260;GO:0003824;GO:1901564;GO:0043170;GO:0006807;GO:0044238;GO:0044237;GO:0071704;GO:0008152;GO:0009987;GO:0106311;GO:0006468;GO:0106310;GO:0006464;GO:…	protein threonine kinase activity;protein phosphorylation;integral component of membrane;protein serine kinase activity;cellular protein modification process;intrinsic component of membrane;protein serine/threonine kinase activity;protein modification process;membrane;protein kinase activity;macromolecule modification;cellular anatomical entity;phosphotransferase activity, alcohol group as accept…	MLOC_22363.1	HORVU7Hr1G116400	HORVU.MOREX.r3.7HG0746120	BaRT2v18chr7HG384230	#N/A	#N/A	#N/A	BaRT2v18chr7HG384230	#N/A	#N/A	#N/A
BaRT2v18chr6HG314490	DR_2-control_2	0.00262501	-1.93551	down-regulated	BaRT2v18chr6HG314490	Putative chloroplast nucleoid DNA-binding protein cnd41;Peptidase A1 domain-containing protein;Aspartyl protease AED1;Aspartic proteinase nepenthesin-2	GO:0004190;GO:0006508;GO:0005576;GO:0070001;GO:0019538;GO:0110165;GO:0004175;GO:1901564;GO:0008233;GO:0043170;GO:0140096;GO:0006807;GO:0016787;GO:0044238;GO:0071704;GO:0003824;GO:0008152;GO:0003677;GO:0003676;GO:1901363;GO:0097159;GO:0005488;GO:0004190;GO:0006508;GO:0005576;GO:0070001;GO:0019538;GO:0110165;GO:0004175;GO:1901564;GO:0008233;GO:0043170;GO:0140096;GO:0006807;GO:0016787;GO:0044238;GO:…	aspartic-type endopeptidase activity;proteolysis;extracellular region;aspartic-type peptidase activity;protein metabolic process;cellular anatomical entity;endopeptidase activity;organonitrogen compound metabolic process;peptidase activity;macromolecule metabolic process;catalytic activity, acting on a protein;nitrogen compound metabolic process;hydrolase activity;primary metabolic process;organi…	MLOC_7194.2	HORVU6Hr1G071190	HORVU.MOREX.r3.6HG0610190	BaRT2v18chr6HG314490	#N/A	#N/A	#N/A	BaRT2v18chr6HG314490	#N/A	#N/A	#N/A
BaRT2v18chr3HG173890	DR_2-control_2	0.00618383	-1.93438	down-regulated	BaRT2v18chr3HG173890	0	0	0	---NA---	---NA---	---NA---	BaRT2v18chr3HG173890	#N/A	#N/A	#N/A	BaRT2v18chr3HG173890	#N/A	#N/A	#N/A
BaRT2v18chr3HG121180	DR_2-control_2	0.0021311	-1.93185	down-regulated	BaRT2v18chr3HG121180	Receptor-like serine/threonine-protein kinase	GO:0048544;GO:0106311;GO:0016021;GO:0009875;GO:0106310;GO:0031224;GO:0009856;GO:0004674;GO:0016020;GO:0044706;GO:0004672;GO:0110165;GO:0008037;GO:0016773;GO:0022414;GO:0016301;GO:0000003;GO:0140096;GO:0051704;GO:0016772;GO:0032501;GO:0005524;GO:0006468;GO:0032559;GO:0007154;GO:0030554;GO:0006464;GO:0035639;GO:0036211;GO:0032555;GO:0043412;GO:0017076;GO:0016310;GO:0032553;GO:0006796;GO:0097367;GO:…	recognition of pollen;protein threonine kinase activity;integral component of membrane;pollen-pistil interaction;protein serine kinase activity;intrinsic component of membrane;pollination;protein serine/threonine kinase activity;membrane;multi-multicellular organism process;protein kinase activity;cellular anatomical entity;cell recognition;phosphotransferase activity, alcohol group as acceptor;r…	MLOC_68993.1	HORVU3Hr1G013390	HORVU.MOREX.r3.3HG0230670	BaRT2v18chr3HG121180	#N/A	#N/A	#N/A	BaRT2v18chr3HG121180	#N/A	#N/A	#N/A
BaRT2v18chr7HG338800	DR_2-control_2	0.00977051	-1.93179	down-regulated	BaRT2v18chr7HG338800	Glutamyl-tRNA reductase	0	0	MLOC_16293.1	HORVU7Hr1G026300	HORVU.MOREX.r3.7HG0655340	BaRT2v18chr7HG338800	#N/A	#N/A	#N/A	BaRT2v18chr7HG338800	#N/A	#N/A	#N/A
BaRT2v18chr5HG246750	DR_2-control_2	0.00331568	-1.92873	down-regulated	BaRT2v18chr5HG246750	Cinnamyl alcohol dehydrogenase;Cinnamyl-alcohol dehydrogenase	0	0	MLOC_16210.1	HORVU5Hr1G062030	HORVU.MOREX.r3.5HG0479000	BaRT2v18chr5HG246750	#N/A	#N/A	#N/A	BaRT2v18chr5HG246750	#N/A	#N/A	#N/A
BaRT2v18chr5HG251290	DR_2-control_2	0.00182504	-1.92692	down-regulated	BaRT2v18chr5HG251290	0	0	0	MLOC_64914.1	---NA---	HORVU.MOREX.r3.5HG0486620	BaRT2v18chr5HG251290	#N/A	#N/A	#N/A	BaRT2v18chr5HG251290	#N/A	#N/A	#N/A
BaRT2v18chr7HG343720	DR_2-control_2	0.00861505	-1.92475	down-regulated	BaRT2v18chr7HG343720	12-oxophytodienoate reductase 1;12-oxo-phytodienoic acid reductase1;12-oxo-phytodienoic acid reductase2	0	0	MLOC_10160.2	HORVU7Hr1G036070	HORVU.MOREX.r3.7HG0664270	BaRT2v18chr7HG343720	#N/A	#N/A	#N/A	BaRT2v18chr7HG343720	#N/A	#N/A	#N/A
BaRT2v18chr2HG099660	DR_2-control_2	0.000124163	-1.92188	down-regulated	BaRT2v18chr2HG099660	Calcium-dependent protein kinase 5;Calcium dependent protein kinase5;Calcium dependent protein kinase7;Calcium dependent protein kinase	GO:0005509;GO:0006468;GO:0005634;GO:0004672;GO:0006464;GO:0043231;GO:0016773;GO:0036211;GO:0043227;GO:0016301;GO:0043412;GO:0009505;GO:0016772;GO:0016310;GO:0009506;GO:0140096;GO:0006796;GO:0055044;GO:0005524;GO:0006793;GO:0043229;GO:0032559;GO:0044267;GO:0043226;GO:0030554;GO:0019538;GO:0005737;GO:0035639;GO:1901002;GO:0005911;GO:0032555;GO:1901000;GO:0070161;GO:0017076;GO:0018105;GO:0005618;GO:…	calcium ion binding;protein phosphorylation;nucleus;protein kinase activity;cellular protein modification process;intracellular membrane-bounded organelle;phosphotransferase activity, alcohol group as acceptor;protein modification process;membrane-bounded organelle;kinase activity;macromolecule modification;plant-type cell wall;transferase activity, transferring phosphorus-containing groups;phosp…	MLOC_76047.2	HORVU6Hr1G066470	HORVU.MOREX.r3.2HG0196120	BaRT2v18chr2HG099660	#N/A	#N/A	#N/A	BaRT2v18chr2HG099660	#N/A	#N/A	#N/A
BaRT2v18chr5HG259790	DR_2-control_2	2.70595156006804e-05	-1.91836	down-regulated	BaRT2v18chr5HG259790	Protein kinase domain-containing protein	GO:0004674;GO:0006468;GO:0009506;GO:0004672;GO:0006464;GO:0055044;GO:0016773;GO:0036211;GO:0005911;GO:0016301;GO:0043412;GO:0070161;GO:0016772;GO:0016310;GO:0030054;GO:0140096;GO:0046777;GO:0016021;GO:0005524;GO:0006796;GO:0031224;GO:0032559;GO:0006793;GO:0005886;GO:0030554;GO:0044267;GO:0016020;GO:0035639;GO:0019538;GO:0071944;GO:0032555;GO:0044260;GO:0110165;GO:0017076;GO:1901564;GO:0032553;GO:…	protein serine/threonine kinase activity;protein phosphorylation;plasmodesma;protein kinase activity;cellular protein modification process;symplast;phosphotransferase activity, alcohol group as acceptor;protein modification process;cell-cell junction;kinase activity;macromolecule modification;anchoring junction;transferase activity, transferring phosphorus-containing groups;phosphorylation;cell j…	MLOC_32662.2	HORVU5Hr1G084100	HORVU.MOREX.r3.5HG0500590	BaRT2v18chr5HG259790	#N/A	#N/A	#N/A	BaRT2v18chr5HG259790	#N/A	#N/A	#N/A
BaRT2v18chr1HG042050	DR_2-control_2	0.00787018	-1.91682	down-regulated	BaRT2v18chr1HG042050	WHy domain-containing protein;Harpin-induced protein	GO:0009269;GO:0016021;GO:0016787;GO:0009414;GO:0031224;GO:0003824;GO:0009415;GO:0016020;GO:0001101;GO:0110165;GO:0010035;GO:1901700;GO:0009628;GO:0042221;GO:0006950;GO:0050896	response to desiccation;integral component of membrane;hydrolase activity;response to water deprivation;intrinsic component of membrane;catalytic activity;response to water;membrane;response to acid chemical;cellular anatomical entity;response to inorganic substance;response to oxygen-containing compound;response to abiotic stimulus;response to chemical;response to stress;response to stimulus	MLOC_37437.1	HORVU5Hr1G046240	HORVU.MOREX.r3.1HG0082740	BaRT2v18chr1HG042050	#N/A	#N/A	#N/A	BaRT2v18chr1HG042050	#N/A	#N/A	#N/A
BaRT2v18chr4HG214030	DR_2-control_2	0.000174276	-1.91636	down-regulated	BaRT2v18chr4HG214030	Protein kinase domain-containing protein;Nodulation receptor kinase	GO:0004674;GO:0006468;GO:0004672;GO:0006464;GO:0016773;GO:0036211;GO:0016301;GO:0016310;GO:0016772;GO:0043412;GO:0140096;GO:0006796;GO:0005524;GO:0006793;GO:0032559;GO:0044267;GO:0030554;GO:0019538;GO:0035639;GO:0044260;GO:0032555;GO:1901564;GO:0017076;GO:0043170;GO:0032553;GO:0006807;GO:0097367;GO:0044238;GO:0043168;GO:0044237;GO:0000166;GO:0071704;GO:1901265;GO:0008152;GO:0016740;GO:0009987;GO:…	protein serine/threonine kinase activity;protein phosphorylation;protein kinase activity;cellular protein modification process;phosphotransferase activity, alcohol group as acceptor;protein modification process;kinase activity;phosphorylation;transferase activity, transferring phosphorus-containing groups;macromolecule modification;catalytic activity, acting on a protein;phosphate-containing comp…	MLOC_20684.3	HORVU4Hr1G080110	HORVU.MOREX.r3.4HG0408180	BaRT2v18chr4HG214030	#N/A	#N/A	#N/A	BaRT2v18chr4HG214030	#N/A	#N/A	#N/A
BaRT2v18chr5HG259940	DR_2-control_2	7.68529615539654e-05	-1.91523	down-regulated	BaRT2v18chr5HG259940	HTH La-type RNA-binding domain-containing protein	GO:0003723;GO:0016021;GO:0003676;GO:0031224;GO:1901363;GO:0016020;GO:0097159;GO:0110165;GO:0005488	RNA binding;integral component of membrane;nucleic acid binding;intrinsic component of membrane;heterocyclic compound binding;membrane;organic cyclic compound binding;cellular anatomical entity;binding	---NA---	HORVU5Hr1G084240	HORVU.MOREX.r3.5HG0500780	BaRT2v18chr5HG259940	#N/A	#N/A	#N/A	BaRT2v18chr5HG259940	HTH La-type RNA-binding domain-containing protein	RNA binding;integral component of membrane;nucleic acid binding;intrinsic component of membrane;heterocyclic compound binding;membrane;organic cyclic compound binding;cellular anatomical entity;binding	#REF!
BaRT2v18chr2HG102310	DR_2-control_2	0.00240795	-1.91407	down-regulated	BaRT2v18chr2HG102310	Bulb-type lectin domain-containing protein;Putative receptor protein kinase ZmPK1	GO:0048544;GO:0016021;GO:0016301;GO:0009875;GO:0031224;GO:0016772;GO:0009856;GO:0016020;GO:0030246;GO:0044706;GO:0004674;GO:0005886;GO:0008037;GO:0016740;GO:0071944;GO:0022414;GO:0004672;GO:0110165;GO:0000003;GO:0016773;GO:0051704;GO:0140096;GO:0032501;GO:0003824;GO:0007154;GO:0005488;GO:0016310;GO:0006796;GO:0006793;GO:0009987;GO:0006468;GO:0006464;GO:0036211;GO:0043412;GO:0044267;GO:0044237;GO:…	recognition of pollen;integral component of membrane;kinase activity;pollen-pistil interaction;intrinsic component of membrane;transferase activity, transferring phosphorus-containing groups;pollination;membrane;carbohydrate binding;multi-multicellular organism process;protein serine/threonine kinase activity;plasma membrane;cell recognition;transferase activity;cell periphery;reproductive proces…	MLOC_45136.1	HORVU5Hr1G118460	HORVU.MOREX.r3.2HG0197410	BaRT2v18chr2HG102310	#N/A	#N/A	#N/A	BaRT2v18chr2HG102310	#N/A	#N/A	#N/A
BaRT2v18chr7HG340390	DR_2-control_2	0.00071569	-1.91173	down-regulated	BaRT2v18chr7HG340390	0	0	0	MLOC_26632.1	HORVU2Hr1G033000	---NA---	BaRT2v18chr7HG340390	#N/A	#N/A	#N/A	BaRT2v18chr7HG340390	#N/A	#N/A	#N/A
BaRT2v18chr3HG162920	DR_2-control_2	0.00307508	-1.90632	down-regulated	BaRT2v18chr3HG162920	Nucleotide-diphospho-sugar transferase family protein	GO:0016021;GO:0016740;GO:0031224;GO:0003824;GO:0016020;GO:0110165	integral component of membrane;transferase activity;intrinsic component of membrane;catalytic activity;membrane;cellular anatomical entity	MLOC_17127.3	HORVU3Hr1G094250	HORVU.MOREX.r3.3HG0310460	BaRT2v18chr3HG162920	#N/A	#N/A	#N/A	BaRT2v18chr3HG162920	#N/A	#N/A	#N/A
BaRT2v18chr2HG051620	DR_2-control_2	0.000502796	-1.90472	down-regulated	BaRT2v18chr2HG051620	Protein kinase domain-containing protein;Putative serine/threonine-protein kinase-like protein CCR3	GO:0007166;GO:0004672;GO:0016021;GO:0006468;GO:0016773;GO:0031224;GO:0016301;GO:0006464;GO:0016020;GO:0036211;GO:0140096;GO:0005886;GO:0007165;GO:0016772;GO:0071944;GO:0023052;GO:0005524;GO:0110165;GO:0007154;GO:0032559;GO:0043412;GO:0030554;GO:0016310;GO:0035639;GO:0051716;GO:0032555;GO:0050896;GO:0017076;GO:0032553;GO:0006796;GO:0097367;GO:0006793;GO:0044267;GO:0043168;GO:0050794;GO:0000166;GO:…	cell surface receptor signaling pathway;protein kinase activity;integral component of membrane;protein phosphorylation;phosphotransferase activity, alcohol group as acceptor;intrinsic component of membrane;kinase activity;cellular protein modification process;membrane;protein modification process;catalytic activity, acting on a protein;plasma membrane;signal transduction;transferase activity, tra…	MLOC_53384.1	HORVU2Hr1G003750	HORVU.MOREX.r3.2HG0098930	BaRT2v18chr2HG051620	#N/A	#N/A	#N/A	BaRT2v18chr2HG051620	#N/A	#N/A	#N/A
BaRT2v18chr7HG349800	DR_2-control_2	0.00207657	-1.90416	down-regulated	BaRT2v18chr7HG349800	Pyrophosphate--fructose 6-phosphate 1-phosphotransferase subunit alpha	GO:0047334;GO:0061615;GO:0005737;GO:0003872;GO:0046835;GO:0005829;GO:0008443;GO:0006096;GO:0005622;GO:0019200;GO:0006757;GO:0110165;GO:0046031;GO:0016773;GO:0009179;GO:0016301;GO:0009135;GO:0016772;GO:0009185;GO:0005524;GO:0006165;GO:0032559;GO:0046939;GO:0030554;GO:0009132;GO:0035639;GO:0006090;GO:0032555;GO:0016052;GO:0017076;GO:0044262;GO:0032553;GO:0009150;GO:0097367;GO:0006163;GO:0046872;GO:…	diphosphate-fructose-6-phosphate 1-phosphotransferase activity;glycolytic process through fructose-6-phosphate;cytoplasm;6-phosphofructokinase activity;carbohydrate phosphorylation;cytosol;phosphofructokinase activity;glycolytic process;intracellular anatomical structure;carbohydrate kinase activity;ATP generation from ADP;cellular anatomical entity;ADP metabolic process;phosphotransferase activi…	MLOC_60124.4	HORVU7Hr1G047000	HORVU.MOREX.r3.7HG0676180	BaRT2v18chr7HG349800	#N/A	#N/A	#N/A	BaRT2v18chr7HG349800	#N/A	#N/A	#N/A
BaRT2v18chr4HG204430	DR_2-control_2	0.00823313	-1.89774	down-regulated	BaRT2v18chr4HG204430	0	0	0	---NA---	---NA---	---NA---	BaRT2v18chr4HG204430	#N/A	#N/A	#N/A	BaRT2v18chr4HG204430	#N/A	#N/A	#N/A
BaRT2v18chr2HG089280	DR_2-control_2	0.00209386	-1.89481	down-regulated	BaRT2v18chr2HG089280	0	GO:0016021;GO:0031224;GO:0016020;GO:0110165;GO:0016021;GO:0031224;GO:0016020;GO:0110165;GO:0016021;GO:0031224;GO:0016020;GO:0110165	integral component of membrane;intrinsic component of membrane;membrane;cellular anatomical entity;integral component of membrane;intrinsic component of membrane;membrane;cellular anatomical entity;integral component of membrane;intrinsic component of membrane;membrane;cellular anatomical entity	MLOC_73663.1	HORVU2Hr1G084420	---NA---	BaRT2v18chr2HG089280	#N/A	#N/A	#N/A	BaRT2v18chr2HG089280	#N/A	#N/A	#N/A
BaRT2v18chr3HG164390	DR_2-control_2	0.00935488	-1.88995	down-regulated	BaRT2v18chr3HG164390	Carboxypeptidase	GO:0004185;GO:0006508;GO:0005576;GO:0070008;GO:0019538;GO:0016021;GO:0004180;GO:0019748;GO:0031224;GO:0008238;GO:1901564;GO:0016020;GO:0008236;GO:0043170;GO:0110165;GO:0017171;GO:0006807;GO:0008233;GO:0044238;GO:0140096;GO:0071704;GO:0016787;GO:0008152;GO:0016747;GO:0009820;GO:0016746;GO:0003824;GO:0016740	serine-type carboxypeptidase activity;proteolysis;extracellular region;serine-type exopeptidase activity;protein metabolic process;integral component of membrane;carboxypeptidase activity;secondary metabolic process;intrinsic component of membrane;exopeptidase activity;organonitrogen compound metabolic process;membrane;serine-type peptidase activity;macromolecule metabolic process;cellular anatom…	MLOC_55542.1	HORVU3Hr1G096830	HORVU.MOREX.r3.3HG0312580	BaRT2v18chr3HG164390	#N/A	#N/A	#N/A	BaRT2v18chr3HG164390	#N/A	#N/A	#N/A
BaRT2v18chr6HG324620	DR_2-control_2	0.00918794	-1.88278	down-regulated	BaRT2v18chr6HG324620	Wall-associated receptor kinase-like 8;Protein kinase domain-containing protein	GO:0030247;GO:0006468;GO:0005886;GO:0005509;GO:0006464;GO:0016021;GO:0030246;GO:0036211;GO:0031224;GO:0004674;GO:0043412;GO:0071944;GO:0004672;GO:0016310;GO:0016020;GO:0016773;GO:0006796;GO:0110165;GO:0016301;GO:0006793;GO:0016772;GO:0044267;GO:0140096;GO:0007166;GO:0005524;GO:0019538;GO:0032559;GO:0044260;GO:0030554;GO:1901564;GO:0035639;GO:0043170;GO:0032555;GO:0007165;GO:0017076;GO:0023052;GO:…	polysaccharide binding;protein phosphorylation;plasma membrane;calcium ion binding;cellular protein modification process;integral component of membrane;carbohydrate binding;protein modification process;intrinsic component of membrane;protein serine/threonine kinase activity;macromolecule modification;cell periphery;protein kinase activity;phosphorylation;membrane;phosphotransferase activity, alco…	MLOC_55615.1	HORVU5Hr1G082610	HORVU.MOREX.r3.6HG0627720	BaRT2v18chr6HG324620	#N/A	#N/A	#N/A	BaRT2v18chr6HG324620	#N/A	#N/A	#N/A
BaRT2v18chr6HG306760	DR_2-control_2	0.00203918	-1.88234	down-regulated	BaRT2v18chr6HG306760	Protein kinase domain-containing protein;Putative LRR receptor-like serine/threonine-protein kinase	GO:0004672;GO:0006468;GO:0016021;GO:0016773;GO:0006464;GO:0031224;GO:0016301;GO:0036211;GO:0016020;GO:0016772;GO:0043412;GO:0005886;GO:0140096;GO:0016310;GO:0071944;GO:0005524;GO:0006796;GO:0110165;GO:0032559;GO:0006793;GO:0030554;GO:0044267;GO:0035639;GO:0019538;GO:0032555;GO:0044260;GO:0017076;GO:1901564;GO:0032553;GO:0043170;GO:0097367;GO:0006807;GO:0043168;GO:0044238;GO:0000166;GO:0044237;GO:…	protein kinase activity;protein phosphorylation;integral component of membrane;phosphotransferase activity, alcohol group as acceptor;cellular protein modification process;intrinsic component of membrane;kinase activity;protein modification process;membrane;transferase activity, transferring phosphorus-containing groups;macromolecule modification;plasma membrane;catalytic activity, acting on a pr…	MLOC_14052.1	HORVU6Hr1G008930	HORVU.MOREX.r3.6HG0545810	BaRT2v18chr6HG306760	#N/A	#N/A	#N/A	BaRT2v18chr6HG306760	#N/A	#N/A	#N/A
BaRT2v18chr2HG072550	DR_2-control_2	0.00601122	-1.88206	down-regulated	BaRT2v18chr2HG072550	0	GO:0016021;GO:0031224;GO:0016020;GO:0110165	integral component of membrane;intrinsic component of membrane;membrane;cellular anatomical entity	MLOC_18380.1	---NA---	HORVU.MOREX.r3.2HG0139920	BaRT2v18chr2HG072550	#N/A	#N/A	#N/A	BaRT2v18chr2HG072550	#N/A	#N/A	#N/A
BaRT2v18chr6HG311020	DR_2-control_2	0.000339781	-1.88159	down-regulated	BaRT2v18chr6HG311020	Methyltransferase	GO:0008168;GO:0032259;GO:0005802;GO:0016741;GO:0005768;GO:0008152;GO:0016740;GO:0098791;GO:0031410;GO:0003824;GO:0097708;GO:0016829;GO:0031982;GO:0005794;GO:0031984;GO:0012505;GO:0016021;GO:0031224;GO:0016020;GO:0043231;GO:0043227;GO:0043229;GO:0043226;GO:0005737;GO:0005622;GO:0110165;GO:0008168;GO:0032259;GO:0005802;GO:0016741;GO:0005768;GO:0008152;GO:0016740;GO:0098791;GO:0031410;GO:0003824;GO:…	methyltransferase activity;methylation;trans-Golgi network;transferase activity, transferring one-carbon groups;endosome;metabolic process;transferase activity;Golgi apparatus subcompartment;cytoplasmic vesicle;catalytic activity;intracellular vesicle;lyase activity;vesicle;Golgi apparatus;organelle subcompartment;endomembrane system;integral component of membrane;intrinsic component of membrane;…	MLOC_32877.2	HORVU6Hr1G065360	HORVU.MOREX.r3.6HG0603440	BaRT2v18chr6HG311020	#N/A	#N/A	#N/A	BaRT2v18chr6HG311020	#N/A	#N/A	#N/A
BaRT2v18chr2HG100240	DR_2-control_2	0.000363771	-1.87777	down-regulated	BaRT2v18chr2HG100240	Protein kinase domain-containing protein	GO:0004674;GO:0006468;GO:0005886;GO:0004672;GO:0006464;GO:0071944;GO:0016773;GO:0036211;GO:0016020;GO:0016301;GO:0043412;GO:0005634;GO:0140096;GO:0016310;GO:0043231;GO:0016772;GO:0006796;GO:0043227;GO:0005524;GO:0006793;GO:0043229;GO:0032559;GO:0044267;GO:0043226;GO:0030554;GO:0019538;GO:0005737;GO:0035639;GO:0044260;GO:0005622;GO:0032555;GO:0046777;GO:0016021;GO:0017076;GO:1901564;GO:0031224;GO:…	protein serine/threonine kinase activity;protein phosphorylation;plasma membrane;protein kinase activity;cellular protein modification process;cell periphery;phosphotransferase activity, alcohol group as acceptor;protein modification process;membrane;kinase activity;macromolecule modification;nucleus;catalytic activity, acting on a protein;phosphorylation;intracellular membrane-bounded organelle;…	MLOC_5745.4	HORVU2Hr1G103890	HORVU.MOREX.r3.2HG0195290	BaRT2v18chr2HG100240	#N/A	#N/A	#N/A	BaRT2v18chr2HG100240	#N/A	#N/A	#N/A
BaRT2v18chr3HG119700	DR_2-control_2	0.00803664	-1.87244	down-regulated	BaRT2v18chr3HG119700	0	GO:0043531;GO:0006952;GO:0005758;GO:0006950;GO:0005524;GO:0031970;GO:0050896;GO:0032559;GO:0070013;GO:0030554;GO:0072321;GO:0043233;GO:0035639;GO:0031974;GO:0015031;GO:0032555;GO:0045184;GO:0005740;GO:0017076;GO:0008104;GO:0031967;GO:0032553;GO:0015833;GO:0005739;GO:0097367;GO:0042886;GO:0031975;GO:0043168;GO:0033036;GO:0043231;GO:0000166;GO:0071705;GO:0043227;GO:1901265;GO:0071702;GO:0043229;GO:…	ADP binding;defense response;mitochondrial intermembrane space;response to stress;ATP binding;organelle envelope lumen;response to stimulus;adenyl ribonucleotide binding;intracellular organelle lumen;adenyl nucleotide binding;chaperone-mediated protein transport;organelle lumen;purine ribonucleoside triphosphate binding;membrane-enclosed lumen;protein transport;purine ribonucleotide binding;estab…	MLOC_5552.7	HORVU3Hr1G010310	HORVU.MOREX.r3.3HG0227880	BaRT2v18chr3HG119700	#N/A	#N/A	#N/A	BaRT2v18chr3HG119700	#N/A	#N/A	#N/A
BaRT2v18chr4HG183570	DR_2-control_2	0.00133902	-1.87089	down-regulated	BaRT2v18chr4HG183570	Protein kinase domain-containing protein	GO:0004674;GO:0006468;GO:0005886;GO:0004672;GO:0006464;GO:0071944;GO:0016773;GO:0036211;GO:0016020;GO:0016301;GO:0043412;GO:0110165;GO:0140096;GO:0016310;GO:0016772;GO:0006796;GO:0005524;GO:0006793;GO:0032559;GO:0044267;GO:0030554;GO:0019538;GO:0035639;GO:0044260;GO:0032555;GO:1901564;GO:0017076;GO:0043170;GO:0032553;GO:0046777;GO:0097367;GO:0006807;GO:0043168;GO:0044238;GO:0000166;GO:0044237;GO:…	protein serine/threonine kinase activity;protein phosphorylation;plasma membrane;protein kinase activity;cellular protein modification process;cell periphery;phosphotransferase activity, alcohol group as acceptor;protein modification process;membrane;kinase activity;macromolecule modification;cellular anatomical entity;catalytic activity, acting on a protein;phosphorylation;transferase activity, …	MLOC_20786.3	HORVU4Hr1G015940	HORVU.MOREX.r3.4HG0344970	BaRT2v18chr4HG183570	#N/A	#N/A	#N/A	BaRT2v18chr4HG183570	#N/A	#N/A	#N/A
BaRT2v18chr5HG232600	DR_2-control_2	0.000952392	-1.86152	down-regulated	BaRT2v18chr5HG232600	Guanylate kinase	GO:0004385;GO:0046710;GO:0005829;GO:0046037;GO:0050145;GO:0005737;GO:1901068;GO:0019205;GO:0005622;GO:0046128;GO:0016776;GO:0005634;GO:0042278;GO:0016301;GO:0043231;GO:0009179;GO:0016772;GO:0043227;GO:0009135;GO:0005524;GO:0043229;GO:0009185;GO:0032559;GO:0043226;GO:0009119;GO:0030554;GO:0016021;GO:0009132;GO:0035639;GO:0031224;GO:0009167;GO:0032555;GO:0016020;GO:0009126;GO:0017076;GO:0110165;GO:…	guanylate kinase activity;GDP metabolic process;cytosol;GMP metabolic process;nucleoside monophosphate kinase activity;cytoplasm;guanosine-containing compound metabolic process;nucleobase-containing compound kinase activity;intracellular anatomical structure;purine ribonucleoside metabolic process;phosphotransferase activity, phosphate group as acceptor;nucleus;purine nucleoside metabolic process…	MLOC_64652.1	HORVU5Hr1G027570	HORVU.MOREX.r3.5HG0447600	BaRT2v18chr5HG232600	#N/A	#N/A	#N/A	BaRT2v18chr5HG232600	#N/A	#N/A	#N/A
BaRT2v18chr7HG387430	DR_2-control_2	0.000241768	-1.86091	down-regulated	BaRT2v18chr7HG387430	probable serine/threonine-protein kinase PIX13;Putative serine/threonine-protein kinase NAK;Protein kinase domain-containing protein;Putative serine/threonine-protein kinase Cx32 chloroplastic	GO:0004674;GO:0006468;GO:0004672;GO:0006464;GO:0016773;GO:0036211;GO:0016301;GO:0043412;GO:0016772;GO:0016310;GO:0140096;GO:0006796;GO:0005524;GO:0006793;GO:0032559;GO:0044267;GO:0030554;GO:0019538;GO:0035639;GO:0044260;GO:0032555;GO:1901564;GO:0017076;GO:0043170;GO:0032553;GO:0006807;GO:0097367;GO:0044238;GO:0043168;GO:0044237;GO:0000166;GO:0071704;GO:1901265;GO:0008152;GO:0036094;GO:0009987;GO:…	protein serine/threonine kinase activity;protein phosphorylation;protein kinase activity;cellular protein modification process;phosphotransferase activity, alcohol group as acceptor;protein modification process;kinase activity;macromolecule modification;transferase activity, transferring phosphorus-containing groups;phosphorylation;catalytic activity, acting on a protein;phosphate-containing comp…	MLOC_51048.1	HORVU7Hr1G121690	HORVU.MOREX.r3.7HG0751500	BaRT2v18chr7HG387430	#N/A	#N/A	#N/A	BaRT2v18chr7HG387430	#N/A	#N/A	#N/A
BaRT2v18chr1HG002350	DR_2-control_2	0.00795614	-1.85306	down-regulated	BaRT2v18chr1HG002350	Disease resistance protein RPP13	GO:0043531;GO:0006952;GO:0006950;GO:0005524;GO:0050896;GO:0032559;GO:0030554;GO:0035639;GO:0032555;GO:0017076;GO:0032553;GO:0097367;GO:0043168;GO:0000166;GO:1901265;GO:0036094;GO:0043167;GO:1901363;GO:0097159;GO:0005488;GO:0043531;GO:0006952;GO:0006950;GO:0005524;GO:0050896;GO:0032559;GO:0030554;GO:0035639;GO:0032555;GO:0017076;GO:0032553;GO:0097367;GO:0043168;GO:0000166;GO:1901265;GO:0036094;GO:…	ADP binding;defense response;response to stress;ATP binding;response to stimulus;adenyl ribonucleotide binding;adenyl nucleotide binding;purine ribonucleoside triphosphate binding;purine ribonucleotide binding;purine nucleotide binding;ribonucleotide binding;carbohydrate derivative binding;anion binding;nucleotide binding;nucleoside phosphate binding;small molecule binding;ion binding;heterocycli…	MLOC_64444.1	HORVU1Hr1G012190	HORVU.MOREX.r3.1HG0012670	BaRT2v18chr1HG002350	#N/A	#N/A	#N/A	BaRT2v18chr1HG002350	#N/A	#N/A	#N/A
BaRT2v18chr2HG111000	DR_2-control_2	0.00130641	-1.85298	down-regulated	BaRT2v18chr2HG111000	0	0	0	---NA---	---NA---	---NA---	BaRT2v18chr2HG111000	#N/A	#N/A	#N/A	BaRT2v18chr2HG111000	#N/A	#N/A	#N/A
BaRT2v18chr1HG027980	DR_2-control_2	0.000407861	-1.85215	down-regulated	BaRT2v18chr1HG027980	UDP-glucuronic acid decarboxylase 4;UDP-xylose synthase	GO:0048040;GO:0042732;GO:0005737;GO:0070403;GO:0019321;GO:0016021;GO:0016831;GO:0005996;GO:0031224;GO:0051287;GO:0005975;GO:0016020;GO:0016830;GO:0044281;GO:0005622;GO:0016829;GO:0044238;GO:0110165;GO:0043168;GO:0071704;GO:0000166;GO:0008152;GO:1901265;GO:0036094;GO:0043167;GO:1901363;GO:0097159;GO:0005488;GO:0003824;GO:0008460;GO:0016836;GO:0016835	UDP-glucuronate decarboxylase activity;D-xylose metabolic process;cytoplasm;NAD+ binding;pentose metabolic process;integral component of membrane;carboxy-lyase activity;monosaccharide metabolic process;intrinsic component of membrane;NAD binding;carbohydrate metabolic process;membrane;carbon-carbon lyase activity;small molecule metabolic process;intracellular anatomical structure;lyase activity;p…	MLOC_56703.1	HORVU1Hr1G058810	HORVU.MOREX.r3.1HG0060630	BaRT2v18chr1HG027980	#N/A	#N/A	#N/A	BaRT2v18chr1HG027980	#N/A	#N/A	#N/A
BaRT2v18chr3HG160020	DR_2-control_2	0.00536574	-1.85185	down-regulated	BaRT2v18chr3HG160020	Calreticulin	GO:0005788;GO:0051082;GO:0006457;GO:0030246;GO:0005783;GO:0030968;GO:0005509;GO:0012505;GO:0034620;GO:0070013;GO:0005515;GO:0035967;GO:0043233;GO:0046872;GO:0006986;GO:0031974;GO:0043169;GO:0035966;GO:0043231;GO:0034976;GO:0043167;GO:0043227;GO:0071310;GO:0005488;GO:0043229;GO:0010033;GO:0003735;GO:0043226;GO:0070887;GO:0005198;GO:0005737;GO:0042221;GO:0005789;GO:0033554;GO:0098827;GO:0006950;GO:…	endoplasmic reticulum lumen;unfolded protein binding;protein folding;carbohydrate binding;endoplasmic reticulum;endoplasmic reticulum unfolded protein response;calcium ion binding;endomembrane system;cellular response to unfolded protein;intracellular organelle lumen;protein binding;cellular response to topologically incorrect protein;organelle lumen;metal ion binding;response to unfolded protein…	MLOC_67890.1	HORVU3Hr1G089830	HORVU.MOREX.r3.3HG0306040	BaRT2v18chr3HG160020	#N/A	#N/A	#N/A	BaRT2v18chr3HG160020	#N/A	#N/A	#N/A
BaRT2v18chr2HG068520	DR_2-control_2	0.0084396	-1.85126	down-regulated	BaRT2v18chr2HG068520	UDP-galactose transporter 2;TPT domain-containing protein;Integral membrane protein like	GO:0005459;GO:0072334;GO:0005794;GO:0015165;GO:0090481;GO:0012505;GO:0005338;GO:0015780;GO:0016021;GO:0015932;GO:1901264;GO:0031224;GO:1901505;GO:0015931;GO:0016020;GO:0015297;GO:0015711;GO:0043231;GO:0015291;GO:0098656;GO:0043227;GO:0008509;GO:0071705;GO:0043229;GO:0022804;GO:0071702;GO:0043226;GO:0015075;GO:0006820;GO:0005737;GO:0034220;GO:0022857;GO:0005622;GO:0005215;GO:0006811;GO:0110165;GO:…	UDP-galactose transmembrane transporter activity;UDP-galactose transmembrane transport;Golgi apparatus;pyrimidine nucleotide-sugar transmembrane transporter activity;pyrimidine nucleotide-sugar transmembrane transport;endomembrane system;nucleotide-sugar transmembrane transporter activity;nucleotide-sugar transmembrane transport;integral component of membrane;nucleobase-containing compound transm…	MLOC_12715.2	HORVU2Hr1G036780	HORVU.MOREX.r3.2HG0131330	BaRT2v18chr2HG068520	#N/A	#N/A	#N/A	BaRT2v18chr2HG068520	#N/A	#N/A	#N/A
BaRT2v18chr3HG141740	DR_2-control_2	0.0042713	-1.84728	down-regulated	BaRT2v18chr3HG141740	0	0	0	---NA---	HORVU2Hr1G051260	---NA---	BaRT2v18chr3HG141740	#N/A	#N/A	#N/A	BaRT2v18chr3HG141740	#N/A	#N/A	#N/A
BaRT2v18chr3HG121890	DR_2-control_2	0.0023396	-1.84683	down-regulated	BaRT2v18chr3HG121890	Transposon protein Pong sub-class;Putative harbinger transposase-derived protein;Ribosomal protein-like	GO:0016788;GO:0005840;GO:0016787;GO:0043232;GO:0003824;GO:0043228;GO:0043229;GO:0043226;GO:0005622;GO:0016021;GO:0031224;GO:0016020;GO:0110165;GO:0016788;GO:0005840;GO:0016787;GO:0043232;GO:0003824;GO:0043228;GO:0043229;GO:0043226;GO:0005622;GO:0016021;GO:0031224;GO:0016020;GO:0110165;GO:0016787;GO:0009134;GO:0016020;GO:0005524;GO:1901292;GO:0110165;GO:0032559;GO:0046434;GO:0030554;GO:0009132;GO:…	hydrolase activity, acting on ester bonds;ribosome;hydrolase activity;intracellular non-membrane-bounded organelle;catalytic activity;non-membrane-bounded organelle;intracellular organelle;organelle;intracellular anatomical structure;integral component of membrane;intrinsic component of membrane;membrane;cellular anatomical entity;hydrolase activity, acting on ester bonds;ribosome;hydrolase activ…	MLOC_55267.1	HORVU4Hr1G023210	HORVU.MOREX.r3.4HG0358580	BaRT2v18chr3HG121890	#N/A	#N/A	#N/A	BaRT2v18chr3HG121890	#N/A	#N/A	#N/A
BaRT2v18chr5HG250990	DR_2-control_2	0.00386056	-1.83833	down-regulated	BaRT2v18chr5HG250990	Mitochondrial phosphate carrier protein 3, mitochondrial	GO:0031305;GO:0035435;GO:0005315;GO:0031304;GO:0006817;GO:0015291;GO:0032592;GO:0098661;GO:0022804;GO:0098573;GO:0015698;GO:0015318;GO:0031301;GO:0009651;GO:0022857;GO:0031300;GO:0098656;GO:0005215;GO:0006970;GO:0005743;GO:0003729;GO:0019866;GO:0098660;GO:0003723;GO:0031966;GO:0006820;GO:0003676;GO:0005740;GO:0034220;GO:1901363;GO:0031967;GO:0009628;GO:0097159;GO:0005739;GO:0006811;GO:0005488;GO:…	integral component of mitochondrial inner membrane;phosphate ion transmembrane transport;inorganic phosphate transmembrane transporter activity;intrinsic component of mitochondrial inner membrane;phosphate ion transport;secondary active transmembrane transporter activity;integral component of mitochondrial membrane;inorganic anion transmembrane transport;active transmembrane transporter activity;…	MLOC_53924.2	HORVU5Hr1G068060	HORVU.MOREX.r3.5HG0486200	BaRT2v18chr5HG250990	#N/A	#N/A	#N/A	BaRT2v18chr5HG250990	#N/A	#N/A	#N/A
BaRT2v18chr6HG318870	DR_2-control_2	0.000342501	-1.83458	down-regulated	BaRT2v18chr6HG318870	Fucosyltransferase	GO:0008107;GO:0036065;GO:0032580;GO:0031127;GO:0031985;GO:0070085;GO:0008417;GO:0005795;GO:0071555;GO:0000139;GO:0016758;GO:0042546;GO:0098791;GO:0045229;GO:0016757;GO:0005794;GO:0071554;GO:0016740;GO:0098588;GO:0044085;GO:0003824;GO:0031984;GO:0016043;GO:0012505;GO:0071840;GO:0031090;GO:0009969;GO:0043231;GO:0070592;GO:0043227;GO:0010411;GO:0043229;GO:0010410;GO:0043226;GO:0010383;GO:0005737;GO:…	galactoside 2-alpha-L-fucosyltransferase activity;fucosylation;Golgi cisterna membrane;alpha-(1,2)-fucosyltransferase activity;Golgi cisterna;glycosylation;fucosyltransferase activity;Golgi stack;cell wall organization;Golgi membrane;transferase activity, transferring hexosyl groups;cell wall biogenesis;Golgi apparatus subcompartment;external encapsulating structure organization;transferase activ…	MLOC_34919.1	HORVU6Hr1G078650	HORVU.MOREX.r3.6HG0617730	BaRT2v18chr6HG318870	#N/A	#N/A	#N/A	BaRT2v18chr6HG318870	#N/A	#N/A	#N/A
BaRT2v18chr2HG098520	DR_2-control_2	0.000120244	-1.83057	down-regulated	BaRT2v18chr2HG098520	Organic cation/carnitine transporter 7;MFS domain-containing protein	GO:0015293;GO:0055085;GO:0016021;GO:0015291;GO:0006810;GO:0031224;GO:0022804;GO:0051234;GO:0016020;GO:0022857;GO:0051179;GO:0110165;GO:0005215;GO:0009987;GO:0006817;GO:0006820;GO:0008643;GO:0015698;GO:0006811;GO:0071702	symporter activity;transmembrane transport;integral component of membrane;secondary active transmembrane transporter activity;transport;intrinsic component of membrane;active transmembrane transporter activity;establishment of localization;membrane;transmembrane transporter activity;localization;cellular anatomical entity;transporter activity;cellular process;phosphate ion transport;anion transpo…	MLOC_51792.3	HORVU5Hr1G093350	HORVU.MOREX.r3.2HG0191960	BaRT2v18chr2HG098520	#N/A	#N/A	#N/A	BaRT2v18chr2HG098520	#N/A	#N/A	#N/A
BaRT2v18chr2HG063960	DR_2-control_2	0.000243656	-1.83002	down-regulated	BaRT2v18chr2HG063960	serine/threonine-protein kinase STY8;Dual specificity protein kinase splA;Putative serine/threonine-protein kinase TNNI3K isoform X1;serine/threonine-protein kinase STY46;Serine/threonine-protein kinase STY17;integrin-linked protein kinase 1	GO:0004674;GO:0006468;GO:0000243;GO:0004672;GO:0006464;GO:0089701;GO:0016773;GO:0036211;GO:0071004;GO:0016301;GO:0016310;GO:0071010;GO:0016772;GO:0043412;GO:0005684;GO:0140096;GO:0006796;GO:0016607;GO:0005524;GO:0006793;GO:0016604;GO:0032559;GO:0044267;GO:0005681;GO:0030554;GO:0019538;GO:0005654;GO:0035639;GO:0044260;GO:0031981;GO:0032555;GO:1901564;GO:0140513;GO:0017076;GO:0043170;GO:0070013;GO:…	protein serine/threonine kinase activity;protein phosphorylation;commitment complex;protein kinase activity;cellular protein modification process;U2AF complex;phosphotransferase activity, alcohol group as acceptor;protein modification process;U2-type prespliceosome;kinase activity;phosphorylation;prespliceosome;transferase activity, transferring phosphorus-containing groups;macromolecule modifica…	MLOC_52084.2	HORVU2Hr1G028230	HORVU.MOREX.r3.2HG0122010	BaRT2v18chr2HG063960	#N/A	#N/A	#N/A	BaRT2v18chr2HG063960	#N/A	#N/A	#N/A
BaRT2v18chr7HG347370	DR_2-control_2	0.00126928	-1.82887	down-regulated	BaRT2v18chr7HG347370	NAC domain-containing protein;SUPPRESSOR OF GAMMA RESPONSE 1	GO:0006355;GO:0003677;GO:0055028;GO:1903506;GO:0000976;GO:0030981;GO:2001141;GO:0001067;GO:0005881;GO:0051252;GO:1990837;GO:0030863;GO:0019219;GO:0003690;GO:0005938;GO:2000112;GO:0003676;GO:0005634;GO:0010556;GO:0043565;GO:0005874;GO:0031326;GO:1901363;GO:0099513;GO:0009889;GO:0097159;GO:0099512;GO:0010468;GO:0005488;GO:0099081;GO:0051171;GO:0099080;GO:0080090;GO:0015630;GO:0031323;GO:0043229;GO:…	regulation of transcription, DNA-templated;DNA binding;cortical microtubule;regulation of nucleic acid-templated transcription;transcription regulatory region sequence-specific DNA binding;cortical microtubule cytoskeleton;regulation of RNA biosynthetic process;regulatory region nucleic acid binding;cytoplasmic microtubule;regulation of RNA metabolic process;sequence-specific double-stranded DNA …	MLOC_3088.1	HORVU7Hr1G042420	HORVU.MOREX.r3.7HG0670800	BaRT2v18chr7HG347370	NAC	NAC domain-containing protein;SUPPRESSOR OF GAMMA RESPONSE 1	regulation of transcription, DNA-templated;DNA binding;cortical microtubule;regulation of nucleic acid-templated transcription;transcription regulatory region sequence-specific DNA binding;cortical microtubule cytoskeleton;regulation of RNA biosynthetic process;regulatory region nucleic acid binding;cytoplasmic microtubule;regulation of RNA metabolic process;sequence-specific double-stranded DNA …	BaRT2v18chr7HG347370	#N/A	#N/A	#N/A
BaRT2v18chr3HG146610	DR_2-control_2	0.00137828	-1.82303	down-regulated	BaRT2v18chr3HG146610	Myosin-2 heavy chain-like;WEB family protein, chloroplastic;intracellular protein transport protein USO1-like	0	0	MLOC_71518.2	HORVU3Hr1G067590	---NA---	BaRT2v18chr3HG146610	#N/A	#N/A	#N/A	BaRT2v18chr3HG146610	#N/A	#N/A	#N/A
BaRT2v18chr1HG042440	DR_2-control_2	0.00280019	-1.82188	down-regulated	BaRT2v18chr1HG042440	0	0	0	---NA---	---NA---	---NA---	BaRT2v18chr1HG042440	#N/A	#N/A	#N/A	BaRT2v18chr1HG042440	#N/A	#N/A	#N/A
BaRT2v18chr7HG372290	DR_2-control_2	0.0042398	-1.82084	down-regulated	BaRT2v18chr7HG372290	0	0	0	---NA---	---NA---	---NA---	BaRT2v18chr7HG372290	#N/A	#N/A	#N/A	BaRT2v18chr7HG372290	#N/A	#N/A	#N/A
BaRT2v18chr1HG000960	DR_2-control_2	0.00511142	-1.82044	down-regulated	BaRT2v18chr1HG000960	0	0	0	---NA---	---NA---	---NA---	BaRT2v18chr1HG000960	#N/A	#N/A	#N/A	BaRT2v18chr1HG000960	#N/A	#N/A	#N/A
BaRT2v18chr3HG154660	DR_2-control_2	7.10802572557155e-05	-1.81967	down-regulated	BaRT2v18chr3HG154660	Beta-catenin;U-box domain-containing protein 4;U-box domain-containing protein 4-like;RING-type E3 ubiquitin transferase	GO:0004842;GO:0016567;GO:0005634;GO:0019787;GO:0032446;GO:0043231;GO:0070647;GO:0140096;GO:0043227;GO:0006464;GO:0016740;GO:0043229;GO:0036211;GO:0043226;GO:0003824;GO:0043412;GO:0005737;GO:0044267;GO:0005622;GO:0019538;GO:0016021;GO:0044260;GO:0031224;GO:1901564;GO:0016020;GO:0043170;GO:0110165;GO:0006807;GO:0044238;GO:0044237;GO:0071704;GO:0008152;GO:0009987;GO:0004842;GO:0016567;GO:0005634;GO:…	ubiquitin-protein transferase activity;protein ubiquitination;nucleus;ubiquitin-like protein transferase activity;protein modification by small protein conjugation;intracellular membrane-bounded organelle;protein modification by small protein conjugation or removal;catalytic activity, acting on a protein;membrane-bounded organelle;cellular protein modification process;transferase activity;intrace…	MLOC_38607.8	HORVU3Hr1G081380	HORVU.MOREX.r3.3HG0297900	BaRT2v18chr3HG154660	#N/A	#N/A	#N/A	BaRT2v18chr3HG154660	#N/A	#N/A	#N/A
BaRT2v18chr6HG285930	DR_2-control_2	0.00131949	-1.81792	down-regulated	BaRT2v18chr6HG285930	Gnk2-homologous domain-containing protein	GO:0016021;GO:0031224;GO:0016020;GO:0110165	integral component of membrane;intrinsic component of membrane;membrane;cellular anatomical entity	MLOC_7702.2	HORVU2Hr1G044650	HORVU.MOREX.r3.6HG0545990	BaRT2v18chr6HG285930	#N/A	#N/A	#N/A	BaRT2v18chr6HG285930	#N/A	#N/A	#N/A
BaRT2v18chr6HG287560	DR_2-control_2	0.0010815	-1.81577	down-regulated	BaRT2v18chr6HG287560	Calcium-binding protein KIC;Putative flagellar calcium-binding protein calflagin;Ca2+-binding protein (Centrin/caltractin), EF-Hand superfamily protein;EF-hand Ca2+-binding protein CCD1;Calcium-binding protein like;EF-hand domain-containing protein	GO:0005509;GO:0010091;GO:0046872;GO:0010090;GO:0043169;GO:0010026;GO:0043167;GO:0090626;GO:0005488;GO:0090558;GO:0000904;GO:0005515;GO:0009888;GO:0000902;GO:0048468;GO:0030154;GO:0048869;GO:0009653;GO:0048856;GO:0032502;GO:0009987	calcium ion binding;trichome branching;metal ion binding;trichome morphogenesis;cation binding;trichome differentiation;ion binding;plant epidermis morphogenesis;binding;plant epidermis development;cell morphogenesis involved in differentiation;protein binding;tissue development;cell morphogenesis;cell development;cell differentiation;cellular developmental process;anatomical structure morphogene…	MLOC_19231.1	HORVU6Hr1G011970	HORVU.MOREX.r3.6HG0548880	BaRT2v18chr6HG287560	#N/A	#N/A	#N/A	BaRT2v18chr6HG287560	#N/A	#N/A	#N/A
BaRT2v18chr5HG253150	DR_2-control_2	0.00674179	-1.81438	down-regulated	BaRT2v18chr5HG253150	Skp1 domain-containing protein	GO:0016514;GO:0003713;GO:0006511;GO:0070603;GO:0003712;GO:0045893;GO:0000785;GO:1903508;GO:0098772;GO:1902680;GO:0005694;GO:0140110;GO:0019941;GO:0140513;GO:0043632;GO:1904949;GO:0051254;GO:1902494;GO:0045935;GO:0005634;GO:0010557;GO:0032991;GO:0031328;GO:0043232;GO:0009891;GO:0043228;GO:0051603;GO:0043231;GO:0044257;GO:0043227;GO:0051173;GO:0043229;GO:0010604;GO:0043226;GO:0031325;GO:0005622;GO:…	SWI/SNF complex;transcription coactivator activity;ubiquitin-dependent protein catabolic process;SWI/SNF superfamily-type complex;transcription coregulator activity;positive regulation of transcription, DNA-templated;chromatin;positive regulation of nucleic acid-templated transcription;molecular function regulator;positive regulation of RNA biosynthetic process;chromosome;transcription regulator …	MLOC_48495.2	HORVU2Hr1G047890	HORVU.MOREX.r3.5HG0489790	BaRT2v18chr5HG253150	#N/A	#N/A	#N/A	BaRT2v18chr5HG253150	#N/A	#N/A	#N/A
BaRT2v18chr5HG244620	DR_2-control_2	0.000164169	-1.80773	down-regulated	BaRT2v18chr5HG244620	Rossmann-fold NAD(P)-binding domain-containing protein isoform 1;Retinol dehydrogenase 13-like;short-chain dehydrogenase TIC 32, chloroplastic isoform X1;Putative NADP-retinol dehydrogenase	0	0	MLOC_75278.9	HORVU5Hr1G041870	HORVU.MOREX.r3.5HG0474720	BaRT2v18chr5HG244620	#N/A	#N/A	#N/A	BaRT2v18chr5HG244620	#N/A	#N/A	#N/A
BaRT2v18chr4HG179840	DR_2-control_2	4.86765075991815e-05	-1.80614	down-regulated	BaRT2v18chr4HG179840	GDP-mannose transporter GONST1;TPT domain-containing protein	GO:0005458;GO:1990570;GO:0016021;GO:0036080;GO:0090480;GO:0005794;GO:0005338;GO:0015780;GO:0031224;GO:0015932;GO:1901264;GO:0016020;GO:1901505;GO:0015931;GO:0012505;GO:0008509;GO:0098656;GO:0043231;GO:0005457;GO:0015783;GO:0043227;GO:0071705;GO:0015297;GO:0043229;GO:0071702;GO:0015075;GO:0043226;GO:0006820;GO:0015291;GO:0005737;GO:0034220;GO:0022857;GO:0005622;GO:0005215;GO:0006811;GO:0110165;GO:…	GDP-mannose transmembrane transporter activity;GDP-mannose transmembrane transport;integral component of membrane;purine nucleotide-sugar transmembrane transporter activity;purine nucleotide-sugar transmembrane transport;Golgi apparatus;nucleotide-sugar transmembrane transporter activity;nucleotide-sugar transmembrane transport;intrinsic component of membrane;nucleobase-containing compound transm…	MLOC_64661.4	HORVU4Hr1G009620	HORVU.MOREX.r3.4HG0338910	BaRT2v18chr4HG179840	#N/A	#N/A	#N/A	BaRT2v18chr4HG179840	#N/A	#N/A	#N/A
BaRT2v18chr5HG277070	DR_2-control_2	0.00296667	-1.80559	down-regulated	BaRT2v18chr5HG277070	X8 domain-containing protein;Glucan endo-1,3-beta-glucosidase 1;Hydrolase, hydrolyzing O-glycosyl compounds, putative	GO:0046658;GO:0018106;GO:0004673;GO:0031225;GO:0018202;GO:0016775;GO:0031226;GO:0018193;GO:0004672;GO:0031224;GO:0006468;GO:0016773;GO:0016021;GO:0016301;GO:0006464;GO:0016020;GO:0036211;GO:0140096;GO:0005886;GO:0016772;GO:0043412;GO:0071944;GO:0016310;GO:0016787;GO:0006796;GO:0016740;GO:0110165;GO:0006793;GO:0003824;GO:0044267;GO:0019538;GO:0044260;GO:1901564;GO:0043170;GO:0006807;GO:0044238;GO:…	anchored component of plasma membrane;peptidyl-histidine phosphorylation;protein histidine kinase activity;anchored component of membrane;peptidyl-histidine modification;phosphotransferase activity, nitrogenous group as acceptor;intrinsic component of plasma membrane;peptidyl-amino acid modification;protein kinase activity;intrinsic component of membrane;protein phosphorylation;phosphotransferase…	MLOC_13831.1	HORVU5Hr1G117440	HORVU.MOREX.r3.5HG0529760	BaRT2v18chr5HG277070	#N/A	#N/A	#N/A	BaRT2v18chr5HG277070	#N/A	#N/A	#N/A
BaRT2v18chr1HG036400	DR_2-control_2	0.00360793	-1.80464	down-regulated	BaRT2v18chr1HG036400	PRONE domain-containing protein;Rop guanine nucleotide exchange factor 7;Pollen-specific kinase partner protein	GO:0005085;GO:0050790;GO:0030695;GO:0065009;GO:0060589;GO:0065007;GO:0030234;GO:0016310;GO:0098772;GO:0006796;GO:0016301;GO:0006793;GO:0016772;GO:0044237;GO:0016740;GO:0008152;GO:0003824;GO:0009987;GO:0005085;GO:0050790;GO:0030695;GO:0065009;GO:0060589;GO:0065007;GO:0030234;GO:0098772;GO:0005085;GO:0050790;GO:0030695;GO:0065009;GO:0060589;GO:0065007;GO:0030234;GO:0098772	guanyl-nucleotide exchange factor activity;regulation of catalytic activity;GTPase regulator activity;regulation of molecular function;nucleoside-triphosphatase regulator activity;biological regulation;enzyme regulator activity;phosphorylation;molecular function regulator;phosphate-containing compound metabolic process;kinase activity;phosphorus metabolic process;transferase activity, transferrin…	MLOC_73178.1	HORVU1Hr1G072910	HORVU.MOREX.r3.1HG0073950	BaRT2v18chr1HG036400	#N/A	#N/A	#N/A	BaRT2v18chr1HG036400	#N/A	#N/A	#N/A
BaRT2v18chr4HG203680	DR_2-control_2	0.00743157	-1.80309	down-regulated	BaRT2v18chr4HG203680	ACT domain-containing protein	0	0	MLOC_37719.3	HORVU0Hr1G008850	HORVU.MOREX.r3.4HG0391910	BaRT2v18chr4HG203680	#N/A	#N/A	#N/A	BaRT2v18chr4HG203680	#N/A	#N/A	#N/A
BaRT2v18chr2HG100020	DR_2-control_2	0.000832623	-1.80306	down-regulated	BaRT2v18chr2HG100020	UDP-arabinose 4-epimerase 1;Probable UDP-arabinose 4-epimerase 2;UDP-arabinose 4-epimerase 2;Putative UDP-arabinose 4-epimerase 2;NAD(P)-binding Rossmann-fold superfamily protein	GO:0003978;GO:0006012;GO:0005794;GO:0016857;GO:0019318;GO:0032580;GO:0016854;GO:0005996;GO:0031985;GO:0016853;GO:0005975;GO:0012505;GO:0044281;GO:0050373;GO:0005795;GO:0044238;GO:0003824;GO:0016021;GO:0071704;GO:0031224;GO:0019567;GO:0016020;GO:0019322;GO:0000139;GO:0008152;GO:0098791;GO:0033358;GO:0000138;GO:0009832;GO:0098588;GO:0071669;GO:0031984;GO:0033356;GO:0043231;GO:0019566;GO:0043227;GO:…	UDP-glucose 4-epimerase activity;galactose metabolic process;Golgi apparatus;racemase and epimerase activity, acting on carbohydrates and derivatives;hexose metabolic process;Golgi cisterna membrane;racemase and epimerase activity;monosaccharide metabolic process;Golgi cisterna;isomerase activity;carbohydrate metabolic process;endomembrane system;small molecule metabolic process;UDP-arabinose 4-e…	MLOC_65544.2	HORVU2Hr1G104110	HORVU.MOREX.r3.2HG0195580	BaRT2v18chr2HG100020	#N/A	#N/A	#N/A	BaRT2v18chr2HG100020	#N/A	#N/A	#N/A
BaRT2v18chr1HG036020	DR_2-control_2	0.000900253	-1.80298	down-regulated	BaRT2v18chr1HG036020	Myb transcript factor 1;MYB3R transcription factor;HTH myb-type domain-containing protein	GO:0000978;GO:0006357;GO:0005634;GO:0000987;GO:0006355;GO:0043231;GO:0000977;GO:1903506;GO:0043227;GO:0000976;GO:2001141;GO:0043229;GO:0001067;GO:0051252;GO:0043226;GO:1990837;GO:0019219;GO:0005622;GO:0000981;GO:2000112;GO:0016021;GO:0003690;GO:0010556;GO:0031224;GO:0043565;GO:0031326;GO:0016020;GO:0003700;GO:0009889;GO:0110165;GO:0140110;GO:0010468;GO:0051171;GO:0003677;GO:0080090;GO:0003676;GO:…	RNA polymerase II cis-regulatory region sequence-specific DNA binding;regulation of transcription by RNA polymerase II;nucleus;cis-regulatory region sequence-specific DNA binding;regulation of transcription, DNA-templated;intracellular membrane-bounded organelle;RNA polymerase II transcription regulatory region sequence-specific DNA binding;regulation of nucleic acid-templated transcription;membr…	MLOC_71066.3	HORVU1Hr1G072430	HORVU.MOREX.r3.1HG0073480	BaRT2v18chr1HG036020	MYB	Myb transcript factor 1;MYB3R transcription factor;HTH myb-type domain-containing protein	RNA polymerase II cis-regulatory region sequence-specific DNA binding;regulation of transcription by RNA polymerase II;nucleus;cis-regulatory region sequence-specific DNA binding;regulation of transcription, DNA-templated;intracellular membrane-bounded organelle;RNA polymerase II transcription regulatory region sequence-specific DNA binding;regulation of nucleic acid-templated transcription;membr…	BaRT2v18chr1HG036020	#N/A	#N/A	#N/A
BaRT2v18chr3HG157200	DR_2-control_2	0.00570127	-1.80105	down-regulated	BaRT2v18chr3HG157200	0	0	0	MLOC_81825.1	HORVU1Hr1G073010	HORVU.MOREX.r3.3HG0301930	BaRT2v18chr3HG157200	#N/A	#N/A	#N/A	BaRT2v18chr3HG157200	#N/A	#N/A	#N/A
BaRT2v18chr5HG271300	DR_2-control_2	0.000833513	-1.7995	down-regulated	BaRT2v18chr5HG271300	GTD-binding domain-containing protein;Putative myosin-binding protein 6	GO:0017022;GO:0016021;GO:0008092;GO:0031224;GO:0005515;GO:0016020;GO:0005488;GO:0110165;GO:0017022;GO:0016021;GO:0008092;GO:0031224;GO:0005515;GO:0016020;GO:0005488;GO:0110165;GO:0017022;GO:0016021;GO:0008092;GO:0031224;GO:0005515;GO:0016020;GO:0005488;GO:0110165;GO:0017022;GO:0016021;GO:0008092;GO:0031224;GO:0005515;GO:0016020;GO:0005488;GO:0110165;GO:0017022;GO:0016021;GO:0008092;GO:0031224;GO:…	myosin binding;integral component of membrane;cytoskeletal protein binding;intrinsic component of membrane;protein binding;membrane;binding;cellular anatomical entity;myosin binding;integral component of membrane;cytoskeletal protein binding;intrinsic component of membrane;protein binding;membrane;binding;cellular anatomical entity;myosin binding;integral component of membrane;cytoskeletal protei…	MLOC_11977.3	HORVU3Hr1G075790	HORVU.MOREX.r3.5HG0520090	BaRT2v18chr5HG271300	#N/A	#N/A	#N/A	BaRT2v18chr5HG271300	#N/A	#N/A	#N/A
BaRT2v18chr6HG296260	DR_2-control_2	0.00323453	-1.79626	down-regulated	BaRT2v18chr6HG296260	0	0	0	---NA---	---NA---	---NA---	BaRT2v18chr6HG296260	#N/A	#N/A	#N/A	BaRT2v18chr6HG296260	#N/A	#N/A	#N/A
BaRT2v18chr2HG066800	DR_2-control_2	0.00787018	-1.79118	down-regulated	BaRT2v18chr2HG066800	0	GO:0016021;GO:0031224;GO:0016020;GO:0110165	integral component of membrane;intrinsic component of membrane;membrane;cellular anatomical entity	MLOC_42767.1	HORVU1Hr1G062590	HORVU.MOREX.r3.2HG0127900	BaRT2v18chr2HG066800	#N/A	#N/A	#N/A	BaRT2v18chr2HG066800	#N/A	#N/A	#N/A
BaRT2v18chr3HG146780	DR_2-control_2	0.00834078	-1.78738	down-regulated	BaRT2v18chr3HG146780	Choline/ethanolamine kinase	GO:0016301;GO:0016310;GO:0016772;GO:0006796;GO:0006793;GO:0016740;GO:0044237;GO:0003824;GO:0016773;GO:0008152;GO:0004305;GO:0009987;GO:0003700;GO:0006355;GO:0140110;GO:1903506;GO:2001141;GO:0003677;GO:0051252;GO:0003676;GO:0019219;GO:1901363;GO:2000112;GO:0097159;GO:0010556;GO:0005488;GO:0031326;GO:0009889;GO:0010468;GO:0051171;GO:0080090;GO:0031323;GO:0060255;GO:0019222;GO:0050794;GO:0050789;GO:…	kinase activity;phosphorylation;transferase activity, transferring phosphorus-containing groups;phosphate-containing compound metabolic process;phosphorus metabolic process;transferase activity;cellular metabolic process;catalytic activity;phosphotransferase activity, alcohol group as acceptor;metabolic process;ethanolamine kinase activity;cellular process;DNA-binding transcription factor activit…	MLOC_3963.1	HORVU3Hr1G067860	HORVU.MOREX.r3.3HG0285110	BaRT2v18chr3HG146780	#N/A	#N/A	#N/A	BaRT2v18chr3HG146780	#N/A	#N/A	#N/A
BaRT2v18chr1HG010820	DR_2-control_2	0.00959811	-1.78065	down-regulated	BaRT2v18chr1HG010820	HMA domain-containing protein;heavy metal-associated isoprenylated plant protein 35;Glycine-rich cell wall structural protein 1.8-like	GO:0030001;GO:0046872;GO:0006812;GO:0043169;GO:0006811;GO:0043167;GO:0006810;GO:0005488;GO:0051234;GO:0051179	metal ion transport;metal ion binding;cation transport;cation binding;ion transport;ion binding;transport;binding;establishment of localization;localization	MLOC_18537.1	HORVU4Hr1G046610	HORVU.MOREX.r3.1HG0022530	BaRT2v18chr1HG010820	#N/A	#N/A	#N/A	BaRT2v18chr1HG010820	#N/A	#N/A	#N/A
BaRT2v18chr2HG082210	DR_2-control_2	0.000394221	-1.77943	down-regulated	BaRT2v18chr2HG082210	BAR domain-containing protein;Hydroxyproline-rich glycoprotein family protein;Hydroxyproline-rich glycoprotein-like	GO:0005737;GO:0005622;GO:0016021;GO:0031224;GO:0016020;GO:0110165;GO:0005737;GO:0005622;GO:0016021;GO:0031224;GO:0016020;GO:0110165;GO:0005737;GO:0005622;GO:0016021;GO:0031224;GO:0016020;GO:0110165	cytoplasm;intracellular anatomical structure;integral component of membrane;intrinsic component of membrane;membrane;cellular anatomical entity;cytoplasm;intracellular anatomical structure;integral component of membrane;intrinsic component of membrane;membrane;cellular anatomical entity;cytoplasm;intracellular anatomical structure;integral component of membrane;intrinsic component of membrane;mem…	MLOC_3087.1	HORVU2Hr1G070720	HORVU.MOREX.r3.2HG0163750	BaRT2v18chr2HG082210	#N/A	#N/A	#N/A	BaRT2v18chr2HG082210	#N/A	#N/A	#N/A
BaRT2v18chr2HG083780	DR_2-control_2	6.08239538040447e-05	-1.77541	down-regulated	BaRT2v18chr2HG083780	WD repeat-containing protein 44-like;Protein phosphatase type 2A regulator/ signal transducer;WD repeat-containing protein 44-like isoform X2;Flowering time control protein FY	GO:0031267;GO:0050829;GO:0005737;GO:0051020;GO:0042742;GO:0005622;GO:0019899;GO:0009617;GO:0110165;GO:0005515;GO:0046940;GO:0005488;GO:0098542;GO:0033862;GO:0006221;GO:0009041;GO:0006952;GO:0050145;GO:0006220;GO:0019205;GO:0051707;GO:0016776;GO:0043207;GO:0072528;GO:0016301;GO:0009607;GO:0016772;GO:0072527;GO:0016740;GO:0009123;GO:0003824;GO:0009605;GO:0009165;GO:1901293;GO:0044419;GO:0009117;GO:…	small GTPase binding;defense response to Gram-negative bacterium;cytoplasm;GTPase binding;defense response to bacterium;intracellular anatomical structure;enzyme binding;response to bacterium;cellular anatomical entity;protein binding;nucleoside monophosphate phosphorylation;binding;defense response to other organism;UMP kinase activity;pyrimidine nucleotide biosynthetic process;uridylate kinase …	MLOC_61069.3	HORVU2Hr1G073920	HORVU.MOREX.r3.2HG0167400	BaRT2v18chr2HG083780	#N/A	#N/A	#N/A	BaRT2v18chr2HG083780	#N/A	#N/A	#N/A
BaRT2v18chr7HG343510	DR_2-control_2	0.00163057	-1.77504	down-regulated	BaRT2v18chr7HG343510	0	0	0	---NA---	---NA---	---NA---	BaRT2v18chr7HG343510	#N/A	#N/A	#N/A	BaRT2v18chr7HG343510	#N/A	#N/A	#N/A
BaRT2v18chr6HG293160	DR_2-control_2	0.0083951	-1.76939	down-regulated	BaRT2v18chr6HG293160	Tyrosine-sulfated glycopeptide receptor 1;Protein kinase domain-containing protein	GO:0004672;GO:0006468;GO:0016021;GO:0016773;GO:0006464;GO:0031224;GO:0016301;GO:0036211;GO:0016020;GO:0140096;GO:0043412;GO:0005886;GO:0016772;GO:0016310;GO:0071944;GO:0005524;GO:0006796;GO:0110165;GO:0032559;GO:0006793;GO:0030554;GO:0044267;GO:0035639;GO:0019538;GO:0032555;GO:0044260;GO:0017076;GO:1901564;GO:0032553;GO:0043170;GO:0097367;GO:0006807;GO:0043168;GO:0044238;GO:0000166;GO:0044237;GO:…	protein kinase activity;protein phosphorylation;integral component of membrane;phosphotransferase activity, alcohol group as acceptor;cellular protein modification process;intrinsic component of membrane;kinase activity;protein modification process;membrane;catalytic activity, acting on a protein;macromolecule modification;plasma membrane;transferase activity, transferring phosphorus-containing g…	MLOC_11367.5	HORVU6Hr1G023210	HORVU.MOREX.r3.6HG0561150	BaRT2v18chr6HG293160	#N/A	#N/A	#N/A	BaRT2v18chr6HG293160	#N/A	#N/A	#N/A
BaRT2v18chr4HG184620	DR_2-control_2	0.00130641	-1.76528	down-regulated	BaRT2v18chr4HG184620	Lipase family protein, expressed;Phospholipase A1-Igamma1, chloroplastic (Fragment)	GO:0006629;GO:0005634;GO:0043231;GO:0044238;GO:0043227;GO:0071704;GO:0043229;GO:0008152;GO:0043226;GO:0071327;GO:0005622;GO:0080151;GO:2001040;GO:0005886;GO:0010618;GO:0071944;GO:2001025;GO:0016021;GO:0010105;GO:0031224;GO:0052318;GO:0005737;GO:0052319;GO:0016020;GO:0052320;GO:0110165;GO:0052322;GO:1901182;GO:1901183;GO:0010353;GO:1900367;GO:0060866;GO:2000068;GO:2001038;GO:0002213;GO:0009862;GO:…	lipid metabolic process;nucleus;intracellular membrane-bounded organelle;primary metabolic process;membrane-bounded organelle;organic substance metabolic process;intracellular organelle;metabolic process;organelle;cellular response to trehalose stimulus;intracellular anatomical structure;positive regulation of salicylic acid mediated signaling pathway;positive regulation of cellular response to d…	---NA---	HORVU4Hr1G043530	HORVU.MOREX.r3.4HG0347000	BaRT2v18chr4HG184620	#N/A	#N/A	#N/A	BaRT2v18chr4HG184620	#N/A	#N/A	#N/A
BaRT2v18chr1HG013510	DR_2-control_2	0.00231599	-1.76215	down-regulated	BaRT2v18chr1HG013510	Malic enzyme	0	0	MLOC_11548.2	HORVU1Hr1G028030	HORVU.MOREX.r3.1HG0029730	BaRT2v18chr1HG013510	#N/A	#N/A	#N/A	BaRT2v18chr1HG013510	#N/A	#N/A	#N/A
BaRT2v18chr5HG256790	DR_2-control_2	0.00035665	-1.75843	down-regulated	BaRT2v18chr5HG256790	Putative NBS-LRR class RGA;NB-ARC domain-containing protein;Disease resistance protein RGA2	GO:0043531;GO:0016021;GO:0032559;GO:0031224;GO:0030554;GO:0016020;GO:0032555;GO:0110165;GO:0017076;GO:0032553;GO:0097367;GO:0043168;GO:0000166;GO:1901265;GO:0036094;GO:0043167;GO:1901363;GO:0097159;GO:0005488;GO:0005524;GO:0035639;GO:0043531;GO:0016021;GO:0032559;GO:0031224;GO:0030554;GO:0016020;GO:0032555;GO:0110165;GO:0017076;GO:0032553;GO:0097367;GO:0043168;GO:0000166;GO:1901265;GO:0036094;GO:…	ADP binding;integral component of membrane;adenyl ribonucleotide binding;intrinsic component of membrane;adenyl nucleotide binding;membrane;purine ribonucleotide binding;cellular anatomical entity;purine nucleotide binding;ribonucleotide binding;carbohydrate derivative binding;anion binding;nucleotide binding;nucleoside phosphate binding;small molecule binding;ion binding;heterocyclic compound bi…	MLOC_14667.2	HORVU5Hr1G078100	HORVU.MOREX.r3.5HG0495560	BaRT2v18chr5HG256790	#N/A	#N/A	#N/A	BaRT2v18chr5HG256790	#N/A	#N/A	#N/A
BaRT2v18chr6HG288560	DR_2-control_2	0.00369733	-1.75637	down-regulated	BaRT2v18chr6HG288560	Cellulose synthase	GO:0016760;GO:0030244;GO:0005886;GO:0016759;GO:0051274;GO:0071944;GO:0035251;GO:0030243;GO:0005802;GO:0046527;GO:0051273;GO:0016021;GO:0009250;GO:0008194;GO:0031224;GO:0006073;GO:0016758;GO:0098791;GO:0044042;GO:0016757;GO:0005794;GO:0033692;GO:0046872;GO:0016020;GO:0034637;GO:0043169;GO:0031984;GO:0000271;GO:0016740;GO:0012505;GO:0044264;GO:0043167;GO:0043231;GO:0071555;GO:0005488;GO:0043227;GO:…	cellulose synthase (UDP-forming) activity;cellulose biosynthetic process;plasma membrane;cellulose synthase activity;beta-glucan biosynthetic process;cell periphery;UDP-glucosyltransferase activity;cellulose metabolic process;trans-Golgi network;glucosyltransferase activity;beta-glucan metabolic process;integral component of membrane;glucan biosynthetic process;UDP-glycosyltransferase activity;in…	MLOC_64555.2	HORVU1Hr1G026320	HORVU.MOREX.r3.6HG0550800	BaRT2v18chr6HG288560	#N/A	#N/A	#N/A	BaRT2v18chr6HG288560	#N/A	#N/A	#N/A
BaRT2v18chr3HG148390	DR_2-control_2	0.00599766	-1.75061	down-regulated	BaRT2v18chr3HG148390	Auxin-responsive protein;Auxin-responsive protein IAA6;Auxin-responsive protein IAA18	GO:0009734;GO:0005634;GO:0071365;GO:0043231;GO:0009733;GO:0043227;GO:0009755;GO:0043229;GO:0032870;GO:0043226;GO:0009725;GO:0005622;GO:0071495;GO:0110165;GO:0009719;GO:0016021;GO:0071310;GO:0031224;GO:0010033;GO:0016020;GO:0070887;GO:0042221;GO:0007165;GO:0023052;GO:0007154;GO:0006355;GO:1903506;GO:0051716;GO:2001141;GO:0051252;GO:0019219;GO:2000112;GO:0010556;GO:0031326;GO:0009889;GO:0010468;GO:…	auxin-activated signaling pathway;nucleus;cellular response to auxin stimulus;intracellular membrane-bounded organelle;response to auxin;membrane-bounded organelle;hormone-mediated signaling pathway;intracellular organelle;cellular response to hormone stimulus;organelle;response to hormone;intracellular anatomical structure;cellular response to endogenous stimulus;cellular anatomical entity;respo…	MLOC_13504.1	HORVU3Hr1G070620	HORVU.MOREX.r3.3HG0287760	BaRT2v18chr3HG148390	#N/A	#N/A	#N/A	BaRT2v18chr3HG148390	#N/A	#N/A	#N/A
BaRT2v18chr1HG041930	DR_2-control_2	0.00314202	-1.74988	down-regulated	BaRT2v18chr1HG041930	Respiratory burst oxidase3	0	0	MLOC_3954.1	HORVU1Hr1G081950	HORVU.MOREX.r3.1HG0082530	BaRT2v18chr1HG041930	#N/A	#N/A	#N/A	BaRT2v18chr1HG041930	#N/A	#N/A	#N/A
BaRT2v18chr6HG295110	DR_2-control_2	7.10802572557155e-05	-1.74872	down-regulated	BaRT2v18chr6HG295110	O-fucosyltransferase family protein	GO:0006004;GO:0016740;GO:0016021;GO:0019318;GO:0016757;GO:0031224;GO:0005996;GO:0003824;GO:0016020;GO:0005975;GO:0110165;GO:0044281;GO:0044238;GO:0071704;GO:0009856;GO:0044706;GO:0008152;GO:0022414;GO:0000003;GO:0051704;GO:0032501;GO:0006004;GO:0016740;GO:0016021;GO:0019318;GO:0016757;GO:0031224;GO:0005996;GO:0003824;GO:0016020;GO:0005975;GO:0110165;GO:0044281;GO:0044238;GO:0071704;GO:0008152;GO:…	fucose metabolic process;transferase activity;integral component of membrane;hexose metabolic process;transferase activity, transferring glycosyl groups;intrinsic component of membrane;monosaccharide metabolic process;catalytic activity;membrane;carbohydrate metabolic process;cellular anatomical entity;small molecule metabolic process;primary metabolic process;organic substance metabolic process;…	MLOC_34639.2	HORVU0Hr1G015560	HORVU.MOREX.r3.6HG0567460	BaRT2v18chr6HG295110	#N/A	#N/A	#N/A	BaRT2v18chr6HG295110	#N/A	#N/A	#N/A
BaRT2v18chr2HG104500	DR_2-control_2	0.00363532	-1.74296	down-regulated	BaRT2v18chr2HG104500	Kinesin-like calmodulin-binding protein;Kinesin-like calmodulin-binding protein (ZWICHEL) isoform 1;Kinesin-like calmodulin binding protein;Kinesin-like calmodulin-binding;Putative kinesin motor domain-containing protein	GO:0003777;GO:0007018;GO:0005874;GO:0003774;GO:0007017;GO:0099513;GO:0008017;GO:0099512;GO:0006928;GO:0015631;GO:0099081;GO:0010091;GO:0008092;GO:0099080;GO:0010090;GO:0015630;GO:0010026;GO:0005515;GO:0005856;GO:0090626;GO:0017111;GO:0090558;GO:0016462;GO:0005871;GO:0016818;GO:0000904;GO:0043232;GO:0016817;GO:0009888;GO:0043228;GO:0005524;GO:0000902;GO:0005875;GO:0032559;GO:0048468;GO:0043229;GO:…	microtubule motor activity;microtubule-based movement;microtubule;motor activity;microtubule-based process;polymeric cytoskeletal fiber;microtubule binding;supramolecular fiber;movement of cell or subcellular component;tubulin binding;supramolecular polymer;trichome branching;cytoskeletal protein binding;supramolecular complex;trichome morphogenesis;microtubule cytoskeleton;trichome differentiati…	MLOC_9892.1	HORVU2Hr1G108840	HORVU.MOREX.r3.2HG0200100	BaRT2v18chr2HG104500	#N/A	#N/A	#N/A	BaRT2v18chr2HG104500	#N/A	#N/A	#N/A
BaRT2v18chr1HG034710	DR_2-control_2	0.0004748	-1.74042	down-regulated	BaRT2v18chr1HG034710	0	0	0	---NA---	---NA---	---NA---	BaRT2v18chr1HG034710	#N/A	#N/A	#N/A	BaRT2v18chr1HG034710	#N/A	#N/A	#N/A
BaRT2v18chr1HG010530	DR_2-control_2	0.00941493	-1.7398	down-regulated	BaRT2v18chr1HG010530	0	0	0	---NA---	---NA---	---NA---	BaRT2v18chr1HG010530	#N/A	#N/A	#N/A	BaRT2v18chr1HG010530	#N/A	#N/A	#N/A
BaRT2v18chr7HG336480	DR_2-control_2	0.00809801	-1.73826	down-regulated	BaRT2v18chr7HG336480	0	GO:0016747;GO:0016746;GO:0016740;GO:0003824	transferase activity, transferring acyl groups other than amino-acyl groups;transferase activity, transferring acyl groups;transferase activity;catalytic activity	MLOC_7690.1	HORVU7Hr1G021430	HORVU.MOREX.r3.7HG0650490	BaRT2v18chr7HG336480	#N/A	#N/A	#N/A	BaRT2v18chr7HG336480	#N/A	#N/A	#N/A
BaRT2v18chr5HG274780	DR_2-control_2	0.000243549	-1.7354	down-regulated	BaRT2v18chr5HG274780	Phosphatidylinositol N-acetyglucosaminlytransferase subunit P-related;DUF4378 domain-containing protein (Fragment)	GO:0016740;GO:0003824;GO:0016740;GO:0003824;GO:0016740;GO:0003824;GO:0016740;GO:0003824;GO:0016740;GO:0003824;GO:0016740;GO:0003824	transferase activity;catalytic activity;transferase activity;catalytic activity;transferase activity;catalytic activity;transferase activity;catalytic activity;transferase activity;catalytic activity;transferase activity;catalytic activity	MLOC_34058.2	HORVU5Hr1G112680	HORVU.MOREX.r3.5HG0525850	BaRT2v18chr5HG274780	#N/A	#N/A	#N/A	BaRT2v18chr5HG274780	#N/A	#N/A	#N/A
BaRT2v18chr5HG271340	DR_2-control_2	0.000314871	-1.73439	down-regulated	BaRT2v18chr5HG271340	Protein kinase domain-containing protein	GO:0030247;GO:0006468;GO:0016021;GO:0030246;GO:0006464;GO:0031224;GO:0005509;GO:0036211;GO:0005886;GO:0004672;GO:0043412;GO:0016020;GO:0016773;GO:0016310;GO:0071944;GO:0016301;GO:0006796;GO:0110165;GO:0140096;GO:0006793;GO:0016772;GO:0044267;GO:0005524;GO:0019538;GO:0032559;GO:0007166;GO:0030554;GO:0044260;GO:0035639;GO:1901564;GO:0032555;GO:0043170;GO:0017076;GO:0007165;GO:0032553;GO:0023052;GO:…	polysaccharide binding;protein phosphorylation;integral component of membrane;carbohydrate binding;cellular protein modification process;intrinsic component of membrane;calcium ion binding;protein modification process;plasma membrane;protein kinase activity;macromolecule modification;membrane;phosphotransferase activity, alcohol group as acceptor;phosphorylation;cell periphery;kinase activity;pho…	MLOC_14578.5	HORVU5Hr1G106720	HORVU.MOREX.r3.5HG0520120	BaRT2v18chr5HG271340	#N/A	#N/A	#N/A	BaRT2v18chr5HG271340	#N/A	#N/A	#N/A
BaRT2v18chr7HG336340	DR_2-control_2	0.0005252	-1.73315	down-regulated	BaRT2v18chr7HG336340	WRKY domain-containing protein	GO:0043565;GO:0005634;GO:0006355;GO:0003700;GO:1903506;GO:0043231;GO:0140110;GO:2001141;GO:0043227;GO:0051252;GO:0003677;GO:0043229;GO:0019219;GO:0003676;GO:0043226;GO:2000112;GO:0005622;GO:1901363;GO:0010556;GO:0097159;GO:0110165;GO:0031326;GO:0005488;GO:0009889;GO:0010468;GO:0051171;GO:0080090;GO:0031323;GO:0060255;GO:0019222;GO:0050794;GO:0050789;GO:0065007	sequence-specific DNA binding;nucleus;regulation of transcription, DNA-templated;DNA-binding transcription factor activity;regulation of nucleic acid-templated transcription;intracellular membrane-bounded organelle;transcription regulator activity;regulation of RNA biosynthetic process;membrane-bounded organelle;regulation of RNA metabolic process;DNA binding;intracellular organelle;regulation of…	MLOC_69575.1	HORVU6Hr1G028790	HORVU.MOREX.r3.7HG0650260	BaRT2v18chr7HG336340	WRKY	WRKY domain-containing protein	sequence-specific DNA binding;nucleus;regulation of transcription, DNA-templated;DNA-binding transcription factor activity;regulation of nucleic acid-templated transcription;intracellular membrane-bounded organelle;transcription regulator activity;regulation of RNA biosynthetic process;membrane-bounded organelle;regulation of RNA metabolic process;DNA binding;intracellular organelle;regulation of…	BaRT2v18chr7HG336340	#N/A	#N/A	#N/A
BaRT2v18chr6HG306040	DR_2-control_2	0.000105609	-1.73213	down-regulated	BaRT2v18chr6HG306040	Dual specificity protein kinase shkC;Seven transmembrane domain-containing tyrosine-protein kinase 1;Serine/threonine-protein kinase STY17 (Fragment);integrin-linked protein kinase 1-like;serine/threonine-protein kinase TNNI3K;Serine/threonine-protein kinase CTR1	GO:0004672;GO:0006468;GO:0016021;GO:0016773;GO:0006464;GO:0031224;GO:0016301;GO:0036211;GO:0016020;GO:0016772;GO:0016310;GO:0110165;GO:0140096;GO:0043412;GO:0005524;GO:0006796;GO:0032559;GO:0006793;GO:0030554;GO:0044267;GO:0035639;GO:0019538;GO:0032555;GO:0044260;GO:0017076;GO:1901564;GO:0032553;GO:0043170;GO:0097367;GO:0018108;GO:0043168;GO:0018212;GO:0000166;GO:0006807;GO:1901265;GO:0044238;GO:…	protein kinase activity;protein phosphorylation;integral component of membrane;phosphotransferase activity, alcohol group as acceptor;cellular protein modification process;intrinsic component of membrane;kinase activity;protein modification process;membrane;transferase activity, transferring phosphorus-containing groups;phosphorylation;cellular anatomical entity;catalytic activity, acting on a pr…	MLOC_14660.2	HORVU6Hr1G055820	HORVU.MOREX.r3.6HG0593300	BaRT2v18chr6HG306040	#N/A	#N/A	#N/A	BaRT2v18chr6HG306040	#N/A	#N/A	#N/A
BaRT2v18chr7HG371400	DR_2-control_2	0.00142491	-1.72604	down-regulated	BaRT2v18chr7HG371400	alpha/beta hydrolase domain-containing protein 17C;alpha/beta hydrolase domain-containing protein 17B;FSH1 domain-containing protein;Esterase/lipase/thioesterase;Alpha/beta hydrolase fold;Alpha/beta-Hydrolases superfamily protein	GO:0016787;GO:0006508;GO:0016021;GO:0008233;GO:0019538;GO:0031224;GO:0140096;GO:1901564;GO:0016020;GO:0003824;GO:0043170;GO:0110165;GO:0006807;GO:0044238;GO:0071704;GO:0008152	hydrolase activity;proteolysis;integral component of membrane;peptidase activity;protein metabolic process;intrinsic component of membrane;catalytic activity, acting on a protein;organonitrogen compound metabolic process;membrane;catalytic activity;macromolecule metabolic process;cellular anatomical entity;nitrogen compound metabolic process;primary metabolic process;organic substance metabolic p…	MLOC_14193.3	HORVU6Hr1G034870	HORVU.MOREX.r3.7HG0722640	BaRT2v18chr7HG371400	#N/A	#N/A	#N/A	BaRT2v18chr7HG371400	#N/A	#N/A	#N/A
BaRT2v18chr3HG167300	DR_2-control_2	0.00210187	-1.72117	down-regulated	BaRT2v18chr3HG167300	0	0	0	---NA---	HORVU3Hr1G105020	---NA---	BaRT2v18chr3HG167300	#N/A	#N/A	#N/A	BaRT2v18chr3HG167300	#N/A	#N/A	#N/A
BaRT2v18chr2HG070930	DR_2-control_2	0.00427093	-1.71938	down-regulated	BaRT2v18chr2HG070930	Receptor-like serine/threonine-protein kinase	GO:0048544;GO:0106311;GO:0016021;GO:0009875;GO:0106310;GO:0031224;GO:0009856;GO:0004674;GO:0016020;GO:0044706;GO:0004672;GO:0005886;GO:0008037;GO:0016773;GO:0071944;GO:0022414;GO:0016301;GO:0110165;GO:0000003;GO:0016772;GO:0051704;GO:0140096;GO:0032501;GO:0005524;GO:0006468;GO:0032559;GO:0006464;GO:0030554;GO:0036211;GO:0035639;GO:0007154;GO:0032555;GO:0016310;GO:0017076;GO:0043412;GO:0032553;GO:…	recognition of pollen;protein threonine kinase activity;integral component of membrane;pollen-pistil interaction;protein serine kinase activity;intrinsic component of membrane;pollination;protein serine/threonine kinase activity;membrane;multi-multicellular organism process;protein kinase activity;plasma membrane;cell recognition;phosphotransferase activity, alcohol group as acceptor;cell periphe…	MLOC_10133.1	HORVU2Hr1G042210	HORVU.MOREX.r3.2HG0136510	BaRT2v18chr2HG070930	#N/A	#N/A	#N/A	BaRT2v18chr2HG070930	#N/A	#N/A	#N/A
BaRT2v18chr6HG316200	DR_2-control_2	0.000991274	-1.71926	down-regulated	BaRT2v18chr6HG316200	RNA-dependent RNA polymerase	GO:0031047;GO:0003968;GO:0031380;GO:0016458;GO:0034062;GO:0031379;GO:0001172;GO:0097747;GO:0030880;GO:0010629;GO:0016779;GO:0140535;GO:0010605;GO:0140098;GO:0061695;GO:0009892;GO:0016772;GO:1990234;GO:0097659;GO:0003723;GO:0140513;GO:0032774;GO:0016740;GO:1902494;GO:0048519;GO:0003676;GO:0005634;GO:0034654;GO:1901363;GO:0032991;GO:0016070;GO:0097159;GO:0043231;GO:0030422;GO:0005488;GO:0043227;GO:…	gene silencing by RNA;RNA-directed 5'-3' RNA polymerase activity;nuclear RNA-directed RNA polymerase complex;gene silencing;5'-3' RNA polymerase activity;RNA-directed RNA polymerase complex;transcription, RNA-templated;RNA polymerase activity;RNA polymerase complex;negative regulation of gene expression;nucleotidyltransferase activity;intracellular protein-containing complex;negative regulation o…	MLOC_65625.1	HORVU6Hr1G074180	HORVU.MOREX.r3.6HG0613450	BaRT2v18chr6HG316200	#N/A	#N/A	#N/A	BaRT2v18chr6HG316200	#N/A	#N/A	#N/A
BaRT2v18chr1HG047930	DR_2-control_2	0.00328659	-1.71762	down-regulated	BaRT2v18chr1HG047930	Probable protein ABIL1	GO:0005856;GO:0043232;GO:0043228;GO:0043229;GO:0043226;GO:0005737;GO:0005622;GO:0110165	cytoskeleton;intracellular non-membrane-bounded organelle;non-membrane-bounded organelle;intracellular organelle;organelle;cytoplasm;intracellular anatomical structure;cellular anatomical entity	MLOC_63838.1	HORVU1Hr1G011420	HORVU.MOREX.r3.1HG0092870	BaRT2v18chr1HG047930	#N/A	#N/A	#N/A	BaRT2v18chr1HG047930	#N/A	#N/A	#N/A
BaRT2v18chr7HG382460	DR_2-control_2	0.00878349	-1.71618	down-regulated	BaRT2v18chr7HG382460	0	0	0	---NA---	---NA---	---NA---	BaRT2v18chr7HG382460	#N/A	#N/A	#N/A	BaRT2v18chr7HG382460	#N/A	#N/A	#N/A
BaRT2v18chr4HG180050	DR_2-control_2	0.000178416	-1.71396	down-regulated	BaRT2v18chr4HG180050	16S rRNA (uracil(1498)-N(3))-methyltransferase	GO:0006364;GO:0008168;GO:0005737;GO:0016072;GO:0016741;GO:0005622;GO:0042254;GO:0070042;GO:0110165;GO:0022613;GO:0016436;GO:0034470;GO:0016740;GO:0006396;GO:0008649;GO:0034660;GO:0140102;GO:0044085;GO:0008170;GO:0071840;GO:0008173;GO:0016070;GO:0008757;GO:0090304;GO:0140098;GO:0010467;GO:0003824;GO:0070475;GO:0006139;GO:0032259;GO:0046483;GO:0006725;GO:0031167;GO:0000154;GO:1901360;GO:0001510;GO:…	rRNA processing;methyltransferase activity;cytoplasm;rRNA metabolic process;transferase activity, transferring one-carbon groups;intracellular anatomical structure;ribosome biogenesis;rRNA (uridine-N3-)-methyltransferase activity;cellular anatomical entity;ribonucleoprotein complex biogenesis;rRNA (uridine) methyltransferase activity;ncRNA processing;transferase activity;RNA processing;rRNA methy…	MLOC_53721.1	---NA---	HORVU.MOREX.r3.4HG0339390	BaRT2v18chr4HG180050	#N/A	#N/A	#N/A	BaRT2v18chr4HG180050	#N/A	#N/A	#N/A
BaRT2v18chr4HG206270	DR_2-control_2	0.00363532	-1.71254	down-regulated	BaRT2v18chr4HG206270	Sugar transport protein 13;Hexose transporter;Sugar/inositol transporter	GO:0015293;GO:0055085;GO:0016021;GO:0022857;GO:0008643;GO:0031224;GO:0005215;GO:0006810;GO:0016020;GO:0015291;GO:0051234;GO:0009506;GO:0022804;GO:0051179;GO:0055044;GO:0006820;GO:0005358;GO:0005911;GO:0071702;GO:0005356;GO:0070161;GO:0006811;GO:0009679;GO:0030054;GO:0006817;GO:0005355;GO:0009536;GO:0015698;GO:0005351;GO:0005886;GO:0009987;GO:0005402;GO:0071944;GO:0009651;GO:0015149;GO:0043231;GO:…	symporter activity;transmembrane transport;integral component of membrane;transmembrane transporter activity;carbohydrate transport;intrinsic component of membrane;transporter activity;transport;membrane;secondary active transmembrane transporter activity;establishment of localization;plasmodesma;active transmembrane transporter activity;localization;symplast;anion transport;high-affinity glucose…	MLOC_57236.1	HORVU2Hr1G041080	HORVU.MOREX.r3.4HG0396130	BaRT2v18chr4HG206270	#N/A	#N/A	#N/A	BaRT2v18chr4HG206270	#N/A	#N/A	#N/A
BaRT2v18chr2HG108940	DR_2-control_2	0.000484748	-1.71029	down-regulated	BaRT2v18chr2HG108940	diacylglycerol kinase	GO:0007205;GO:0004143;GO:0005887;GO:0003951;GO:0007186;GO:0031226;GO:0006952;GO:0016773;GO:0005886;GO:0006950;GO:0016301;GO:0071944;GO:0007165;GO:0016772;GO:0016021;GO:0023052;GO:0005524;GO:0031224;GO:0007154;GO:0032559;GO:0016020;GO:0051716;GO:0030554;GO:0110165;GO:0016310;GO:0035639;GO:0050896;GO:0032555;GO:0017076;GO:0006796;GO:0032553;GO:0050794;GO:0097367;GO:0006793;GO:0050789;GO:0043168;GO:…	protein kinase C-activating G protein-coupled receptor signaling pathway;diacylglycerol kinase activity;integral component of plasma membrane;NAD+ kinase activity;G protein-coupled receptor signaling pathway;intrinsic component of plasma membrane;defense response;phosphotransferase activity, alcohol group as acceptor;plasma membrane;response to stress;kinase activity;cell periphery;signal transdu…	MLOC_51003.2	HORVU7Hr1G092530	HORVU.MOREX.r3.2HG0207660	BaRT2v18chr2HG108940	#N/A	#N/A	#N/A	BaRT2v18chr2HG108940	#N/A	#N/A	#N/A
BaRT2v18chr5HG247120	DR_2-control_2	0.00540796	-1.70186	down-regulated	BaRT2v18chr5HG247120	Protein kinase domain-containing protein	GO:0004672;GO:0006468;GO:0005886;GO:0016773;GO:0006464;GO:0071944;GO:0016301;GO:0036211;GO:0016020;GO:0016772;GO:0016310;GO:0016021;GO:0140096;GO:0043412;GO:0031224;GO:0005524;GO:0006796;GO:0110165;GO:0032559;GO:0006793;GO:0030554;GO:0044267;GO:0035639;GO:0019538;GO:0032555;GO:0044260;GO:0017076;GO:1901564;GO:0032553;GO:0043170;GO:0097367;GO:0046777;GO:0043168;GO:0006807;GO:0000166;GO:0044238;GO:…	protein kinase activity;protein phosphorylation;plasma membrane;phosphotransferase activity, alcohol group as acceptor;cellular protein modification process;cell periphery;kinase activity;protein modification process;membrane;transferase activity, transferring phosphorus-containing groups;phosphorylation;integral component of membrane;catalytic activity, acting on a protein;macromolecule modifica…	MLOC_64339.4	HORVU3Hr1G077170	HORVU.MOREX.r3.5HG0479660	BaRT2v18chr5HG247120	#N/A	#N/A	#N/A	BaRT2v18chr5HG247120	#N/A	#N/A	#N/A
BaRT2v18chr5HG278590	DR_2-control_2	0.00339953	-1.70172	down-regulated	BaRT2v18chr5HG278590	Receptor-like serine/threonine-protein kinase	GO:0048544;GO:0106311;GO:0016021;GO:0009875;GO:0106310;GO:0031224;GO:0009856;GO:0004674;GO:0016020;GO:0044706;GO:0004672;GO:0005774;GO:0008037;GO:0016773;GO:0005773;GO:0022414;GO:0016301;GO:0098588;GO:0000003;GO:0140096;GO:0005739;GO:0051704;GO:0016772;GO:0031090;GO:0032501;GO:0005524;GO:0043231;GO:0006468;GO:0032559;GO:0043227;GO:0006464;GO:0030554;GO:0043229;GO:0036211;GO:0035639;GO:0043226;GO:…	recognition of pollen;protein threonine kinase activity;integral component of membrane;pollen-pistil interaction;protein serine kinase activity;intrinsic component of membrane;pollination;protein serine/threonine kinase activity;membrane;multi-multicellular organism process;protein kinase activity;vacuolar membrane;cell recognition;phosphotransferase activity, alcohol group as acceptor;vacuole;re…	MLOC_63679.1	HORVU7Hr1G118900	HORVU.MOREX.r3.5HG0532650	BaRT2v18chr5HG278590	#N/A	#N/A	#N/A	BaRT2v18chr5HG278590	#N/A	#N/A	#N/A
BaRT2v18chr4HG182900	DR_2-control_2	2.85527408269718e-05	-1.70141	down-regulated	BaRT2v18chr4HG182900	probably inactive leucine-rich repeat receptor-like protein kinase At5g48380;Protein kinase domain-containing protein;Putative systemin receptor SR160;Brassinosteroid LRR receptor kinase	GO:0004672;GO:0006468;GO:0016021;GO:0016773;GO:0006464;GO:0031224;GO:0016301;GO:0036211;GO:0016020;GO:0016772;GO:0043412;GO:0110165;GO:0140096;GO:0016310;GO:0005524;GO:0006796;GO:0032559;GO:0006793;GO:0030554;GO:0044267;GO:0035639;GO:0019538;GO:0032555;GO:0044260;GO:0017076;GO:1901564;GO:0032553;GO:0043170;GO:0097367;GO:0006807;GO:0043168;GO:0044238;GO:0000166;GO:0044237;GO:1901265;GO:0071704;GO:…	protein kinase activity;protein phosphorylation;integral component of membrane;phosphotransferase activity, alcohol group as acceptor;cellular protein modification process;intrinsic component of membrane;kinase activity;protein modification process;membrane;transferase activity, transferring phosphorus-containing groups;macromolecule modification;cellular anatomical entity;catalytic activity, act…	MLOC_2655.1	HORVU4Hr1G014760	HORVU.MOREX.r3.4HG0343800	BaRT2v18chr4HG182900	#N/A	#N/A	#N/A	BaRT2v18chr4HG182900	#N/A	#N/A	#N/A
BaRT2v18chr2HG085410	DR_2-control_2	0.00498131	-1.70078	down-regulated	BaRT2v18chr2HG085410	Alfin-like transcription factor;PHD finger protein ALFIN-LIKE 7;PHD-type domain-containing protein	GO:0042393;GO:0006355;GO:0005634;GO:0005515;GO:1903506;GO:0043231;GO:2001141;GO:0046872;GO:0043227;GO:0051252;GO:0043169;GO:0043229;GO:0019219;GO:0000976;GO:0043226;GO:2000112;GO:0001067;GO:0005622;GO:0010556;GO:0003712;GO:0016021;GO:0031326;GO:1990837;GO:0031224;GO:0009889;GO:0003690;GO:0016020;GO:0010468;GO:0043167;GO:0110165;GO:0051171;GO:0098772;GO:0080090;GO:0043565;GO:0031323;GO:0140110;GO:…	histone binding;regulation of transcription, DNA-templated;nucleus;protein binding;regulation of nucleic acid-templated transcription;intracellular membrane-bounded organelle;regulation of RNA biosynthetic process;metal ion binding;membrane-bounded organelle;regulation of RNA metabolic process;cation binding;intracellular organelle;regulation of nucleobase-containing compound metabolic process;tr…	MLOC_72504.1	HORVU2Hr1G077670	HORVU.MOREX.r3.2HG0170910	BaRT2v18chr2HG085410	#N/A	#N/A	#N/A	BaRT2v18chr2HG085410	#N/A	#N/A	#N/A
BaRT2v18chr5HG267270	DR_2-control_2	0.00951205	-1.69926	down-regulated	BaRT2v18chr5HG267270	0	0	0	---NA---	---NA---	---NA---	BaRT2v18chr5HG267270	#N/A	#N/A	#N/A	BaRT2v18chr5HG267270	#N/A	#N/A	#N/A
BaRT2v18chr5HG253360	DR_2-control_2	0.000727738	-1.69874	down-regulated	BaRT2v18chr5HG253360	putative wall-associated receptor kinase-like 16;Protein kinase domain-containing protein	GO:0030247;GO:0006468;GO:0016021;GO:0005509;GO:0006464;GO:0031224;GO:0030246;GO:0036211;GO:0016020;GO:0004674;GO:0043412;GO:0005886;GO:0004672;GO:0016310;GO:0071944;GO:0016773;GO:0006796;GO:0110165;GO:0016301;GO:0006793;GO:0140096;GO:0044267;GO:0016772;GO:0019538;GO:0005524;GO:0007166;GO:0032559;GO:0044260;GO:0030554;GO:1901564;GO:0035639;GO:0043170;GO:0032555;GO:0006807;GO:0017076;GO:0007165;GO:…	polysaccharide binding;protein phosphorylation;integral component of membrane;calcium ion binding;cellular protein modification process;intrinsic component of membrane;carbohydrate binding;protein modification process;membrane;protein serine/threonine kinase activity;macromolecule modification;plasma membrane;protein kinase activity;phosphorylation;cell periphery;phosphotransferase activity, alco…	MLOC_11098.1	HORVU5Hr1G070360	HORVU.MOREX.r3.5HG0490230	BaRT2v18chr5HG253360	#N/A	#N/A	#N/A	BaRT2v18chr5HG253360	#N/A	#N/A	#N/A
BaRT2v18chr1HG023250	DR_2-control_2	0.000863051	-1.69315	down-regulated	BaRT2v18chr1HG023250	PLATZ transcription factor	GO:0008270;GO:0016021;GO:0046914;GO:0031224;GO:0046872;GO:0016020;GO:0043169;GO:0110165;GO:0043167;GO:0005488	zinc ion binding;integral component of membrane;transition metal ion binding;intrinsic component of membrane;metal ion binding;membrane;cation binding;cellular anatomical entity;ion binding;binding	MLOC_21744.1	HORVU6Hr1G067060	HORVU.MOREX.r3.1HG0053060	BaRT2v18chr1HG023250	#N/A	#N/A	#N/A	BaRT2v18chr1HG023250	#N/A	#N/A	#N/A
BaRT2v18chr2HG071560	DR_2-control_2	0.00409732	-1.6913	down-regulated	BaRT2v18chr2HG071560	chitin-inducible gibberellin-responsive protein 1-like isoform X1;chitin-inducible gibberellin-responsive protein 1-like;Chitin-inducible gibberellin-responsive protein 1;GRAS domain-containing protein;scarecrow-like protein 21	GO:0043565;GO:0005634;GO:0006355;GO:0003700;GO:0043231;GO:1903506;GO:0140110;GO:0043227;GO:2001141;GO:0051252;GO:0003677;GO:0043229;GO:0019219;GO:0043226;GO:0003676;GO:2000112;GO:0005622;GO:1901363;GO:0010556;GO:0097159;GO:0110165;GO:0031326;GO:0005488;GO:0009889;GO:0016747;GO:0010468;GO:0016746;GO:0051171;GO:0016740;GO:0080090;GO:0003824;GO:0031323;GO:0060255;GO:0019222;GO:0050794;GO:0050789;GO:…	sequence-specific DNA binding;nucleus;regulation of transcription, DNA-templated;DNA-binding transcription factor activity;intracellular membrane-bounded organelle;regulation of nucleic acid-templated transcription;transcription regulator activity;membrane-bounded organelle;regulation of RNA biosynthetic process;regulation of RNA metabolic process;DNA binding;intracellular organelle;regulation of…	MLOC_6971.1	HORVU2Hr1G043780	HORVU.MOREX.r3.2HG0138250	BaRT2v18chr2HG071560	GRAS	chitin-inducible gibberellin-responsive protein 1-like isoform X1;chitin-inducible gibberellin-responsive protein 1-like;Chitin-inducible gibberellin-responsive protein 1;GRAS domain-containing protein;scarecrow-like protein 21	sequence-specific DNA binding;nucleus;regulation of transcription, DNA-templated;DNA-binding transcription factor activity;intracellular membrane-bounded organelle;regulation of nucleic acid-templated transcription;transcription regulator activity;membrane-bounded organelle;regulation of RNA biosynthetic process;regulation of RNA metabolic process;DNA binding;intracellular organelle;regulation of…	BaRT2v18chr2HG071560	#N/A	#N/A	#N/A
BaRT2v18chr4HG179560	DR_2-control_2	0.000675635	-1.68647	down-regulated	BaRT2v18chr4HG179560	PfkB domain-containing protein	GO:0016301;GO:0016310;GO:0015935;GO:0016772;GO:0006796;GO:0044391;GO:0006793;GO:0016773;GO:1990904;GO:0016740;GO:0044237;GO:0005840;GO:0008353;GO:0008152;GO:0032991;GO:0004693;GO:0051726;GO:0043232;GO:0097472;GO:0009987;GO:0043228;GO:0003824;GO:0006468;GO:0043229;GO:0004674;GO:0044267;GO:0043226;GO:0004672;GO:0006464;GO:0005622;GO:0036211;GO:0140096;GO:0110165;GO:0043412;GO:0003735;GO:0019538;GO:…	kinase activity;phosphorylation;small ribosomal subunit;transferase activity, transferring phosphorus-containing groups;phosphate-containing compound metabolic process;ribosomal subunit;phosphorus metabolic process;phosphotransferase activity, alcohol group as acceptor;ribonucleoprotein complex;transferase activity;cellular metabolic process;ribosome;RNA polymerase II CTD heptapeptide repeat kina…	MLOC_74713.2	---NA---	HORVU.MOREX.r3.4HG0338460	BaRT2v18chr4HG179560	#N/A	#N/A	#N/A	BaRT2v18chr4HG179560	#N/A	#N/A	#N/A
BaRT2v18chr7HG353170	DR_2-control_2	0.00233846	-1.68555	down-regulated	BaRT2v18chr7HG353170	E3 ubiquitin-protein ligase RNF4;RING/U-box superfamily protein	GO:0016874;GO:0003824;GO:0016874;GO:0003824	ligase activity;catalytic activity;ligase activity;catalytic activity	MLOC_60.2	HORVU6Hr1G083900	HORVU.MOREX.r3.7HG0683040	BaRT2v18chr7HG353170	#N/A	#N/A	#N/A	BaRT2v18chr7HG353170	#N/A	#N/A	#N/A
BaRT2v18chr5HG250820	DR_2-control_2	0.00224523	-1.68533	down-regulated	BaRT2v18chr5HG250820	Hexosyltransferase	GO:0006486;GO:0000139;GO:0016757;GO:0043413;GO:0098791;GO:0048531;GO:0009101;GO:0005794;GO:0008378;GO:0009100;GO:0098588;GO:0016740;GO:0070085;GO:0031984;GO:0016758;GO:0012505;GO:1901137;GO:0003824;GO:0031090;GO:0006464;GO:0036211;GO:0043231;GO:1901135;GO:0043227;GO:0043412;GO:0043229;GO:0034645;GO:0043226;GO:0009059;GO:0005737;GO:0044267;GO:0005622;GO:1901566;GO:0016021;GO:0019538;GO:0031224;GO:…	protein glycosylation;Golgi membrane;transferase activity, transferring glycosyl groups;macromolecule glycosylation;Golgi apparatus subcompartment;beta-1,3-galactosyltransferase activity;glycoprotein biosynthetic process;Golgi apparatus;galactosyltransferase activity;glycoprotein metabolic process;bounding membrane of organelle;transferase activity;glycosylation;organelle subcompartment;transfera…	MLOC_13941.2	HORVU5Hr1G067750	HORVU.MOREX.r3.5HG0485940	BaRT2v18chr5HG250820	#N/A	#N/A	#N/A	BaRT2v18chr5HG250820	#N/A	#N/A	#N/A
BaRT2v18chr6HG313780	DR_2-control_2	0.00176879	-1.67611	down-regulated	BaRT2v18chr6HG313780	Protein kinase domain-containing protein	GO:0030246;GO:0006468;GO:0005886;GO:0004672;GO:0006464;GO:0071944;GO:0016773;GO:0036211;GO:0016021;GO:0016301;GO:0043412;GO:0031224;GO:0140096;GO:0016310;GO:0016020;GO:0016772;GO:0002229;GO:0110165;GO:0004674;GO:0002239;GO:0005524;GO:0006796;GO:0032559;GO:0006793;GO:0030554;GO:0044267;GO:0035639;GO:0007178;GO:0032555;GO:0019538;GO:0017076;GO:0042742;GO:0032553;GO:0009617;GO:0004675;GO:0007167;GO:…	carbohydrate binding;protein phosphorylation;plasma membrane;protein kinase activity;cellular protein modification process;cell periphery;phosphotransferase activity, alcohol group as acceptor;protein modification process;integral component of membrane;kinase activity;macromolecule modification;intrinsic component of membrane;catalytic activity, acting on a protein;phosphorylation;membrane;transf…	MLOC_70011.1	HORVU3Hr1G076680	HORVU.MOREX.r3.6HG0608990	BaRT2v18chr6HG313780	#N/A	#N/A	#N/A	BaRT2v18chr6HG313780	#N/A	#N/A	#N/A
BaRT2v18chr5HG268250	DR_2-control_2	0.00463975	-1.67274	down-regulated	BaRT2v18chr5HG268250	0	GO:0005516;GO:0080142;GO:0005634;GO:0005515;GO:0010337;GO:0043231;GO:0010565;GO:0005488;GO:0043227;GO:0062012;GO:0043565;GO:0043229;GO:0003700;GO:0006355;GO:0043226;GO:0140110;GO:1903506;GO:0005622;GO:2001141;GO:0003677;GO:0016021;GO:0051252;GO:0003676;GO:0031224;GO:0019219;GO:1901363;GO:0016020;GO:2000112;GO:0097159;GO:0110165;GO:0010556;GO:0031326;GO:0009889;GO:0010468;GO:0051171;GO:0080090;GO:…	calmodulin binding;regulation of salicylic acid biosynthetic process;nucleus;protein binding;regulation of salicylic acid metabolic process;intracellular membrane-bounded organelle;regulation of cellular ketone metabolic process;binding;membrane-bounded organelle;regulation of small molecule metabolic process;sequence-specific DNA binding;intracellular organelle;DNA-binding transcription factor a…	MLOC_62114.2	HORVU5Hr1G100150	HORVU.MOREX.r3.5HG0514660	BaRT2v18chr5HG268250	#N/A	#N/A	#N/A	BaRT2v18chr5HG268250	#N/A	#N/A	#N/A
BaRT2v18chr4HG176960	DR_2-control_2	0.000315462	-1.67244	down-regulated	BaRT2v18chr4HG176960	0	0	0	---NA---	HORVU4Hr1G004460	HORVU.MOREX.r3.4HG0334860	BaRT2v18chr4HG176960	#N/A	#N/A	#N/A	BaRT2v18chr4HG176960	#N/A	#N/A	#N/A
BaRT2v18chr2HG097410	DR_2-control_2	0.00597431	-1.67018	down-regulated	BaRT2v18chr2HG097410	Non-specific serine/threonine protein kinase	GO:0004672;GO:0006468;GO:0016021;GO:0016773;GO:0006464;GO:0031224;GO:0016301;GO:0036211;GO:0016020;GO:0140096;GO:0043412;GO:0005886;GO:0016772;GO:0016310;GO:0071944;GO:0005524;GO:0046777;GO:0110165;GO:0032559;GO:0006796;GO:0030554;GO:0006793;GO:0035639;GO:0044267;GO:0032555;GO:0019538;GO:0017076;GO:0044260;GO:0032553;GO:1901564;GO:0097367;GO:0043170;GO:0043168;GO:0006807;GO:0000166;GO:0044238;GO:…	protein kinase activity;protein phosphorylation;integral component of membrane;phosphotransferase activity, alcohol group as acceptor;cellular protein modification process;intrinsic component of membrane;kinase activity;protein modification process;membrane;catalytic activity, acting on a protein;macromolecule modification;plasma membrane;transferase activity, transferring phosphorus-containing g…	MLOC_56164.3	HORVU3Hr1G093550	HORVU.MOREX.r3.2HG0190290	BaRT2v18chr2HG097410	#N/A	#N/A	#N/A	BaRT2v18chr2HG097410	#N/A	#N/A	#N/A
BaRT2v18chr5HG227180	DR_2-control_2	0.00837941	-1.6699	down-regulated	BaRT2v18chr5HG227180	Peroxisomal membrane protein PMP22	GO:0016021;GO:0031224;GO:0016020;GO:0005737;GO:0005622;GO:0110165;GO:0016021;GO:0031224;GO:0016020;GO:0005737;GO:0005622;GO:0110165	integral component of membrane;intrinsic component of membrane;membrane;cytoplasm;intracellular anatomical structure;cellular anatomical entity;integral component of membrane;intrinsic component of membrane;membrane;cytoplasm;intracellular anatomical structure;cellular anatomical entity	MLOC_20868.2	HORVU5Hr1G016400	HORVU.MOREX.r3.5HG0436680	BaRT2v18chr5HG227180	#N/A	#N/A	#N/A	BaRT2v18chr5HG227180	#N/A	#N/A	#N/A
BaRT2v18chr6HG284150	DR_2-control_2	0.0042713	-1.66304	down-regulated	BaRT2v18chr6HG284150	Protein kinase domain-containing protein	GO:0004672;GO:0006468;GO:0016021;GO:0016773;GO:0006464;GO:0031224;GO:0016301;GO:0036211;GO:0016020;GO:0140096;GO:0043412;GO:0005886;GO:0016772;GO:0016310;GO:0071944;GO:0005524;GO:0006796;GO:0110165;GO:0032559;GO:0006793;GO:0030554;GO:0044267;GO:0035639;GO:0019538;GO:0032555;GO:0044260;GO:0017076;GO:1901564;GO:0032553;GO:0043170;GO:0097367;GO:0006807;GO:0043168;GO:0044238;GO:0000166;GO:0044237;GO:…	protein kinase activity;protein phosphorylation;integral component of membrane;phosphotransferase activity, alcohol group as acceptor;cellular protein modification process;intrinsic component of membrane;kinase activity;protein modification process;membrane;catalytic activity, acting on a protein;macromolecule modification;plasma membrane;transferase activity, transferring phosphorus-containing g…	MLOC_14052.1	HORVU6Hr1G002290	HORVU.MOREX.r3.6HG0540870	BaRT2v18chr6HG284150	#N/A	#N/A	#N/A	BaRT2v18chr6HG284150	#N/A	#N/A	#N/A
BaRT2v18chr1HG008290	DR_2-control_2	0.00442023	-1.6588	down-regulated	BaRT2v18chr1HG008290	Pto-interacting protein 1;Pto kinase interactor;pto-interacting protein 1-like;Protein kinase domain-containing protein	GO:0004674;GO:0006468;GO:0016021;GO:0004672;GO:0006464;GO:0031224;GO:0016773;GO:0036211;GO:0016020;GO:0016301;GO:0043412;GO:0110165;GO:0140096;GO:0016310;GO:0016772;GO:0006796;GO:0005524;GO:0006793;GO:0032559;GO:0044267;GO:0030554;GO:0019538;GO:0035639;GO:0044260;GO:0032555;GO:1901564;GO:0017076;GO:0043170;GO:0032553;GO:0006807;GO:0097367;GO:0044238;GO:0043168;GO:0044237;GO:0000166;GO:0071704;GO:…	protein serine/threonine kinase activity;protein phosphorylation;integral component of membrane;protein kinase activity;cellular protein modification process;intrinsic component of membrane;phosphotransferase activity, alcohol group as acceptor;protein modification process;membrane;kinase activity;macromolecule modification;cellular anatomical entity;catalytic activity, acting on a protein;phosph…	MLOC_56925.1	HORVU3Hr1G041820	HORVU.MOREX.r3.1HG0017750	BaRT2v18chr1HG008290	#N/A	#N/A	#N/A	BaRT2v18chr1HG008290	#N/A	#N/A	#N/A
BaRT2v18chr5HG268280	DR_2-control_2	7.65573677126673e-05	-1.65321	down-regulated	BaRT2v18chr5HG268280	0	GO:0005516;GO:0080142;GO:0005634;GO:0005515;GO:0010337;GO:0043231;GO:0010565;GO:0005488;GO:0043227;GO:0062012;GO:0043565;GO:0043229;GO:0003700;GO:0006355;GO:0043226;GO:0140110;GO:1903506;GO:0005622;GO:2001141;GO:0003677;GO:0016021;GO:0051252;GO:0003676;GO:0031224;GO:0019219;GO:1901363;GO:0016020;GO:2000112;GO:0097159;GO:0110165;GO:0010556;GO:0031326;GO:0009889;GO:0010468;GO:0051171;GO:0080090;GO:…	calmodulin binding;regulation of salicylic acid biosynthetic process;nucleus;protein binding;regulation of salicylic acid metabolic process;intracellular membrane-bounded organelle;regulation of cellular ketone metabolic process;binding;membrane-bounded organelle;regulation of small molecule metabolic process;sequence-specific DNA binding;intracellular organelle;DNA-binding transcription factor a…	MLOC_66071.3	HORVU5Hr1G100150	HORVU.MOREX.r3.5HG0514690	BaRT2v18chr5HG268280	#N/A	#N/A	#N/A	BaRT2v18chr5HG268280	#N/A	#N/A	#N/A
BaRT2v18chr6HG283230	DR_2-control_2	0.00178445	-1.65238	down-regulated	BaRT2v18chr6HG283230	Calcium binding EGF domain containing protein, expressed;Protein kinase domain-containing protein	GO:0030247;GO:0006468;GO:0016021;GO:0005509;GO:0006464;GO:0031224;GO:0030246;GO:0036211;GO:0016020;GO:0004672;GO:0043412;GO:0005886;GO:0016773;GO:0016310;GO:0071944;GO:0016301;GO:0006796;GO:0110165;GO:0140096;GO:0006793;GO:0016772;GO:0044267;GO:0005524;GO:0019538;GO:0032559;GO:0007166;GO:0030554;GO:0044260;GO:0035639;GO:1901564;GO:0032555;GO:0043170;GO:0017076;GO:0007165;GO:0032553;GO:0023052;GO:…	polysaccharide binding;protein phosphorylation;integral component of membrane;calcium ion binding;cellular protein modification process;intrinsic component of membrane;carbohydrate binding;protein modification process;membrane;protein kinase activity;macromolecule modification;plasma membrane;phosphotransferase activity, alcohol group as acceptor;phosphorylation;cell periphery;kinase activity;pho…	MLOC_9378.1	HORVU6Hr1G004560	HORVU.MOREX.r3.6HG0542560	BaRT2v18chr6HG283230	#N/A	#N/A	#N/A	BaRT2v18chr6HG283230	#N/A	#N/A	#N/A
BaRT2v18chr2HG081840	DR_2-control_2	0.00599683	-1.64835	down-regulated	BaRT2v18chr2HG081840	Calmodulin-binding transcription activator 4	GO:0005516;GO:0005634;GO:0006357;GO:0005515;GO:0043231;GO:0006355;GO:0043227;GO:0003677;GO:1903506;GO:0043229;GO:0003676;GO:2001141;GO:0043226;GO:1901363;GO:0051252;GO:0005622;GO:0097159;GO:0019219;GO:0003712;GO:2000112;GO:0016021;GO:0003690;GO:0010556;GO:0031224;GO:0005488;GO:0031326;GO:0016020;GO:0098772;GO:0009889;GO:0110165;GO:0140110;GO:0010468;GO:0051171;GO:0080090;GO:0031323;GO:0060255;GO:…	calmodulin binding;nucleus;regulation of transcription by RNA polymerase II;protein binding;intracellular membrane-bounded organelle;regulation of transcription, DNA-templated;membrane-bounded organelle;DNA binding;regulation of nucleic acid-templated transcription;intracellular organelle;nucleic acid binding;regulation of RNA biosynthetic process;organelle;heterocyclic compound binding;regulatio…	MLOC_63299.1	HORVU2Hr1G069950	HORVU.MOREX.r3.2HG0162910	BaRT2v18chr2HG081840	CAMTA	Calmodulin-binding transcription activator 4	calmodulin binding;nucleus;regulation of transcription by RNA polymerase II;protein binding;intracellular membrane-bounded organelle;regulation of transcription, DNA-templated;membrane-bounded organelle;DNA binding;regulation of nucleic acid-templated transcription;intracellular organelle;nucleic acid binding;regulation of RNA biosynthetic process;organelle;heterocyclic compound binding;regulatio…	BaRT2v18chr2HG081840	#N/A	#N/A	#N/A
BaRT2v18chr5HG278820	DR_2-control_2	0.000199998	-1.63119	down-regulated	BaRT2v18chr5HG278820	pirin-like protein isoform X1;Pirin-like protein 2;Pirin, putative, expressed	GO:0016021;GO:0031224;GO:0016020;GO:0110165;GO:0016021;GO:0031224;GO:0016020;GO:0110165	integral component of membrane;intrinsic component of membrane;membrane;cellular anatomical entity;integral component of membrane;intrinsic component of membrane;membrane;cellular anatomical entity	MLOC_54297.3	HORVU5Hr1G120800	HORVU.MOREX.r3.5HG0533230	BaRT2v18chr5HG278820	#N/A	#N/A	#N/A	BaRT2v18chr5HG278820	#N/A	#N/A	#N/A
BaRT2v18chr2HG103560	DR_2-control_2	0.00675918	-1.62833	down-regulated	BaRT2v18chr2HG103560	LRR receptor-like serine/threonine-protein kinase EFR	GO:0016301;GO:0016310;GO:0016021;GO:0016772;GO:0006468;GO:0031224;GO:0033612;GO:0006796;GO:0016020;GO:0004672;GO:0006793;GO:0110165;GO:0016773;GO:0006464;GO:0016740;GO:0036211;GO:0140096;GO:0043412;GO:0005102;GO:0044267;GO:0005524;GO:0019538;GO:0032559;GO:0044260;GO:0030554;GO:1901564;GO:0035639;GO:0043170;GO:0032555;GO:0044237;GO:0017076;GO:0006807;GO:0032553;GO:0008152;GO:0097367;GO:0044238;GO:…	kinase activity;phosphorylation;integral component of membrane;transferase activity, transferring phosphorus-containing groups;protein phosphorylation;intrinsic component of membrane;receptor serine/threonine kinase binding;phosphate-containing compound metabolic process;membrane;protein kinase activity;phosphorus metabolic process;cellular anatomical entity;phosphotransferase activity, alcohol g…	MLOC_25288.1	HORVU2Hr1G107150	HORVU.MOREX.r3.2HG0198470	BaRT2v18chr2HG103560	#N/A	#N/A	#N/A	BaRT2v18chr2HG103560	#N/A	#N/A	#N/A
BaRT2v18chr7HG340460	DR_2-control_2	0.00405796	-1.6283	down-regulated	BaRT2v18chr7HG340460	Nodulin-like domain-containing protein;protein NUCLEAR FUSION DEFECTIVE 4;Inner membrane protein yhjX (Fragment)	GO:0022857;GO:0006817;GO:0016021;GO:0005215;GO:0055085;GO:0031224;GO:0006810;GO:0016020;GO:0051234;GO:0110165;GO:0051179;GO:0015698;GO:0006820;GO:0006811;GO:0009987;GO:0022857;GO:0006817;GO:0016021;GO:0005215;GO:0055085;GO:0031224;GO:0006810;GO:0016020;GO:0051234;GO:0110165;GO:0051179;GO:0015698;GO:0006820;GO:0006811;GO:0009987;GO:0022857;GO:0006817;GO:0016021;GO:0005215;GO:0055085;GO:0031224;GO:…	transmembrane transporter activity;phosphate ion transport;integral component of membrane;transporter activity;transmembrane transport;intrinsic component of membrane;transport;membrane;establishment of localization;cellular anatomical entity;localization;inorganic anion transport;anion transport;ion transport;cellular process;transmembrane transporter activity;phosphate ion transport;integral co…	MLOC_5121.1	HORVU7Hr1G029060	HORVU.MOREX.r3.7HG0657910	BaRT2v18chr7HG340460	#N/A	#N/A	#N/A	BaRT2v18chr7HG340460	#N/A	#N/A	#N/A
BaRT2v18chr3HG148980	DR_2-control_2	0.000627665	-1.62208	down-regulated	BaRT2v18chr3HG148980	MACPF domain-containing protein;Membrane attack complex component/perforin (MACPF) domain containing protein;Putative MAC/Perforin domain-containing protein	GO:0009626;GO:0005886;GO:0004568;GO:0034050;GO:0071944;GO:0004553;GO:0051702;GO:0016020;GO:0016798;GO:0045087;GO:0016787;GO:0110165;GO:0012501;GO:0003824;GO:0008219;GO:0006955;GO:0098542;GO:0002376;GO:0006952;GO:0051707;GO:0043207;GO:0009607;GO:0010337;GO:0009605;GO:0044403;GO:0033554;GO:0044419;GO:0006950;GO:0010565;GO:0062012;GO:0051716;GO:0050896;GO:0031323;GO:0019222;GO:0050794;GO:0050789;GO:…	plant-type hypersensitive response;plasma membrane;chitinase activity;programmed cell death induced by symbiont;cell periphery;hydrolase activity, hydrolyzing O-glycosyl compounds;biological process involved in interaction with symbiont;membrane;hydrolase activity, acting on glycosyl bonds;innate immune response;hydrolase activity;cellular anatomical entity;programmed cell death;catalytic activit…	MLOC_39411.1	HORVU3Hr1G071500	HORVU.MOREX.r3.3HG0288830	BaRT2v18chr3HG148980	#N/A	#N/A	#N/A	BaRT2v18chr3HG148980	#N/A	#N/A	#N/A
BaRT2v18chr6HG325250	DR_2-control_2	0.000445251	-1.62135	down-regulated	BaRT2v18chr6HG325250	desumoylating isopeptidase 1;PPPDE domain-containing protein;Solute carrier family 35 member F5-like isoform X1	GO:0016787;GO:0070646;GO:0046658;GO:0070647;GO:0003824;GO:0005634;GO:0006508;GO:0031225;GO:0006464;GO:0043231;GO:0036211;GO:0043227;GO:0043412;GO:0031226;GO:0044267;GO:0043229;GO:0019538;GO:0043226;GO:0044260;GO:0005737;GO:1901564;GO:0005622;GO:0043170;GO:0005886;GO:0006807;GO:0071944;GO:0044238;GO:0031224;GO:0044237;GO:0016020;GO:0071704;GO:0110165;GO:0008152;GO:0009987	hydrolase activity;protein modification by small protein removal;anchored component of plasma membrane;protein modification by small protein conjugation or removal;catalytic activity;nucleus;proteolysis;anchored component of membrane;cellular protein modification process;intracellular membrane-bounded organelle;protein modification process;membrane-bounded organelle;macromolecule modification;int…	MLOC_63578.2	HORVU1Hr1G040160	HORVU.MOREX.r3.6HG0628660	BaRT2v18chr6HG325250	#N/A	#N/A	#N/A	BaRT2v18chr6HG325250	#N/A	#N/A	#N/A
BaRT2v18chr2HG104350	DR_2-control_2	0.00468382	-1.61926	down-regulated	BaRT2v18chr2HG104350	Receptor-like serine/threonine-protein kinase	GO:0048544;GO:0106311;GO:0016021;GO:0009875;GO:0106310;GO:0031224;GO:0009856;GO:0004674;GO:0016020;GO:0044706;GO:0004672;GO:0005886;GO:0008037;GO:0016773;GO:0071944;GO:0022414;GO:0016301;GO:0110165;GO:0000003;GO:0140096;GO:0051704;GO:0016772;GO:0032501;GO:0005524;GO:0006468;GO:0032559;GO:0007154;GO:0030554;GO:0006464;GO:0035639;GO:0036211;GO:0032555;GO:0043412;GO:0017076;GO:0016310;GO:0032553;GO:…	recognition of pollen;protein threonine kinase activity;integral component of membrane;pollen-pistil interaction;protein serine kinase activity;intrinsic component of membrane;pollination;protein serine/threonine kinase activity;membrane;multi-multicellular organism process;protein kinase activity;plasma membrane;cell recognition;phosphotransferase activity, alcohol group as acceptor;cell periphe…	MLOC_59582.1	HORVU2Hr1G108530	HORVU.MOREX.r3.2HG0199820	BaRT2v18chr2HG104350	#N/A	#N/A	#N/A	BaRT2v18chr2HG104350	#N/A	#N/A	#N/A
BaRT2v18chr7HG385110	DR_2-control_2	0.00973167	-1.60382	down-regulated	BaRT2v18chr7HG385110	Aspartic proteinase-like protein 1;aspartyl protease family protein 1-like;Peptidase A1 domain-containing protein;Putative chloroplast nucleoid DNA-binding protein;Aspartic-type endopeptidase/ pepsin A	GO:0004190;GO:0006508;GO:0016021;GO:0070001;GO:0019538;GO:0031224;GO:0004175;GO:1901564;GO:0016020;GO:0008233;GO:0043170;GO:0110165;GO:0140096;GO:0006807;GO:0016787;GO:0044238;GO:0071704;GO:0003824;GO:0008152;GO:0003677;GO:0003676;GO:1901363;GO:0097159;GO:0005488	aspartic-type endopeptidase activity;proteolysis;integral component of membrane;aspartic-type peptidase activity;protein metabolic process;intrinsic component of membrane;endopeptidase activity;organonitrogen compound metabolic process;membrane;peptidase activity;macromolecule metabolic process;cellular anatomical entity;catalytic activity, acting on a protein;nitrogen compound metabolic process;…	MLOC_60392.3	HORVU7Hr1G118020	HORVU.MOREX.r3.7HG0747610	BaRT2v18chr7HG385110	#N/A	#N/A	#N/A	BaRT2v18chr7HG385110	#N/A	#N/A	#N/A
BaRT2v18chr2HG072840	DR_2-control_2	0.0042713	-1.60016	down-regulated	BaRT2v18chr2HG072840	0	0	0	---NA---	---NA---	---NA---	BaRT2v18chr2HG072840	#N/A	#N/A	#N/A	BaRT2v18chr2HG072840	#N/A	#N/A	#N/A
BaRT2v18chr3HG120610	DR_2-control_2	0.00425463	-1.59914	down-regulated	BaRT2v18chr3HG120610	Putative receptor serine/threonine kinase PR5K;Zeamatin;Protein kinase domain-containing protein	GO:0004672;GO:0006468;GO:0016021;GO:0016773;GO:0006464;GO:0031224;GO:0016301;GO:0036211;GO:0016020;GO:0140096;GO:0043412;GO:0005576;GO:0016772;GO:0016310;GO:0110165;GO:0005524;GO:0006796;GO:0032559;GO:0006793;GO:0030554;GO:0044267;GO:0035639;GO:0019538;GO:0032555;GO:0044260;GO:0017076;GO:1901564;GO:0032553;GO:0043170;GO:0097367;GO:0006807;GO:0043168;GO:0044238;GO:0000166;GO:0044237;GO:1901265;GO:…	protein kinase activity;protein phosphorylation;integral component of membrane;phosphotransferase activity, alcohol group as acceptor;cellular protein modification process;intrinsic component of membrane;kinase activity;protein modification process;membrane;catalytic activity, acting on a protein;macromolecule modification;extracellular region;transferase activity, transferring phosphorus-contain…	MLOC_39318.1	HORVU3Hr1G012100	HORVU.MOREX.r3.3HG0229420	BaRT2v18chr3HG120610	#N/A	#N/A	#N/A	BaRT2v18chr3HG120610	#N/A	#N/A	#N/A
BaRT2v18chr5HG226660	DR_2-control_2	0.00403862	-1.59704	down-regulated	BaRT2v18chr5HG226660	BZIP domain-containing protein;Basic leucine zipper 25;Light-inducible protein CPRF2	GO:0003700;GO:0006355;GO:0005634;GO:0140110;GO:1903506;GO:0043231;GO:2001141;GO:0043227;GO:0051252;GO:0043229;GO:0019219;GO:0043226;GO:2000112;GO:0005622;GO:0010556;GO:0110165;GO:0031326;GO:0009889;GO:0010468;GO:0051171;GO:0080090;GO:0031323;GO:0060255;GO:0019222;GO:0050794;GO:0050789;GO:0065007;GO:0003700;GO:0006355;GO:0005634;GO:0140110;GO:1903506;GO:0043231;GO:2001141;GO:0043227;GO:0051252;GO:…	DNA-binding transcription factor activity;regulation of transcription, DNA-templated;nucleus;transcription regulator activity;regulation of nucleic acid-templated transcription;intracellular membrane-bounded organelle;regulation of RNA biosynthetic process;membrane-bounded organelle;regulation of RNA metabolic process;intracellular organelle;regulation of nucleobase-containing compound metabolic …	MLOC_81003.5	HORVU5Hr1G014170	HORVU.MOREX.r3.5HG0433250	BaRT2v18chr5HG226660	bZIP	BZIP domain-containing protein;Basic leucine zipper 25;Light-inducible protein CPRF2	DNA-binding transcription factor activity;regulation of transcription, DNA-templated;nucleus;transcription regulator activity;regulation of nucleic acid-templated transcription;intracellular membrane-bounded organelle;regulation of RNA biosynthetic process;membrane-bounded organelle;regulation of RNA metabolic process;intracellular organelle;regulation of nucleobase-containing compound metabolic …	BaRT2v18chr5HG226660	#N/A	#N/A	#N/A
BaRT2v18chr2HG070900	DR_2-control_2	0.00759645	-1.59607	down-regulated	BaRT2v18chr2HG070900	Receptor-like serine/threonine-protein kinase	GO:0048544;GO:0106311;GO:0016021;GO:0009875;GO:0106310;GO:0031224;GO:0009856;GO:0004674;GO:0016020;GO:0044706;GO:0004672;GO:0005634;GO:0008037;GO:0016773;GO:0043231;GO:0022414;GO:0016301;GO:0043227;GO:0000003;GO:0016772;GO:0110165;GO:0051704;GO:0140096;GO:0043229;GO:0032501;GO:0030246;GO:0043226;GO:0006468;GO:0005524;GO:0005622;GO:0007154;GO:0032559;GO:0006464;GO:0030554;GO:0036211;GO:0035639;GO:…	recognition of pollen;protein threonine kinase activity;integral component of membrane;pollen-pistil interaction;protein serine kinase activity;intrinsic component of membrane;pollination;protein serine/threonine kinase activity;membrane;multi-multicellular organism process;protein kinase activity;nucleus;cell recognition;phosphotransferase activity, alcohol group as acceptor;intracellular membra…	MLOC_10133.1	HORVU2Hr1G042210	HORVU.MOREX.r3.2HG0136480	BaRT2v18chr2HG070900	#N/A	#N/A	#N/A	BaRT2v18chr2HG070900	#N/A	#N/A	#N/A
BaRT2v18chr2HG069510	DR_2-control_2	0.00276778	-1.59325	down-regulated	BaRT2v18chr2HG069510	Zinc finger AN1 and C2H2 domain-containing stress-associated protein 16	GO:0008270;GO:0046914;GO:0046872;GO:0043169;GO:0043167;GO:0005488	zinc ion binding;transition metal ion binding;metal ion binding;cation binding;ion binding;binding	MLOC_52196.1	HORVU2Hr1G038760	HORVU.MOREX.r3.2HG0133360	BaRT2v18chr2HG069510	C2H2	Zinc finger AN1 and C2H2 domain-containing stress-associated protein 16	zinc ion binding;transition metal ion binding;metal ion binding;cation binding;ion binding;binding	BaRT2v18chr2HG069510	#N/A	#N/A	#N/A
BaRT2v18chr2HG096090	DR_2-control_2	0.00232012	-1.59066	down-regulated	BaRT2v18chr2HG096090	0	0	0	MLOC_74189.1	HORVU5Hr1G048810	HORVU.MOREX.r3.2HG0188190	BaRT2v18chr2HG096090	#N/A	#N/A	#N/A	BaRT2v18chr2HG096090	#N/A	#N/A	#N/A
BaRT2v18chr7HG374990	DR_2-control_2	0.000274828	-1.58969	down-regulated	BaRT2v18chr7HG374990	E3 ubiquitin-protein ligase MBR2;RING-type domain-containing protein	GO:0061630;GO:0016567;GO:0016021;GO:0061659;GO:0032446;GO:0031224;GO:0004842;GO:0070647;GO:0016020;GO:0019787;GO:0006464;GO:0110165;GO:0036211;GO:0140096;GO:0043412;GO:0016740;GO:0044267;GO:0003824;GO:0019538;GO:0016874;GO:0044260;GO:0008270;GO:1901564;GO:0046914;GO:0043170;GO:0046872;GO:0006807;GO:0043169;GO:0044238;GO:0043167;GO:0044237;GO:0005488;GO:0071704;GO:0008152;GO:0009987;GO:0061630;GO:…	ubiquitin protein ligase activity;protein ubiquitination;integral component of membrane;ubiquitin-like protein ligase activity;protein modification by small protein conjugation;intrinsic component of membrane;ubiquitin-protein transferase activity;protein modification by small protein conjugation or removal;membrane;ubiquitin-like protein transferase activity;cellular protein modification process…	MLOC_1982.2	HORVU7Hr1G098540	HORVU.MOREX.r3.7HG0729000	BaRT2v18chr7HG374990	#N/A	#N/A	#N/A	BaRT2v18chr7HG374990	#N/A	#N/A	#N/A
BaRT2v18chr6HG299510	DR_2-control_2	0.000502796	-1.58933	down-regulated	BaRT2v18chr6HG299510	3-ketoacyl-CoA synthase	GO:0006633;GO:0016747;GO:0016021;GO:0072330;GO:0016746;GO:0031224;GO:0006631;GO:0102336;GO:0016020;GO:0008610;GO:0102337;GO:0110165;GO:0032787;GO:0102338;GO:0044255;GO:0102756;GO:0006629;GO:0016740;GO:0046394;GO:0003824;GO:0016053;GO:0044283;GO:0019752;GO:0043436;GO:0006082;GO:0044281;GO:0044249;GO:1901576;GO:0009058;GO:0044238;GO:0044237;GO:0071704;GO:0008152;GO:0009987;GO:0006633;GO:0016747;GO:…	fatty acid biosynthetic process;transferase activity, transferring acyl groups other than amino-acyl groups;integral component of membrane;monocarboxylic acid biosynthetic process;transferase activity, transferring acyl groups;intrinsic component of membrane;fatty acid metabolic process;3-oxo-arachidoyl-CoA synthase activity;membrane;lipid biosynthetic process;3-oxo-cerotoyl-CoA synthase activity…	MLOC_61063.1	HORVU6Hr1G036950	HORVU.MOREX.r3.6HG0577300	BaRT2v18chr6HG299510	#N/A	#N/A	#N/A	BaRT2v18chr6HG299510	#N/A	#N/A	#N/A
BaRT2v18chr3HG153010	DR_2-control_2	0.00945742	-1.58847	down-regulated	BaRT2v18chr3HG153010	Putative cytochrome P450-dependent fatty acid hydroxylase	0	0	MLOC_75020.2	HORVU3Hr1G078760	HORVU.MOREX.r3.1HG0094920	BaRT2v18chr3HG153010	#N/A	#N/A	#N/A	BaRT2v18chr3HG153010	#N/A	#N/A	#N/A
BaRT2v18chr3HG116750	DR_2-control_2	0.00494749	-1.58677	down-regulated	BaRT2v18chr3HG116750	0	0	0	---NA---	---NA---	HORVU.MOREX.r3.3HG0221310	BaRT2v18chr3HG116750	#N/A	#N/A	#N/A	BaRT2v18chr3HG116750	#N/A	#N/A	#N/A
BaRT2v18chr6HG283260	DR_2-control_2	0.00112289	-1.57588	down-regulated	BaRT2v18chr6HG283260	Calcium binding EGF domain containing protein, expressed;Protein kinase domain-containing protein	GO:0005509;GO:0006468;GO:0016021;GO:0030247;GO:0006464;GO:0031224;GO:0004672;GO:0036211;GO:0016020;GO:0016773;GO:0043412;GO:0005886;GO:0030246;GO:0016310;GO:0071944;GO:0016301;GO:0006796;GO:0110165;GO:0140096;GO:0006793;GO:0016772;GO:0044267;GO:0004674;GO:0019538;GO:0005524;GO:0044260;GO:0032559;GO:1901564;GO:0030554;GO:0043170;GO:0035639;GO:0007166;GO:0032555;GO:0006807;GO:0017076;GO:0044238;GO:…	calcium ion binding;protein phosphorylation;integral component of membrane;polysaccharide binding;cellular protein modification process;intrinsic component of membrane;protein kinase activity;protein modification process;membrane;phosphotransferase activity, alcohol group as acceptor;macromolecule modification;plasma membrane;carbohydrate binding;phosphorylation;cell periphery;kinase activity;pho…	MLOC_14578.5	HORVU6Hr1G023530	HORVU.MOREX.r3.6HG0542370	BaRT2v18chr6HG283260	#N/A	#N/A	#N/A	BaRT2v18chr6HG283260	#N/A	#N/A	#N/A
BaRT2v18chr1HG005780	DR_2-control_2	0.00112719	-1.57066	down-regulated	BaRT2v18chr1HG005780	0	0	0	MLOC_64444.2	HORVU3Hr1G099740	HORVU.MOREX.r3.1HG0004350	BaRT2v18chr1HG005780	#N/A	#N/A	#N/A	BaRT2v18chr1HG005780	#N/A	#N/A	#N/A
BaRT2v18chr3HG173070	DR_2-control_2	0.00222754	-1.56919	down-regulated	BaRT2v18chr3HG173070	0	0	0	---NA---	HORVU3Hr1G115990	HORVU.MOREX.r3.3HG0329540	BaRT2v18chr3HG173070	#N/A	#N/A	#N/A	BaRT2v18chr3HG173070	#N/A	#N/A	#N/A
BaRT2v18chr5HG243870	DR_2-control_2	0.0066637	-1.56894	down-regulated	BaRT2v18chr5HG243870	Nucleobase-ascorbate transporter 2	GO:0022857;GO:0055085;GO:0016021;GO:0005215;GO:0006810;GO:0031224;GO:0051234;GO:0016020;GO:0051179;GO:0110165;GO:0009987;GO:0022857;GO:0055085;GO:0016021;GO:0005215;GO:0006810;GO:0031224;GO:0051234;GO:0016020;GO:0051179;GO:0110165;GO:0009987;GO:0022857;GO:0055085;GO:0016021;GO:0005215;GO:0006810;GO:0031224;GO:0051234;GO:0016020;GO:0051179;GO:0110165;GO:0009987;GO:0022857;GO:0055085;GO:0016021;GO:…	transmembrane transporter activity;transmembrane transport;integral component of membrane;transporter activity;transport;intrinsic component of membrane;establishment of localization;membrane;localization;cellular anatomical entity;cellular process;transmembrane transporter activity;transmembrane transport;integral component of membrane;transporter activity;transport;intrinsic component of membra…	MLOC_44140.1	HORVU5Hr1G055560	HORVU.MOREX.r3.5HG0473150	BaRT2v18chr5HG243870	#N/A	#N/A	#N/A	BaRT2v18chr5HG243870	#N/A	#N/A	#N/A
BaRT2v18chr7HG375500	DR_2-control_2	0.00247785	-1.56763	down-regulated	BaRT2v18chr7HG375500	Polcalcin Jun o 2;Putative calcium-binding protein CML29;Putative calcium-binding protein CML25 (Fragment);Parvalbumin	GO:0005509;GO:0046872;GO:0043169;GO:0043167;GO:0005488;GO:0005509;GO:0046872;GO:0043169;GO:0043167;GO:0005488	calcium ion binding;metal ion binding;cation binding;ion binding;binding;calcium ion binding;metal ion binding;cation binding;ion binding;binding	MLOC_19924.1	HORVU7Hr1G099560	HORVU.MOREX.r3.7HG0730010	BaRT2v18chr7HG375500	#N/A	#N/A	#N/A	BaRT2v18chr7HG375500	#N/A	#N/A	#N/A
BaRT2v18chr7HG380910	DR_2-control_2	0.00104806	-1.56721	down-regulated	BaRT2v18chr7HG380910	AAA domain-containing protein;Disease resistance protein RPM1	GO:0043531;GO:0006952;GO:0006950;GO:0032559;GO:0050896;GO:0030554;GO:0032555;GO:0017076;GO:0005524;GO:0032553;GO:0097367;GO:0035639;GO:0043168;GO:0000166;GO:1901265;GO:0036094;GO:0043167;GO:1901363;GO:0097159;GO:0005488	ADP binding;defense response;response to stress;adenyl ribonucleotide binding;response to stimulus;adenyl nucleotide binding;purine ribonucleotide binding;purine nucleotide binding;ATP binding;ribonucleotide binding;carbohydrate derivative binding;purine ribonucleoside triphosphate binding;anion binding;nucleotide binding;nucleoside phosphate binding;small molecule binding;ion binding;heterocycli…	MLOC_73623.1	HORVU7Hr1G110630	HORVU.MOREX.r3.7HG0739910	BaRT2v18chr7HG380910	#N/A	#N/A	#N/A	BaRT2v18chr7HG380910	#N/A	#N/A	#N/A
BaRT2v18chr2HG095810	DR_2-control_2	0.00516216	-1.56424	down-regulated	BaRT2v18chr2HG095810	BHLH domain-containing protein	GO:0046983;GO:0006357;GO:0005634;GO:0005515;GO:0006355;GO:0043231;GO:0000978;GO:1903506;GO:0043227;GO:0000987;GO:2001141;GO:0043229;GO:0000977;GO:0051252;GO:0043226;GO:0000976;GO:0019219;GO:0005622;GO:0001067;GO:2000112;GO:0110165;GO:1990837;GO:0010556;GO:0000981;GO:0031326;GO:0003690;GO:0009889;GO:0005488;GO:0010468;GO:0043565;GO:0051171;GO:0003700;GO:0080090;GO:0140110;GO:0031323;GO:0060255;GO:…	protein dimerization activity;regulation of transcription by RNA polymerase II;nucleus;protein binding;regulation of transcription, DNA-templated;intracellular membrane-bounded organelle;RNA polymerase II cis-regulatory region sequence-specific DNA binding;regulation of nucleic acid-templated transcription;membrane-bounded organelle;cis-regulatory region sequence-specific DNA binding;regulation o…	MLOC_58464.11	HORVU6Hr1G064820	HORVU.MOREX.r3.2HG0187860	BaRT2v18chr2HG095810	#N/A	#N/A	#N/A	BaRT2v18chr2HG095810	#N/A	#N/A	#N/A
BaRT2v18chr2HG081270	DR_2-control_2	0.00045183	-1.56145	down-regulated	BaRT2v18chr2HG081270	Nitrate-induced NOI protein;AvrRpt-cleavage domain-containing protein;RPM1-interacting protein 4	GO:0005886;GO:0071944;GO:0016020;GO:0016021;GO:0031224;GO:0110165;GO:0005886;GO:0071944;GO:0016020;GO:0016021;GO:0031224;GO:0110165;GO:0005886;GO:0071944;GO:0016020;GO:0016021;GO:0031224;GO:0110165	plasma membrane;cell periphery;membrane;integral component of membrane;intrinsic component of membrane;cellular anatomical entity;plasma membrane;cell periphery;membrane;integral component of membrane;intrinsic component of membrane;cellular anatomical entity;plasma membrane;cell periphery;membrane;integral component of membrane;intrinsic component of membrane;cellular anatomical entity	MLOC_55524.1	HORVU2Hr1G068630	HORVU.MOREX.r3.7HG0749740	BaRT2v18chr2HG081270	#N/A	#N/A	#N/A	BaRT2v18chr2HG081270	#N/A	#N/A	#N/A
BaRT2v18chr3HG131970	DR_2-control_2	0.00816937	-1.55971	down-regulated	BaRT2v18chr3HG131970	GDSL esterase/lipase;Alpha/beta-Hydrolases superfamily protein	GO:0006629;GO:0016787;GO:0044238;GO:0016788;GO:0071704;GO:0003824;GO:0008152;GO:0006629;GO:0016787;GO:0044238;GO:0016788;GO:0071704;GO:0003824;GO:0008152	lipid metabolic process;hydrolase activity;primary metabolic process;hydrolase activity, acting on ester bonds;organic substance metabolic process;catalytic activity;metabolic process;lipid metabolic process;hydrolase activity;primary metabolic process;hydrolase activity, acting on ester bonds;organic substance metabolic process;catalytic activity;metabolic process	MLOC_5223.3	HORVU3Hr1G033390	HORVU.MOREX.r3.3HG0251340	BaRT2v18chr3HG131970	#N/A	#N/A	#N/A	BaRT2v18chr3HG131970	#N/A	#N/A	#N/A
BaRT2v18chr6HG306050	DR_2-control_2	0.00377239	-1.54876	down-regulated	BaRT2v18chr6HG306050	Acetohydroxy-acid synthase small subunit	GO:1990610;GO:0009099;GO:0005829;GO:0006573;GO:0030234;GO:0005737;GO:0009097;GO:0098772;GO:0005622;GO:0006549;GO:0003984;GO:0005777;GO:0009082;GO:0016744;GO:0042579;GO:0009081;GO:0016740;GO:0009507;GO:0050790;GO:0043621;GO:0009536;GO:0065009;GO:0003824;GO:0043231;GO:1901607;GO:0005515;GO:0043227;GO:0008652;GO:0043229;GO:0005488;GO:1901605;GO:0043226;GO:0046394;GO:0110165;GO:0016053;GO:0006520;GO:…	acetolactate synthase regulator activity;valine biosynthetic process;cytosol;valine metabolic process;enzyme regulator activity;cytoplasm;isoleucine biosynthetic process;molecular function regulator;intracellular anatomical structure;isoleucine metabolic process;acetolactate synthase activity;peroxisome;branched-chain amino acid biosynthetic process;transferase activity, transferring aldehyde or …	MLOC_15435.1	HORVU6Hr1G055840	HORVU.MOREX.r3.6HG0593330	BaRT2v18chr6HG306050	#N/A	#N/A	#N/A	BaRT2v18chr6HG306050	#N/A	#N/A	#N/A
BaRT2v18chr2HG112410	DR_2-control_2	0.000643014	-1.54364	down-regulated	BaRT2v18chr2HG112410	Exocyst subunit Exo70 family protein (Fragment)	GO:0000145;GO:0006887;GO:0099023;GO:0032940;GO:0005938;GO:0046903;GO:0140352;GO:0032991;GO:0016192;GO:0071944;GO:0015031;GO:0005737;GO:0045184;GO:0005622;GO:0008104;GO:0090404;GO:0015833;GO:0009504;GO:0042886;GO:0090406;GO:0033036;GO:0035838;GO:0071705;GO:0070062;GO:0071702;GO:1903561;GO:0006820;GO:0043230;GO:0006811;GO:0051286;GO:0006810;GO:0060187;GO:0051234;GO:0009506;GO:0051179;GO:0055044;GO:…	exocyst;exocytosis;vesicle tethering complex;secretion by cell;cell cortex;secretion;export from cell;protein-containing complex;vesicle-mediated transport;cell periphery;protein transport;cytoplasm;establishment of protein localization;intracellular anatomical structure;protein localization;pollen tube tip;peptide transport;cell plate;amide transport;pollen tube;macromolecule localization;growin…	MLOC_19974.1	HORVU4Hr1G021040	HORVU.MOREX.r3.2HG0213790	BaRT2v18chr2HG112410	#N/A	#N/A	#N/A	BaRT2v18chr2HG112410	#N/A	#N/A	#N/A
BaRT2v18chr3HG164040	DR_2-control_2	0.000812081	-1.54167	down-regulated	BaRT2v18chr3HG164040	Protein kinase domain-containing protein	GO:0030247;GO:0006468;GO:0016021;GO:0005509;GO:0006464;GO:0031224;GO:0030246;GO:0036211;GO:0016020;GO:0004672;GO:0043412;GO:0005886;GO:0016773;GO:0016310;GO:0071944;GO:0016301;GO:0006796;GO:0110165;GO:0140096;GO:0006793;GO:0016772;GO:0044267;GO:0005524;GO:0019538;GO:0032559;GO:0007166;GO:0030554;GO:0044260;GO:0035639;GO:1901564;GO:0032555;GO:0043170;GO:0017076;GO:0006807;GO:0032553;GO:0007165;GO:…	polysaccharide binding;protein phosphorylation;integral component of membrane;calcium ion binding;cellular protein modification process;intrinsic component of membrane;carbohydrate binding;protein modification process;membrane;protein kinase activity;macromolecule modification;plasma membrane;phosphotransferase activity, alcohol group as acceptor;phosphorylation;cell periphery;kinase activity;pho…	MLOC_7327.1	HORVU6Hr1G000480	HORVU.MOREX.r3.3HG0312090	BaRT2v18chr3HG164040	#N/A	#N/A	#N/A	BaRT2v18chr3HG164040	#N/A	#N/A	#N/A
[truncated: 3,052 more rows]

## Sheet: SuppTab 1b
target	contrast	adj.pval	maxdeltaPS	log2FC	up.down	Pannzer annotation	GO IDs	GO terms	MLOC	HORVU	MOREX3
[truncated: 1,567 more rows]

## Sheet: SuppTab 1c
target	contrast	adj.pval	log2FC	up.down	Pannzer annotation	Pannzer PPV	GO IDs	GO terms	Coding potentiality	Features	Alternative ORF	NMD features	Coding sequence
[truncated: 11,702 more rows]
