# Supplementary material for: ABA-induced alternative splicing drives transcriptomic reprogramming for drought tolerance in barley
Source: BMC Plant Biol. 2025 Apr 8;25:445. doi: 10.1186/s12870-025-06485-y (PMC11977895; doi:10.1186/s12870-025-06485-y)
Supplement: Supplementary file 2 — Supplementary Material 2. Table S2. Gene Ontology analysis of genes classified in Clusters 4 and 9 identified hierarchical clustering of DETs in the AD2 variant. [file 12870_2025_6485_MOESM2_ESM.xlsx]

## Sheet: Legend
Supplementary Table 2: Gene Ontology analysis of Cluster 4 and 9 identified in hierarchical clustering of DETs in AD2 variant.
	Supplementary Table 2a	Gene Ontology Enrichment analysis for DET classified for Cluster 4
	Supplementary Table 2b	Cluster 4 - selected GO-BP terms and examples of transcripts with description
	Supplementary Table 2c	Gene Ontology Enrichment analysis for DET classified for Cluster 9
	Supplementary Table 2d	Cluster 9 - selected GO-BP terms and examples of transcripts with description

## Sheet: SuppTab_2a
GO.ID	Term	Annotated	Significant	Expected	Pvalue	Category	FDR	#NAME?	#NAME?	Significantly annotated genes
GO:1901564	organonitrogen compound metabolic process	6698	152	124.9	9e-04	BP	0.357443	3.04576	0.446793	BaRT2v18chr1HG006260;BaRT2v18chr1HG009640;BaRT2v18chr1HG014590;BaRT2v18chr1HG015990;BaRT2v18chr1HG016820;BaRT2v18chr1HG017070;BaRT2v18chr1HG019130;BaRT2v18chr1HG023970;BaRT2v18chr1HG024630;BaRT2v18chr1HG027260;BaRT2v18chr1HG033350;BaRT2v18chr1HG037470;BaRT2v18chr1HG039630;BaRT2v18chr1HG041560;BaRT2v18chr1HG045510;BaRT2v18chr1HG045680;BaRT2v18chr1HG047560;BaRT2v18chr2HG052960;BaRT2v18chr2HG056320;…
GO:0043933	protein-containing complex organization	1100	42	20.51	7.3e-06	BP	0.0107553	5.13668	1.96838	BaRT2v18chr1HG003320;BaRT2v18chr1HG009260;BaRT2v18chr1HG035240;BaRT2v18chr1HG039630;BaRT2v18chr1HG039750;BaRT2v18chr2HG061080;BaRT2v18chr2HG061220;BaRT2v18chr2HG075180;BaRT2v18chr2HG103890;BaRT2v18chr2HG104790;BaRT2v18chr2HG105160;BaRT2v18chr3HG120910;BaRT2v18chr3HG122760;BaRT2v18chr3HG124460;BaRT2v18chr3HG127940;BaRT2v18chr3HG137030;BaRT2v18chr3HG138700;BaRT2v18chr3HG139040;BaRT2v18chr3HG146290;…
GO:0043227	membrane-bounded organelle	9672	216	176.85	6.3e-06	CC	0.0107553	5.20066	1.96838	BaRT2v18chr1HG001480;BaRT2v18chr1HG006260;BaRT2v18chr1HG009260;BaRT2v18chr1HG009640;BaRT2v18chr1HG013220;BaRT2v18chr1HG014590;BaRT2v18chr1HG015340;BaRT2v18chr1HG016400;BaRT2v18chr1HG019130;BaRT2v18chr1HG023970;BaRT2v18chr1HG024230;BaRT2v18chr1HG026880;BaRT2v18chr1HG027260;BaRT2v18chr1HG033350;BaRT2v18chr1HG035240;BaRT2v18chr1HG039630;BaRT2v18chr1HG039750;BaRT2v18chr1HG040800;BaRT2v18chr1HG041560;…
GO:0043231	intracellular membrane-bounded organelle	9647	216	176.4	5e-06	CC	0.0107553	5.30103	1.96838	BaRT2v18chr1HG001480;BaRT2v18chr1HG006260;BaRT2v18chr1HG009260;BaRT2v18chr1HG009640;BaRT2v18chr1HG013220;BaRT2v18chr1HG014590;BaRT2v18chr1HG015340;BaRT2v18chr1HG016400;BaRT2v18chr1HG019130;BaRT2v18chr1HG023970;BaRT2v18chr1HG024230;BaRT2v18chr1HG026880;BaRT2v18chr1HG027260;BaRT2v18chr1HG033350;BaRT2v18chr1HG035240;BaRT2v18chr1HG039630;BaRT2v18chr1HG039750;BaRT2v18chr1HG040800;BaRT2v18chr1HG041560;…
GO:0005737	cytoplasm	7957	197	145.5	5.9e-09	CC	5.2156e-05	8.22915	4.2827	BaRT2v18chr1HG001480;BaRT2v18chr1HG001800;BaRT2v18chr1HG003320;BaRT2v18chr1HG013220;BaRT2v18chr1HG014590;BaRT2v18chr1HG015340;BaRT2v18chr1HG016400;BaRT2v18chr1HG019130;BaRT2v18chr1HG023970;BaRT2v18chr1HG024230;BaRT2v18chr1HG024630;BaRT2v18chr1HG026880;BaRT2v18chr1HG027260;BaRT2v18chr1HG033350;BaRT2v18chr1HG037470;BaRT2v18chr1HG039630;BaRT2v18chr1HG040800;BaRT2v18chr1HG041560;BaRT2v18chr1HG045510;…
GO:0005622	intracellular anatomical structure	11640	258	212.84	3.1e-08	CC	0.00013702	7.50864	3.86322	BaRT2v18chr1HG001480;BaRT2v18chr1HG001800;BaRT2v18chr1HG003320;BaRT2v18chr1HG006260;BaRT2v18chr1HG009260;BaRT2v18chr1HG009640;BaRT2v18chr1HG013220;BaRT2v18chr1HG014590;BaRT2v18chr1HG015340;BaRT2v18chr1HG016400;BaRT2v18chr1HG019130;BaRT2v18chr1HG023970;BaRT2v18chr1HG024230;BaRT2v18chr1HG024630;BaRT2v18chr1HG026880;BaRT2v18chr1HG027260;BaRT2v18chr1HG033350;BaRT2v18chr1HG035240;BaRT2v18chr1HG037470;…
GO:0071824	protein-DNA complex organization	542	25	10.11	3.1e-05	BP	0.027404	4.50864	1.56219	BaRT2v18chr1HG035240;BaRT2v18chr1HG039630;BaRT2v18chr1HG039750;BaRT2v18chr2HG061080;BaRT2v18chr2HG075180;BaRT2v18chr2HG103890;BaRT2v18chr2HG104790;BaRT2v18chr2HG105160;BaRT2v18chr3HG120910;BaRT2v18chr3HG122760;BaRT2v18chr3HG137030;BaRT2v18chr3HG138700;BaRT2v18chr3HG146290;BaRT2v18chr4HG176080;BaRT2v18chr4HG179530;BaRT2v18chr4HG210290;BaRT2v18chr5HG256530;BaRT2v18chr5HG271230;BaRT2v18chr5HG271250;…
GO:0044281	small molecule metabolic process	1505	54	28.06	2e-06	BP	0.00589333	5.69897	2.22964	BaRT2v18chr1HG014590;BaRT2v18chr1HG035500;BaRT2v18chr1HG047560;BaRT2v18chr2HG052960;BaRT2v18chr2HG065390;BaRT2v18chr2HG065880;BaRT2v18chr2HG069140;BaRT2v18chr2HG083920;BaRT2v18chr2HG091860;BaRT2v18chr2HG094460;BaRT2v18chr2HG102190;BaRT2v18chr2HG104790;BaRT2v18chr2HG105160;BaRT2v18chr2HG105710;BaRT2v18chr3HG125270;BaRT2v18chr3HG126420;BaRT2v18chr3HG133260;BaRT2v18chr3HG145690;BaRT2v18chr3HG148190;…
GO:0006325	chromatin organization	475	24	8.86	1e-05	BP	0.0126286	5	1.89865	BaRT2v18chr1HG035240;BaRT2v18chr1HG039630;BaRT2v18chr1HG039750;BaRT2v18chr2HG061080;BaRT2v18chr2HG075180;BaRT2v18chr2HG103890;BaRT2v18chr2HG104790;BaRT2v18chr2HG105160;BaRT2v18chr3HG120910;BaRT2v18chr3HG122760;BaRT2v18chr3HG137030;BaRT2v18chr3HG138700;BaRT2v18chr3HG146290;BaRT2v18chr4HG176080;BaRT2v18chr4HG179530;BaRT2v18chr4HG210290;BaRT2v18chr5HG256530;BaRT2v18chr5HG271230;BaRT2v18chr5HG271250;…
GO:0043226	organelle	10359	226	189.42	1.8e-05	CC	0.01768	4.74473	1.75252	BaRT2v18chr1HG001480;BaRT2v18chr1HG001800;BaRT2v18chr1HG003320;BaRT2v18chr1HG006260;BaRT2v18chr1HG009260;BaRT2v18chr1HG009640;BaRT2v18chr1HG013220;BaRT2v18chr1HG014590;BaRT2v18chr1HG015340;BaRT2v18chr1HG016400;BaRT2v18chr1HG019130;BaRT2v18chr1HG023970;BaRT2v18chr1HG024230;BaRT2v18chr1HG026880;BaRT2v18chr1HG027260;BaRT2v18chr1HG033350;BaRT2v18chr1HG035240;BaRT2v18chr1HG039630;BaRT2v18chr1HG039750;…
GO:0043229	intracellular organelle	10346	226	189.18	1.6e-05	CC	0.01768	4.79588	1.75252	BaRT2v18chr1HG001480;BaRT2v18chr1HG001800;BaRT2v18chr1HG003320;BaRT2v18chr1HG006260;BaRT2v18chr1HG009260;BaRT2v18chr1HG009640;BaRT2v18chr1HG013220;BaRT2v18chr1HG014590;BaRT2v18chr1HG015340;BaRT2v18chr1HG016400;BaRT2v18chr1HG019130;BaRT2v18chr1HG023970;BaRT2v18chr1HG024230;BaRT2v18chr1HG026880;BaRT2v18chr1HG027260;BaRT2v18chr1HG033350;BaRT2v18chr1HG035240;BaRT2v18chr1HG039630;BaRT2v18chr1HG039750;…
GO:0036094	small molecule binding	3526	78	65.6	0.04992	MF	0.892288	1.30173	0.0494952	BaRT2v18chr1HG001800;BaRT2v18chr1HG013220;BaRT2v18chr1HG014590;BaRT2v18chr1HG016820;BaRT2v18chr1HG035500;BaRT2v18chr1HG041560;BaRT2v18chr1HG045510;BaRT2v18chr1HG047560;BaRT2v18chr2HG056320;BaRT2v18chr2HG061080;BaRT2v18chr2HG069760;BaRT2v18chr2HG074690;BaRT2v18chr2HG076920;BaRT2v18chr2HG081410;BaRT2v18chr2HG087410;BaRT2v18chr2HG095550;BaRT2v18chr2HG102190;BaRT2v18chr2HG112510;BaRT2v18chr2HG114710;…
GO:0000226	microtubule cytoskeleton organization	178	7	3.32	0.04957	BP	0.892288	1.30478	0.0494952	BaRT2v18chr2HG079250;BaRT2v18chr3HG126420;BaRT2v18chr4HG204640;BaRT2v18chr4HG208920;BaRT2v18chr5HG233520;BaRT2v18chr7HG348980;BaRT2v18chr7HG353840
GO:0044403	biological process involved in symbiotic interaction	74	4	1.38	0.04939	BP	0.892288	1.30636	0.0494952	BaRT2v18chr1HG014590;BaRT2v18chr1HG024230;BaRT2v18chr4HG187020;BaRT2v18chr7HG343740
GO:0006644	phospholipid metabolic process	254	9	4.74	0.04914	BP	0.892288	1.30856	0.0494952	BaRT2v18chr1HG001480;BaRT2v18chr1HG039630;BaRT2v18chr2HG114710;BaRT2v18chr4HG191970;BaRT2v18chr5HG222310;BaRT2v18chr5HG232710;BaRT2v18chr5HG233900;BaRT2v18chr6HG297200;BaRT2v18chr7HG352860
GO:0005774	vacuolar membrane	382	12	6.98	0.04912	CC	0.892288	1.30874	0.0494952	BaRT2v18chr1HG016400;BaRT2v18chr1HG024230;BaRT2v18chr2HG100130;BaRT2v18chr2HG104790;BaRT2v18chr2HG105160;BaRT2v18chr3HG123560;BaRT2v18chr3HG146380;BaRT2v18chr6HG300660;BaRT2v18chr6HG322610;BaRT2v18chr7HG340420;BaRT2v18chr7HG386540;BaRT2v18chr7HG388010
GO:0051261	protein depolymerization	44	3	0.82	0.04852	BP	0.888027	1.31408	0.0515741	BaRT2v18chr1HG003320;BaRT2v18chr4HG191080;BaRT2v18chr6HG300660
GO:0046907	intracellular transport	852	23	15.89	0.04835	BP	0.886751	1.3156	0.0521983	BaRT2v18chr1HG014590;BaRT2v18chr1HG015340;BaRT2v18chr2HG065880;BaRT2v18chr2HG080330;BaRT2v18chr2HG100130;BaRT2v18chr3HG137840;BaRT2v18chr4HG191080;BaRT2v18chr4HG201510;BaRT2v18chr4HG208920;BaRT2v18chr5HG233520;BaRT2v18chr5HG251970;BaRT2v18chr5HG259040;BaRT2v18chr5HG269160;BaRT2v18chr6HG289090;BaRT2v18chr6HG311950;BaRT2v18chr6HG314130;BaRT2v18chr7HG343740;BaRT2v18chr7HG354390;BaRT2v18chr7HG355750;…
GO:0010628	positive regulation of gene expression	106	5	1.98	0.04831	BP	0.886751	1.31596	0.0521983	BaRT2v18chr5HG271230;BaRT2v18chr5HG271250;BaRT2v18chr5HG271320;BaRT2v18chr7HG335580;BaRT2v18chr7HG359220
GO:0004839	ubiquitin activating enzyme activity	44	3	0.82	0.04825	MF	0.886751	1.3165	0.0521983	BaRT2v18chr1HG006260;BaRT2v18chr4HG216760;BaRT2v18chr5HG240110
GO:0140534	endoplasmic reticulum protein-containing complex	108	5	1.97	0.04823	CC	0.886751	1.31668	0.0521983	BaRT2v18chr1HG027260;BaRT2v18chr2HG080330;BaRT2v18chr3HG134940;BaRT2v18chr4HG184550;BaRT2v18chr4HG208920
GO:0002832	negative regulation of response to biotic stimulus	19	2	0.35	0.0481	BP	0.886751	1.31785	0.0521983	BaRT2v18chr3HG162000;BaRT2v18chr3HG172080
GO:0009902	chloroplast relocation	19	2	0.35	0.0481	BP	0.886751	1.31785	0.0521983	BaRT2v18chr2HG065190;BaRT2v18chr7HG343740
GO:0019363	pyridine nucleotide biosynthetic process	19	2	0.35	0.0481	BP	0.886751	1.31785	0.0521983	BaRT2v18chr3HG145690;BaRT2v18chr5HG233660
GO:0019750	chloroplast localization	19	2	0.35	0.0481	BP	0.886751	1.31785	0.0521983	BaRT2v18chr2HG065190;BaRT2v18chr7HG343740
GO:0032102	negative regulation of response to external stimulus	19	2	0.35	0.0481	BP	0.886751	1.31785	0.0521983	BaRT2v18chr3HG162000;BaRT2v18chr3HG172080
GO:0051644	plastid localization	19	2	0.35	0.0481	BP	0.886751	1.31785	0.0521983	BaRT2v18chr2HG065190;BaRT2v18chr7HG343740
GO:0051667	establishment of plastid localization	19	2	0.35	0.0481	BP	0.886751	1.31785	0.0521983	BaRT2v18chr2HG065190;BaRT2v18chr7HG343740
GO:2001251	negative regulation of chromosome organization	19	2	0.35	0.0481	BP	0.886751	1.31785	0.0521983	BaRT2v18chr3HG149400;BaRT2v18chr7HG371060
GO:0043167	ion binding	5934	125	110.39	0.04739	MF	0.886751	1.32431	0.0521983	BaRT2v18chr1HG000890;BaRT2v18chr1HG001800;BaRT2v18chr1HG013220;BaRT2v18chr1HG014590;BaRT2v18chr1HG016820;BaRT2v18chr1HG023030;BaRT2v18chr1HG035500;BaRT2v18chr1HG041560;BaRT2v18chr1HG045510;BaRT2v18chr1HG047560;BaRT2v18chr2HG056320;BaRT2v18chr2HG059560;BaRT2v18chr2HG061080;BaRT2v18chr2HG065880;BaRT2v18chr2HG069760;BaRT2v18chr2HG074690;BaRT2v18chr2HG076550;BaRT2v18chr2HG076920;BaRT2v18chr2HG081410;…
GO:0071806	protein transmembrane transport	105	5	1.96	0.04671	BP	0.880419	1.33059	0.0553107	BaRT2v18chr2HG065880;BaRT2v18chr2HG080330;BaRT2v18chr5HG259040;BaRT2v18chr5HG271250;BaRT2v18chr6HG314130
GO:0032993	protein-DNA complex	550	16	10.06	0.04644	CC	0.8772	1.33311	0.0569014	BaRT2v18chr1HG035240;BaRT2v18chr1HG039750;BaRT2v18chr1HG047560;BaRT2v18chr3HG122760;BaRT2v18chr3HG128090;BaRT2v18chr3HG137030;BaRT2v18chr4HG179530;BaRT2v18chr4HG211490;BaRT2v18chr5HG224940;BaRT2v18chr5HG271230;BaRT2v18chr5HG271250;BaRT2v18chr5HG271320;BaRT2v18chr6HG302220;BaRT2v18chr6HG305250;BaRT2v18chr6HG306290;BaRT2v18chr7HG383340
GO:1905268	negative regulation of chromatin organization	43	3	0.8	0.04582	BP	0.867342	1.33894	0.0618095	BaRT2v18chr5HG271230;BaRT2v18chr5HG271250;BaRT2v18chr5HG271320
GO:0003723	RNA binding	1877	45	34.92	0.04497	MF	0.853079	1.34708	0.0690108	BaRT2v18chr1HG009260;BaRT2v18chr1HG009640;BaRT2v18chr1HG015990;BaRT2v18chr1HG017850;BaRT2v18chr1HG039630;BaRT2v18chr2HG064750;BaRT2v18chr2HG080330;BaRT2v18chr2HG081410;BaRT2v18chr2HG104790;BaRT2v18chr2HG105160;BaRT2v18chr3HG121340;BaRT2v18chr3HG124460;BaRT2v18chr3HG127940;BaRT2v18chr3HG129180;BaRT2v18chr3HG137030;BaRT2v18chr3HG145000;BaRT2v18chr3HG147790;BaRT2v18chr3HG148840;BaRT2v18chr3HG155450;…
GO:0016558	protein import into peroxisome matrix	18	2	0.34	0.04357	BP	0.828298	1.36081	0.0818131	BaRT2v18chr2HG065880;BaRT2v18chr5HG259040
GO:0019359	nicotinamide nucleotide biosynthetic process	18	2	0.34	0.04357	BP	0.828298	1.36081	0.0818131	BaRT2v18chr3HG145690;BaRT2v18chr5HG233660
GO:0045926	negative regulation of growth	18	2	0.34	0.04357	BP	0.828298	1.36081	0.0818131	BaRT2v18chr2HG079250;BaRT2v18chr7HG332650
GO:0071545	inositol phosphate catabolic process	18	2	0.34	0.04357	BP	0.828298	1.36081	0.0818131	BaRT2v18chr6HG297200;BaRT2v18chr7HG352860
GO:0007346	regulation of mitotic cell cycle	71	4	1.32	0.04352	BP	0.828298	1.36131	0.0818131	BaRT2v18chr1HG009260;BaRT2v18chr3HG149400;BaRT2v18chr4HG187380;BaRT2v18chr7HG371060
GO:0051649	establishment of localization in cell	887	24	16.54	0.04337	BP	0.828298	1.36281	0.0818131	BaRT2v18chr1HG014590;BaRT2v18chr1HG015340;BaRT2v18chr2HG065190;BaRT2v18chr2HG065880;BaRT2v18chr2HG080330;BaRT2v18chr2HG100130;BaRT2v18chr3HG137840;BaRT2v18chr4HG191080;BaRT2v18chr4HG201510;BaRT2v18chr4HG208920;BaRT2v18chr5HG233520;BaRT2v18chr5HG251970;BaRT2v18chr5HG259040;BaRT2v18chr5HG269160;BaRT2v18chr6HG289090;BaRT2v18chr6HG311950;BaRT2v18chr6HG314130;BaRT2v18chr7HG343740;BaRT2v18chr7HG354390;…
GO:0009225	nucleotide-sugar metabolic process	42	3	0.78	0.0432	BP	0.828298	1.36452	0.0818131	BaRT2v18chr2HG105710;BaRT2v18chr5HG261840;BaRT2v18chr7HG345890
GO:0034212	peptide N-acetyltransferase activity	42	3	0.78	0.04296	MF	0.828298	1.36694	0.0818131	BaRT2v18chr3HG146290;BaRT2v18chr4HG176080;BaRT2v18chr5HG256530
GO:0005753	mitochondrial proton-transporting ATP synthase complex	18	2	0.33	0.04206	CC	0.813589	1.37613	0.0895947	BaRT2v18chr4HG184550;BaRT2v18chr5HG232710
GO:0048471	perinuclear region of cytoplasm	18	2	0.33	0.04206	CC	0.813589	1.37613	0.0895947	BaRT2v18chr6HG322610;BaRT2v18chr7HG351000
GO:0140096	catalytic activity, acting on a protein	3645	81	67.81	0.04168	MF	0.809783	1.38007	0.0916314	BaRT2v18chr1HG006260;BaRT2v18chr1HG016820;BaRT2v18chr1HG017070;BaRT2v18chr1HG023970;BaRT2v18chr1HG027260;BaRT2v18chr1HG037470;BaRT2v18chr1HG041560;BaRT2v18chr1HG045510;BaRT2v18chr2HG052960;BaRT2v18chr2HG056320;BaRT2v18chr2HG065880;BaRT2v18chr2HG069140;BaRT2v18chr2HG069760;BaRT2v18chr2HG076550;BaRT2v18chr2HG076920;BaRT2v18chr2HG079250;BaRT2v18chr2HG087410;BaRT2v18chr2HG099250;BaRT2v18chr2HG103890;…
GO:0009820	alkaloid metabolic process	70	4	1.31	0.04166	BP	0.809783	1.38028	0.0916314	BaRT2v18chr3HG144680;BaRT2v18chr3HG156150;BaRT2v18chr4HG179250;BaRT2v18chr7HG339110
GO:0043228	non-membrane-bounded organelle	2640	60	48.27	0.04159	CC	0.809783	1.38101	0.0916314	BaRT2v18chr1HG001800;BaRT2v18chr1HG003320;BaRT2v18chr1HG009260;BaRT2v18chr1HG009640;BaRT2v18chr1HG014590;BaRT2v18chr1HG035240;BaRT2v18chr1HG039750;BaRT2v18chr1HG047560;BaRT2v18chr2HG083140;BaRT2v18chr2HG091860;BaRT2v18chr2HG095550;BaRT2v18chr2HG104790;BaRT2v18chr2HG105160;BaRT2v18chr3HG122410;BaRT2v18chr3HG122760;BaRT2v18chr3HG124460;BaRT2v18chr3HG127940;BaRT2v18chr3HG128090;BaRT2v18chr3HG137030;…
GO:0043232	intracellular non-membrane-bounded organelle	2640	60	48.27	0.04159	CC	0.809783	1.38101	0.0916314	BaRT2v18chr1HG001800;BaRT2v18chr1HG003320;BaRT2v18chr1HG009260;BaRT2v18chr1HG009640;BaRT2v18chr1HG014590;BaRT2v18chr1HG035240;BaRT2v18chr1HG039750;BaRT2v18chr1HG047560;BaRT2v18chr2HG083140;BaRT2v18chr2HG091860;BaRT2v18chr2HG095550;BaRT2v18chr2HG104790;BaRT2v18chr2HG105160;BaRT2v18chr3HG122410;BaRT2v18chr3HG122760;BaRT2v18chr3HG124460;BaRT2v18chr3HG127940;BaRT2v18chr3HG128090;BaRT2v18chr3HG137030;…
GO:0009145	purine nucleoside triphosphate biosynthetic process	41	3	0.76	0.04066	BP	0.796972	1.39083	0.0985569	BaRT2v18chr4HG184550;BaRT2v18chr5HG232710;BaRT2v18chr7HG355750
GO:0009206	purine ribonucleoside triphosphate biosynthetic process	41	3	0.76	0.04066	BP	0.796972	1.39083	0.0985569	BaRT2v18chr4HG184550;BaRT2v18chr5HG232710;BaRT2v18chr7HG355750
GO:0098796	membrane protein complex	540	16	9.87	0.04049	CC	0.796972	1.39265	0.0985569	BaRT2v18chr1HG015340;BaRT2v18chr1HG027260;BaRT2v18chr2HG080330;BaRT2v18chr2HG089780;BaRT2v18chr2HG100130;BaRT2v18chr3HG155450;BaRT2v18chr4HG176080;BaRT2v18chr4HG184550;BaRT2v18chr4HG208920;BaRT2v18chr5HG232710;BaRT2v18chr5HG271250;BaRT2v18chr5HG277380;BaRT2v18chr6HG300660;BaRT2v18chr6HG311950;BaRT2v18chr6HG314130;BaRT2v18chr7HG355750
GO:0140030	modification-dependent protein binding	41	3	0.76	0.04043	MF	0.796972	1.3933	0.0985569	BaRT2v18chr4HG208920;BaRT2v18chr5HG262230;BaRT2v18chr6HG296070
GO:0010605	negative regulation of macromolecule metabolic process	702	20	13.09	0.04001	BP	0.791249	1.39783	0.101687	BaRT2v18chr1HG037470;BaRT2v18chr1HG045680;BaRT2v18chr2HG075180;BaRT2v18chr2HG104790;BaRT2v18chr2HG105160;BaRT2v18chr3HG119830;BaRT2v18chr3HG137030;BaRT2v18chr3HG146290;BaRT2v18chr3HG150590;BaRT2v18chr3HG152960;BaRT2v18chr4HG177140;BaRT2v18chr4HG178570;BaRT2v18chr4HG185360;BaRT2v18chr5HG233520;BaRT2v18chr5HG248830;BaRT2v18chr5HG265380;BaRT2v18chr5HG271230;BaRT2v18chr5HG271250;BaRT2v18chr5HG271320;…
GO:0046434	organophosphate catabolic process	69	4	1.29	0.03984	BP	0.789654	1.39968	0.102563	BaRT2v18chr1HG035500;BaRT2v18chr2HG091860;BaRT2v18chr6HG297200;BaRT2v18chr7HG352860
GO:0002181	cytoplasmic translation	100	5	1.86	0.0392	BP	0.778715	1.40671	0.108622	BaRT2v18chr3HG124460;BaRT2v18chr4HG182520;BaRT2v18chr5HG253430;BaRT2v18chr7HG365360;BaRT2v18chr7HG373540
GO:0006555	methionine metabolic process	17	2	0.32	0.0392	BP	0.778715	1.40671	0.108622	BaRT2v18chr3HG126420;BaRT2v18chr5HG223270
GO:0009692	ethylene metabolic process	17	2	0.32	0.0392	BP	0.778715	1.40671	0.108622	BaRT2v18chr3HG126420;BaRT2v18chr7HG340880
GO:0009693	ethylene biosynthetic process	17	2	0.32	0.0392	BP	0.778715	1.40671	0.108622	BaRT2v18chr3HG126420;BaRT2v18chr7HG340880
GO:0033046	negative regulation of sister chromatid segregation	17	2	0.32	0.0392	BP	0.778715	1.40671	0.108622	BaRT2v18chr3HG149400;BaRT2v18chr7HG371060
GO:0033047	regulation of mitotic sister chromatid segregation	17	2	0.32	0.0392	BP	0.778715	1.40671	0.108622	BaRT2v18chr3HG149400;BaRT2v18chr7HG371060
GO:0033048	negative regulation of mitotic sister chromatid segregation	17	2	0.32	0.0392	BP	0.778715	1.40671	0.108622	BaRT2v18chr3HG149400;BaRT2v18chr7HG371060
GO:0043449	cellular alkene metabolic process	17	2	0.32	0.0392	BP	0.778715	1.40671	0.108622	BaRT2v18chr3HG126420;BaRT2v18chr7HG340880
GO:0043450	alkene biosynthetic process	17	2	0.32	0.0392	BP	0.778715	1.40671	0.108622	BaRT2v18chr3HG126420;BaRT2v18chr7HG340880
GO:0045839	negative regulation of mitotic nuclear division	17	2	0.32	0.0392	BP	0.778715	1.40671	0.108622	BaRT2v18chr3HG149400;BaRT2v18chr7HG371060
GO:0045841	negative regulation of mitotic metaphase/anaphase transition	17	2	0.32	0.0392	BP	0.778715	1.40671	0.108622	BaRT2v18chr3HG149400;BaRT2v18chr7HG371060
GO:0051985	negative regulation of chromosome segregation	17	2	0.32	0.0392	BP	0.778715	1.40671	0.108622	BaRT2v18chr3HG149400;BaRT2v18chr7HG371060
GO:0062014	negative regulation of small molecule metabolic process	17	2	0.32	0.0392	BP	0.778715	1.40671	0.108622	BaRT2v18chr3HG126420;BaRT2v18chr7HG340880
GO:1900673	olefin metabolic process	17	2	0.32	0.0392	BP	0.778715	1.40671	0.108622	BaRT2v18chr3HG126420;BaRT2v18chr7HG340880
GO:1900674	olefin biosynthetic process	17	2	0.32	0.0392	BP	0.778715	1.40671	0.108622	BaRT2v18chr3HG126420;BaRT2v18chr7HG340880
GO:1902100	negative regulation of metaphase/anaphase transition of cell cycle	17	2	0.32	0.0392	BP	0.778715	1.40671	0.108622	BaRT2v18chr3HG149400;BaRT2v18chr7HG371060
GO:1905819	negative regulation of chromosome separation	17	2	0.32	0.0392	BP	0.778715	1.40671	0.108622	BaRT2v18chr3HG149400;BaRT2v18chr7HG371060
GO:2000816	negative regulation of mitotic sister chromatid separation	17	2	0.32	0.0392	BP	0.778715	1.40671	0.108622	BaRT2v18chr3HG149400;BaRT2v18chr7HG371060
GO:0040029	epigenetic regulation of gene expression	133	6	2.48	0.03848	BP	0.778715	1.41476	0.108622	BaRT2v18chr2HG104790;BaRT2v18chr2HG105160;BaRT2v18chr3HG137030;BaRT2v18chr5HG271230;BaRT2v18chr5HG271250;BaRT2v18chr5HG271320
GO:0002183	cytoplasmic translational initiation	40	3	0.75	0.03819	BP	0.778715	1.41805	0.108622	BaRT2v18chr3HG124460;BaRT2v18chr5HG253430;BaRT2v18chr7HG365360
GO:0010948	negative regulation of cell cycle process	68	4	1.27	0.03807	BP	0.778715	1.41942	0.108622	BaRT2v18chr3HG149400;BaRT2v18chr4HG178570;BaRT2v18chr5HG233520;BaRT2v18chr7HG371060
GO:0000785	chromatin	492	15	9	0.03768	CC	0.778715	1.42389	0.108622	BaRT2v18chr1HG035240;BaRT2v18chr1HG039750;BaRT2v18chr1HG047560;BaRT2v18chr3HG122760;BaRT2v18chr3HG137030;BaRT2v18chr4HG179530;BaRT2v18chr4HG211490;BaRT2v18chr5HG224940;BaRT2v18chr5HG271230;BaRT2v18chr5HG271250;BaRT2v18chr5HG271320;BaRT2v18chr6HG302220;BaRT2v18chr6HG305250;BaRT2v18chr6HG306290;BaRT2v18chr7HG383340
GO:0009101	glycoprotein biosynthetic process	167	7	3.11	0.03724	BP	0.778254	1.42899	0.108878	BaRT2v18chr2HG069140;BaRT2v18chr2HG094460;BaRT2v18chr4HG192620;BaRT2v18chr6HG291230;BaRT2v18chr6HG297730;BaRT2v18chr6HG322000;BaRT2v18chr7HG336940
GO:0000913	preprophase band assembly	2	1	0.04	0.03695	BP	0.774024	1.43239	0.111246	BaRT2v18chr7HG343740
GO:0002220	innate immune response activating cell surface receptor signaling pathway	2	1	0.04	0.03695	BP	0.774024	1.43239	0.111246	BaRT2v18chr7HG354200
GO:0002429	immune response-activating cell surface receptor signaling pathway	2	1	0.04	0.03695	BP	0.774024	1.43239	0.111246	BaRT2v18chr7HG354200
GO:0002698	negative regulation of immune effector process	2	1	0.04	0.03695	BP	0.774024	1.43239	0.111246	BaRT2v18chr3HG172080
GO:0002752	cell surface pattern recognition receptor signaling pathway	2	1	0.04	0.03695	BP	0.774024	1.43239	0.111246	BaRT2v18chr7HG354200
GO:0002768	immune response-regulating cell surface receptor signaling pathway	2	1	0.04	0.03695	BP	0.774024	1.43239	0.111246	BaRT2v18chr7HG354200
GO:0006122	mitochondrial electron transport, ubiquinol to cytochrome c	2	1	0.04	0.03695	BP	0.774024	1.43239	0.111246	BaRT2v18chr7HG355750
GO:0006253	dCTP catabolic process	2	1	0.04	0.03695	BP	0.774024	1.43239	0.111246	BaRT2v18chr2HG091860
GO:0006531	aspartate metabolic process	2	1	0.04	0.03695	BP	0.774024	1.43239	0.111246	BaRT2v18chr5HG233660
GO:0006554	lysine catabolic process	2	1	0.04	0.03695	BP	0.774024	1.43239	0.111246	BaRT2v18chr2HG052960
GO:0009301	snRNA transcription	2	1	0.04	0.03695	BP	0.774024	1.43239	0.111246	BaRT2v18chr3HG161840
GO:0009683	indoleacetic acid metabolic process	2	1	0.04	0.03695	BP	0.774024	1.43239	0.111246	BaRT2v18chr3HG126420
GO:0009684	indoleacetic acid biosynthetic process	2	1	0.04	0.03695	BP	0.774024	1.43239	0.111246	BaRT2v18chr3HG126420
GO:0009804	coumarin metabolic process	2	1	0.04	0.03695	BP	0.774024	1.43239	0.111246	BaRT2v18chr7HG339110
GO:0009805	coumarin biosynthetic process	2	1	0.04	0.03695	BP	0.774024	1.43239	0.111246	BaRT2v18chr7HG339110
GO:0010045	response to nickel cation	2	1	0.04	0.03695	BP	0.774024	1.43239	0.111246	BaRT2v18chr4HG212040
GO:0015729	oxaloacetate transport	2	1	0.04	0.03695	BP	0.774024	1.43239	0.111246	BaRT2v18chr5HG251970
GO:0015744	succinate transport	2	1	0.04	0.03695	BP	0.774024	1.43239	0.111246	BaRT2v18chr5HG251970
GO:0018343	protein farnesylation	2	1	0.04	0.03695	BP	0.774024	1.43239	0.111246	BaRT2v18chr3HG148090
GO:0019408	dolichol biosynthetic process	2	1	0.04	0.03695	BP	0.774024	1.43239	0.111246	BaRT2v18chr6HG297730
GO:0019474	L-lysine catabolic process to acetyl-CoA	2	1	0.04	0.03695	BP	0.774024	1.43239	0.111246	BaRT2v18chr2HG052960
GO:0019477	L-lysine catabolic process	2	1	0.04	0.03695	BP	0.774024	1.43239	0.111246	BaRT2v18chr2HG052960
GO:0019805	quinolinate biosynthetic process	2	1	0.04	0.03695	BP	0.774024	1.43239	0.111246	BaRT2v18chr5HG233660
GO:0031022	nuclear migration along microfilament	2	1	0.04	0.03695	BP	0.774024	1.43239	0.111246	BaRT2v18chr7HG343740
GO:0032490	detection of molecule of bacterial origin	2	1	0.04	0.03695	BP	0.774024	1.43239	0.111246	BaRT2v18chr7HG354200
GO:0032491	detection of molecule of fungal origin	2	1	0.04	0.03695	BP	0.774024	1.43239	0.111246	BaRT2v18chr7HG354200
GO:0032494	response to peptidoglycan	2	1	0.04	0.03695	BP	0.774024	1.43239	0.111246	BaRT2v18chr7HG354200
GO:0032499	detection of peptidoglycan	2	1	0.04	0.03695	BP	0.774024	1.43239	0.111246	BaRT2v18chr7HG354200
GO:0032768	regulation of monooxygenase activity	2	1	0.04	0.03695	BP	0.774024	1.43239	0.111246	BaRT2v18chr4HG178570
GO:0032770	positive regulation of monooxygenase activity	2	1	0.04	0.03695	BP	0.774024	1.43239	0.111246	BaRT2v18chr4HG178570
GO:0033512	L-lysine catabolic process to acetyl-CoA via saccharopine	2	1	0.04	0.03695	BP	0.774024	1.43239	0.111246	BaRT2v18chr2HG052960
GO:0042060	wound healing	2	1	0.04	0.03695	BP	0.774024	1.43239	0.111246	BaRT2v18chr3HG150590
GO:0042262	DNA protection	2	1	0.04	0.03695	BP	0.774024	1.43239	0.111246	BaRT2v18chr2HG091860
GO:0042795	snRNA transcription by RNA polymerase II	2	1	0.04	0.03695	BP	0.774024	1.43239	0.111246	BaRT2v18chr3HG161840
GO:0042796	snRNA transcription by RNA polymerase III	2	1	0.04	0.03695	BP	0.774024	1.43239	0.111246	BaRT2v18chr3HG161840
GO:0046065	dCTP metabolic process	2	1	0.04	0.03695	BP	0.774024	1.43239	0.111246	BaRT2v18chr2HG091860
GO:0046440	L-lysine metabolic process	2	1	0.04	0.03695	BP	0.774024	1.43239	0.111246	BaRT2v18chr2HG052960
GO:0050687	negative regulation of defense response to virus	2	1	0.04	0.03695	BP	0.774024	1.43239	0.111246	BaRT2v18chr3HG172080
GO:0062034	L-pipecolic acid biosynthetic process	2	1	0.04	0.03695	BP	0.774024	1.43239	0.111246	BaRT2v18chr4HG208530
GO:0070150	mitochondrial glycyl-tRNA aminoacylation	2	1	0.04	0.03695	BP	0.774024	1.43239	0.111246	BaRT2v18chr7HG354180
GO:0070898	RNA polymerase III preinitiation complex assembly	2	1	0.04	0.03695	BP	0.774024	1.43239	0.111246	BaRT2v18chr6HG319810
GO:0071422	succinate transmembrane transport	2	1	0.04	0.03695	BP	0.774024	1.43239	0.111246	BaRT2v18chr5HG251970
GO:0090322	regulation of superoxide metabolic process	2	1	0.04	0.03695	BP	0.774024	1.43239	0.111246	BaRT2v18chr3HG153730
GO:0097036	regulation of plasma membrane sterol distribution	2	1	0.04	0.03695	BP	0.774024	1.43239	0.111246	BaRT2v18chr5HG269160
GO:1902356	oxaloacetate(2-) transmembrane transport	2	1	0.04	0.03695	BP	0.774024	1.43239	0.111246	BaRT2v18chr5HG251970
GO:2000468	regulation of peroxidase activity	2	1	0.04	0.03695	BP	0.774024	1.43239	0.111246	BaRT2v18chr3HG121780
GO:0000234	phosphoethanolamine N-methyltransferase activity	2	1	0.04	0.03686	MF	0.774024	1.43344	0.111246	BaRT2v18chr1HG039630
GO:0001025	RNA polymerase III general transcription initiation factor binding	2	1	0.04	0.03686	MF	0.774024	1.43344	0.111246	BaRT2v18chr6HG319810
GO:0001156	TFIIIC-class transcription factor complex binding	2	1	0.04	0.03686	MF	0.774024	1.43344	0.111246	BaRT2v18chr6HG319810
GO:0003871	5-methyltetrahydropteroyltriglutamate-homocysteine S-methyltransferase activity	2	1	0.04	0.03686	MF	0.774024	1.43344	0.111246	BaRT2v18chr5HG223270
GO:0003908	methylated-DNA-[protein]-cysteine S-methyltransferase activity	2	1	0.04	0.03686	MF	0.774024	1.43344	0.111246	BaRT2v18chr5HG277380
GO:0004149	dihydrolipoyllysine-residue succinyltransferase activity	2	1	0.04	0.03686	MF	0.774024	1.43344	0.111246	BaRT2v18chr2HG052960
GO:0004655	porphobilinogen synthase activity	2	1	0.04	0.03686	MF	0.774024	1.43344	0.111246	BaRT2v18chr7HG373600
GO:0004660	protein farnesyltransferase activity	2	1	0.04	0.03686	MF	0.774024	1.43344	0.111246	BaRT2v18chr3HG148090
GO:0004801	transaldolase activity	2	1	0.04	0.03686	MF	0.774024	1.43344	0.111246	BaRT2v18chr7HG360150
GO:0008966	phosphoglucosamine mutase activity	2	1	0.04	0.03686	MF	0.774024	1.43344	0.111246	BaRT2v18chr4HG178750
GO:0008987	quinolinate synthetase A activity	2	1	0.04	0.03686	MF	0.774024	1.43344	0.111246	BaRT2v18chr5HG233660
GO:0015131	oxaloacetate transmembrane transporter activity	2	1	0.04	0.03686	MF	0.774024	1.43344	0.111246	BaRT2v18chr5HG251970
GO:0015139	alpha-ketoglutarate transmembrane transporter activity	2	1	0.04	0.03686	MF	0.774024	1.43344	0.111246	BaRT2v18chr1HG013820
GO:0015141	succinate transmembrane transporter activity	2	1	0.04	0.03686	MF	0.774024	1.43344	0.111246	BaRT2v18chr5HG251970
GO:0015367	oxoglutarate:malate antiporter activity	2	1	0.04	0.03686	MF	0.774024	1.43344	0.111246	BaRT2v18chr1HG013820
GO:0016420	malonyltransferase activity	2	1	0.04	0.03686	MF	0.774024	1.43344	0.111246	BaRT2v18chr4HG199120
GO:0016748	succinyltransferase activity	2	1	0.04	0.03686	MF	0.774024	1.43344	0.111246	BaRT2v18chr2HG052960
GO:0016751	S-succinyltransferase activity	2	1	0.04	0.03686	MF	0.774024	1.43344	0.111246	BaRT2v18chr2HG052960
GO:0016768	spermine synthase activity	2	1	0.04	0.03686	MF	0.774024	1.43344	0.111246	BaRT2v18chr7HG364110
GO:0031370	eukaryotic initiation factor 4G binding	2	1	0.04	0.03686	MF	0.774024	1.43344	0.111246	BaRT2v18chr3HG172080
GO:0033853	aspartate-prephenate aminotransferase activity	2	1	0.04	0.03686	MF	0.774024	1.43344	0.111246	BaRT2v18chr3HG126420
GO:0033854	glutamate-prephenate aminotransferase activity	2	1	0.04	0.03686	MF	0.774024	1.43344	0.111246	BaRT2v18chr3HG126420
GO:0042085	5-methyltetrahydropteroyltri-L-glutamate-dependent methyltransferase activity	2	1	0.04	0.03686	MF	0.774024	1.43344	0.111246	BaRT2v18chr5HG223270
GO:0046027	phospholipid:diacylglycerol acyltransferase activity	2	1	0.04	0.03686	MF	0.774024	1.43344	0.111246	BaRT2v18chr6HG316380
GO:0046863	ribulose-1,5-bisphosphate carboxylase/oxygenase activator activity	2	1	0.04	0.03686	MF	0.774024	1.43344	0.111246	BaRT2v18chr4HG189150
GO:0047840	dCTP diphosphatase activity	2	1	0.04	0.03686	MF	0.774024	1.43344	0.111246	BaRT2v18chr2HG091860
GO:0047980	hippurate hydrolase activity	2	1	0.04	0.03686	MF	0.774024	1.43344	0.111246	BaRT2v18chr2HG092380
GO:0050521	alpha-glucan, water dikinase activity	2	1	0.04	0.03686	MF	0.774024	1.43344	0.111246	BaRT2v18chr7HG350430
GO:0061656	SUMO conjugating enzyme activity	2	1	0.04	0.03686	MF	0.774024	1.43344	0.111246	BaRT2v18chr4HG216760
GO:0061711	N(6)-L-threonylcarbamoyladenine synthase activity	2	1	0.04	0.03686	MF	0.774024	1.43344	0.111246	BaRT2v18chr3HG129430
GO:0062045	L-lysine alpha-aminotransferase	2	1	0.04	0.03686	MF	0.774024	1.43344	0.111246	BaRT2v18chr4HG208530
GO:2001080	chitosan binding	2	1	0.04	0.03686	MF	0.774024	1.43344	0.111246	BaRT2v18chr7HG354200
GO:0005750	mitochondrial respiratory chain complex III	2	1	0.04	0.03624	CC	0.774024	1.44081	0.111246	BaRT2v18chr7HG355750
GO:0005929	cilium	2	1	0.04	0.03624	CC	0.774024	1.44081	0.111246	BaRT2v18chr3HG162000
GO:0005965	protein farnesyltransferase complex	2	1	0.04	0.03624	CC	0.774024	1.44081	0.111246	BaRT2v18chr3HG148090
GO:0016442	RISC complex	2	1	0.04	0.03624	CC	0.774024	1.44081	0.111246	BaRT2v18chr4HG177140
GO:0017177	glucosidase II complex	2	1	0.04	0.03624	CC	0.774024	1.44081	0.111246	BaRT2v18chr3HG134940
GO:0019185	snRNA-activating protein complex	2	1	0.04	0.03624	CC	0.774024	1.44081	0.111246	BaRT2v18chr3HG161840
GO:0030690	Noc1p-Noc2p complex	2	1	0.04	0.03624	CC	0.774024	1.44081	0.111246	BaRT2v18chr5HG222710
GO:0030691	Noc2p-Noc3p complex	2	1	0.04	0.03624	CC	0.774024	1.44081	0.111246	BaRT2v18chr5HG222710
GO:0031205	endoplasmic reticulum Sec complex	2	1	0.04	0.03624	CC	0.774024	1.44081	0.111246	BaRT2v18chr2HG080330
GO:0031332	RNAi effector complex	2	1	0.04	0.03624	CC	0.774024	1.44081	0.111246	BaRT2v18chr4HG177140
GO:0031514	motile cilium	2	1	0.04	0.03624	CC	0.774024	1.44081	0.111246	BaRT2v18chr3HG162000
GO:0045252	oxoglutarate dehydrogenase complex	2	1	0.04	0.03624	CC	0.774024	1.44081	0.111246	BaRT2v18chr2HG052960
GO:0045275	respiratory chain complex III	2	1	0.04	0.03624	CC	0.774024	1.44081	0.111246	BaRT2v18chr7HG355750
GO:0070209	ASTRA complex	2	1	0.04	0.03624	CC	0.774024	1.44081	0.111246	BaRT2v18chr6HG305250
GO:1904423	dehydrodolichyl diphosphate synthase complex	2	1	0.04	0.03624	CC	0.774024	1.44081	0.111246	BaRT2v18chr6HG297730
GO:0006486	protein glycosylation	166	7	3.1	0.03623	BP	0.774024	1.44093	0.111246	BaRT2v18chr2HG069140;BaRT2v18chr2HG094460;BaRT2v18chr4HG192620;BaRT2v18chr6HG291230;BaRT2v18chr6HG297730;BaRT2v18chr6HG322000;BaRT2v18chr7HG336940
GO:0043413	macromolecule glycosylation	166	7	3.1	0.03623	BP	0.774024	1.44093	0.111246	BaRT2v18chr2HG069140;BaRT2v18chr2HG094460;BaRT2v18chr4HG192620;BaRT2v18chr6HG291230;BaRT2v18chr6HG297730;BaRT2v18chr6HG322000;BaRT2v18chr7HG336940
GO:0016411	acylglycerol O-acyltransferase activity	39	3	0.73	0.03561	MF	0.774024	1.44843	0.111246	BaRT2v18chr3HG144680;BaRT2v18chr5HG232710;BaRT2v18chr7HG368430
GO:0030258	lipid modification	130	6	2.42	0.03502	BP	0.774024	1.45568	0.111246	BaRT2v18chr2HG065880;BaRT2v18chr2HG114710;BaRT2v18chr5HG233900;BaRT2v18chr6HG297200;BaRT2v18chr6HG316380;BaRT2v18chr7HG352860
GO:0009903	chloroplast avoidance movement	16	2	0.3	0.03501	BP	0.774024	1.45581	0.111246	BaRT2v18chr2HG065190;BaRT2v18chr7HG343740
GO:0004860	protein kinase inhibitor activity	16	2	0.3	0.03486	MF	0.774024	1.45767	0.111246	BaRT2v18chr3HG119830;BaRT2v18chr4HG178570
GO:0005544	calcium-dependent phospholipid binding	16	2	0.3	0.03486	MF	0.774024	1.45767	0.111246	BaRT2v18chr6HG316370;BaRT2v18chr7HG344410
GO:0019362	pyridine nucleotide metabolic process	38	3	0.71	0.0335	BP	0.774024	1.47496	0.111246	BaRT2v18chr3HG145690;BaRT2v18chr5HG233660;BaRT2v18chr7HG360150
GO:0009409	response to cold	199	8	3.71	0.03336	BP	0.774024	1.47677	0.111246	BaRT2v18chr1HG014590;BaRT2v18chr5HG225470;BaRT2v18chr5HG263510;BaRT2v18chr6HG301090;BaRT2v18chr7HG350430;BaRT2v18chr7HG359290;BaRT2v18chr7HG368430;BaRT2v18chr7HG382000
GO:0006790	sulfur compound metabolic process	352	12	6.56	0.03297	BP	0.774024	1.48188	0.111246	BaRT2v18chr2HG052960;BaRT2v18chr2HG059560;BaRT2v18chr2HG079700;BaRT2v18chr2HG104790;BaRT2v18chr2HG105160;BaRT2v18chr3HG126420;BaRT2v18chr3HG153730;BaRT2v18chr4HG200500;BaRT2v18chr5HG223270;BaRT2v18chr5HG233660;BaRT2v18chr6HG310150;BaRT2v18chr7HG340880
GO:0010035	response to inorganic substance	474	15	8.84	0.03285	BP	0.774024	1.48346	0.111246	BaRT2v18chr1HG014590;BaRT2v18chr2HG079250;BaRT2v18chr3HG162000;BaRT2v18chr4HG178750;BaRT2v18chr4HG212040;BaRT2v18chr5HG263510;BaRT2v18chr5HG269920;BaRT2v18chr6HG297730;BaRT2v18chr6HG321020;BaRT2v18chr6HG322610;BaRT2v18chr7HG335750;BaRT2v18chr7HG339110;BaRT2v18chr7HG366710;BaRT2v18chr7HG369120;BaRT2v18chr7HG382000
GO:0008237	metallopeptidase activity	127	6	2.36	0.03149	MF	0.774024	1.50183	0.111246	BaRT2v18chr2HG087410;BaRT2v18chr4HG180020;BaRT2v18chr4HG220500;BaRT2v18chr5HG269920;BaRT2v18chr7HG336500;BaRT2v18chr7HG379120
GO:0045815	transcription initiation-coupled chromatin remodeling	37	3	0.69	0.03128	BP	0.774024	1.50473	0.111246	BaRT2v18chr5HG271230;BaRT2v18chr5HG271250;BaRT2v18chr5HG271320
GO:0046496	nicotinamide nucleotide metabolic process	37	3	0.69	0.03128	BP	0.774024	1.50473	0.111246	BaRT2v18chr3HG145690;BaRT2v18chr5HG233660;BaRT2v18chr7HG360150
GO:0051783	regulation of nuclear division	37	3	0.69	0.03128	BP	0.774024	1.50473	0.111246	BaRT2v18chr3HG149400;BaRT2v18chr5HG233520;BaRT2v18chr7HG371060
GO:0007094	mitotic spindle assembly checkpoint signaling	15	2	0.28	0.03101	BP	0.774024	1.5085	0.111246	BaRT2v18chr3HG149400;BaRT2v18chr7HG371060
GO:0009904	chloroplast accumulation movement	15	2	0.28	0.03101	BP	0.774024	1.5085	0.111246	BaRT2v18chr2HG065190;BaRT2v18chr7HG343740
GO:0015740	C4-dicarboxylate transport	15	2	0.28	0.03101	BP	0.774024	1.5085	0.111246	BaRT2v18chr1HG013820;BaRT2v18chr5HG251970
GO:0015743	malate transport	15	2	0.28	0.03101	BP	0.774024	1.5085	0.111246	BaRT2v18chr1HG013820;BaRT2v18chr5HG251970
GO:0031577	spindle checkpoint signaling	15	2	0.28	0.03101	BP	0.774024	1.5085	0.111246	BaRT2v18chr3HG149400;BaRT2v18chr7HG371060
GO:0042726	flavin-containing compound metabolic process	15	2	0.28	0.03101	BP	0.774024	1.5085	0.111246	BaRT2v18chr3HG133260;BaRT2v18chr5HG261850
GO:0042752	regulation of circadian rhythm	15	2	0.28	0.03101	BP	0.774024	1.5085	0.111246	BaRT2v18chr2HG069350;BaRT2v18chr5HG246450
GO:0071173	spindle assembly checkpoint signaling	15	2	0.28	0.03101	BP	0.774024	1.5085	0.111246	BaRT2v18chr3HG149400;BaRT2v18chr7HG371060
GO:0071174	mitotic spindle checkpoint signaling	15	2	0.28	0.03101	BP	0.774024	1.5085	0.111246	BaRT2v18chr3HG149400;BaRT2v18chr7HG371060
GO:0071901	negative regulation of protein serine/threonine kinase activity	15	2	0.28	0.03101	BP	0.774024	1.5085	0.111246	BaRT2v18chr3HG119830;BaRT2v18chr4HG178570
GO:0016157	sucrose synthase activity	15	2	0.28	0.03088	MF	0.774024	1.51032	0.111246	BaRT2v18chr4HG183350;BaRT2v18chr7HG383670
GO:0019789	SUMO transferase activity	15	2	0.28	0.03088	MF	0.774024	1.51032	0.111246	BaRT2v18chr3HG153190;BaRT2v18chr4HG216760
GO:0010564	regulation of cell cycle process	126	6	2.35	0.03073	BP	0.774024	1.51244	0.111246	BaRT2v18chr1HG009260;BaRT2v18chr3HG149400;BaRT2v18chr4HG178570;BaRT2v18chr4HG187380;BaRT2v18chr5HG233520;BaRT2v18chr7HG371060
GO:0072521	purine-containing compound metabolic process	308	11	5.74	0.03016	BP	0.774024	1.52057	0.111246	BaRT2v18chr2HG052960;BaRT2v18chr3HG145690;BaRT2v18chr3HG148190;BaRT2v18chr4HG184550;BaRT2v18chr5HG228790;BaRT2v18chr5HG231220;BaRT2v18chr5HG232710;BaRT2v18chr5HG233660;BaRT2v18chr6HG300660;BaRT2v18chr7HG355750;BaRT2v18chr7HG360150
GO:0005847	mRNA cleavage and polyadenylation specificity factor complex	15	2	0.27	0.02991	CC	0.774024	1.52418	0.111246	BaRT2v18chr4HG185360;BaRT2v18chr5HG256530
GO:0004402	histone acetyltransferase activity	36	3	0.67	0.02897	MF	0.774024	1.53805	0.111246	BaRT2v18chr3HG146290;BaRT2v18chr4HG176080;BaRT2v18chr5HG256530
GO:0061733	peptide-lysine-N-acetyltransferase activity	36	3	0.67	0.02897	MF	0.774024	1.53805	0.111246	BaRT2v18chr3HG146290;BaRT2v18chr4HG176080;BaRT2v18chr5HG256530
GO:0009793	embryo development ending in seed dormancy	192	8	3.58	0.0278	BP	0.774024	1.55596	0.111246	BaRT2v18chr2HG065880;BaRT2v18chr2HG104790;BaRT2v18chr2HG105160;BaRT2v18chr3HG121340;BaRT2v18chr3HG129430;BaRT2v18chr4HG216760;BaRT2v18chr5HG256530;BaRT2v18chr6HG301090
GO:0005986	sucrose biosynthetic process	14	2	0.26	0.0272	BP	0.774024	1.56543	0.111246	BaRT2v18chr4HG183350;BaRT2v18chr7HG383670
GO:0009435	NAD biosynthetic process	14	2	0.26	0.0272	BP	0.774024	1.56543	0.111246	BaRT2v18chr3HG145690;BaRT2v18chr5HG233660
GO:0016774	phosphotransferase activity, carboxyl group as acceptor	14	2	0.26	0.02709	MF	0.774024	1.56719	0.111246	BaRT2v18chr3HG157280;BaRT2v18chr7HG340780
GO:0070628	proteasome binding	14	2	0.26	0.02709	MF	0.774024	1.56719	0.111246	BaRT2v18chr4HG220500;BaRT2v18chr6HG296070
GO:0044283	small molecule biosynthetic process	629	19	11.73	0.02701	BP	0.774024	1.56848	0.111246	BaRT2v18chr1HG035500;BaRT2v18chr1HG047560;BaRT2v18chr2HG065390;BaRT2v18chr2HG083920;BaRT2v18chr2HG091860;BaRT2v18chr2HG102190;BaRT2v18chr3HG126420;BaRT2v18chr3HG153730;BaRT2v18chr3HG157280;BaRT2v18chr4HG177700;BaRT2v18chr4HG199120;BaRT2v18chr4HG203120;BaRT2v18chr4HG208530;BaRT2v18chr5HG223270;BaRT2v18chr5HG233660;BaRT2v18chr6HG297200;BaRT2v18chr6HG297730;BaRT2v18chr7HG340780;BaRT2v18chr7HG351170
GO:0032991	protein-containing complex	3375	76	61.71	0.02684	CC	0.774024	1.57122	0.111246	BaRT2v18chr1HG015340;BaRT2v18chr1HG024630;BaRT2v18chr1HG027260;BaRT2v18chr1HG033350;BaRT2v18chr1HG035240;BaRT2v18chr1HG039750;BaRT2v18chr1HG047560;BaRT2v18chr2HG052960;BaRT2v18chr2HG075180;BaRT2v18chr2HG076550;BaRT2v18chr2HG080330;BaRT2v18chr2HG089780;BaRT2v18chr2HG095550;BaRT2v18chr2HG100130;BaRT2v18chr2HG104790;BaRT2v18chr2HG105160;BaRT2v18chr3HG120910;BaRT2v18chr3HG122760;BaRT2v18chr3HG122820;…
GO:0005507	copper ion binding	61	4	1.13	0.02677	MF	0.774024	1.57235	0.111246	BaRT2v18chr1HG000890;BaRT2v18chr2HG105160;BaRT2v18chr4HG208530;BaRT2v18chr7HG369120
GO:0051301	cell division	341	12	6.36	0.02673	BP	0.774024	1.573	0.111246	BaRT2v18chr1HG009260;BaRT2v18chr1HG033350;BaRT2v18chr2HG087410;BaRT2v18chr4HG187380;BaRT2v18chr4HG208920;BaRT2v18chr5HG251640;BaRT2v18chr6HG301890;BaRT2v18chr7HG343740;BaRT2v18chr7HG348980;BaRT2v18chr7HG371060;BaRT2v18chr7HG373540;BaRT2v18chr7HG379120
GO:0006970	response to osmotic stress	263	10	4.9	0.02611	BP	0.774024	1.58319	0.111246	BaRT2v18chr3HG146380;BaRT2v18chr3HG147790;BaRT2v18chr3HG162000;BaRT2v18chr5HG222310;BaRT2v18chr5HG233900;BaRT2v18chr5HG269920;BaRT2v18chr6HG321020;BaRT2v18chr7HG335750;BaRT2v18chr7HG368430;BaRT2v18chr7HG382000
GO:0005740	mitochondrial envelope	306	11	5.6	0.02571	CC	0.774024	1.5899	0.111246	BaRT2v18chr3HG129430;BaRT2v18chr4HG184550;BaRT2v18chr4HG191080;BaRT2v18chr5HG232710;BaRT2v18chr5HG251970;BaRT2v18chr5HG273680;BaRT2v18chr5HG275380;BaRT2v18chr6HG314130;BaRT2v18chr7HG335580;BaRT2v18chr7HG342840;BaRT2v18chr7HG355750
GO:0009651	response to salt stress	225	9	4.2	0.02557	BP	0.774024	1.59227	0.111246	BaRT2v18chr3HG146380;BaRT2v18chr3HG147790;BaRT2v18chr3HG162000;BaRT2v18chr5HG233900;BaRT2v18chr5HG269920;BaRT2v18chr6HG321020;BaRT2v18chr7HG335750;BaRT2v18chr7HG368430;BaRT2v18chr7HG382000
GO:0045934	negative regulation of nucleobase-containing compound metabolic process	262	10	4.89	0.02552	BP	0.774024	1.59312	0.111246	BaRT2v18chr2HG075180;BaRT2v18chr2HG104790;BaRT2v18chr2HG105160;BaRT2v18chr3HG137030;BaRT2v18chr4HG185360;BaRT2v18chr5HG233520;BaRT2v18chr5HG265380;BaRT2v18chr5HG271230;BaRT2v18chr5HG271250;BaRT2v18chr5HG271320
GO:0006754	ATP biosynthetic process	34	3	0.63	0.02508	BP	0.774024	1.60067	0.111246	BaRT2v18chr4HG184550;BaRT2v18chr5HG232710;BaRT2v18chr7HG355750
GO:0016032	viral process	34	3	0.63	0.02508	BP	0.774024	1.60067	0.111246	BaRT2v18chr1HG014590;BaRT2v18chr1HG024230;BaRT2v18chr7HG343740
GO:0008320	protein transmembrane transporter activity	34	3	0.63	0.02494	MF	0.774024	1.6031	0.111246	BaRT2v18chr2HG080330;BaRT2v18chr5HG271250;BaRT2v18chr6HG314130
GO:0022884	macromolecule transmembrane transporter activity	34	3	0.63	0.02494	MF	0.774024	1.6031	0.111246	BaRT2v18chr2HG080330;BaRT2v18chr5HG271250;BaRT2v18chr6HG314130
GO:0031593	polyubiquitin modification-dependent protein binding	34	3	0.63	0.02494	MF	0.774024	1.6031	0.111246	BaRT2v18chr4HG208920;BaRT2v18chr5HG262230;BaRT2v18chr6HG296070
GO:0140318	protein transporter activity	34	3	0.63	0.02494	MF	0.774024	1.6031	0.111246	BaRT2v18chr2HG080330;BaRT2v18chr5HG271250;BaRT2v18chr6HG314130
GO:0044877	protein-containing complex binding	416	14	7.74	0.02428	MF	0.772069	1.61475	0.112344	BaRT2v18chr1HG003320;BaRT2v18chr3HG119830;BaRT2v18chr3HG120910;BaRT2v18chr3HG162000;BaRT2v18chr4HG220500;BaRT2v18chr5HG265380;BaRT2v18chr5HG271230;BaRT2v18chr5HG271250;BaRT2v18chr5HG271320;BaRT2v18chr6HG296070;BaRT2v18chr6HG300660;BaRT2v18chr6HG302220;BaRT2v18chr6HG304230;BaRT2v18chr7HG335580
GO:0005783	endoplasmic reticulum	852	24	15.58	0.02417	CC	0.771346	1.61672	0.112751	BaRT2v18chr1HG001480;BaRT2v18chr1HG014590;BaRT2v18chr1HG027260;BaRT2v18chr2HG080330;BaRT2v18chr2HG092380;BaRT2v18chr2HG094460;BaRT2v18chr2HG099250;BaRT2v18chr3HG134940;BaRT2v18chr4HG184550;BaRT2v18chr4HG201510;BaRT2v18chr4HG208920;BaRT2v18chr4HG214360;BaRT2v18chr5HG228420;BaRT2v18chr5HG239070;BaRT2v18chr5HG242430;BaRT2v18chr5HG257340;BaRT2v18chr5HG269160;BaRT2v18chr5HG275380;BaRT2v18chr6HG297730;…
GO:0008170	N-methyltransferase activity	119	6	2.21	0.02386	MF	0.764212	1.62233	0.116786	BaRT2v18chr1HG039630;BaRT2v18chr2HG103890;BaRT2v18chr3HG139040;BaRT2v18chr4HG210290;BaRT2v18chr5HG277140;BaRT2v18chr6HG306290
GO:0006490	oligosaccharide-lipid intermediate biosynthetic process	13	2	0.24	0.0236	BP	0.758633	1.62709	0.119968	BaRT2v18chr2HG094460;BaRT2v18chr6HG322000
GO:0007005	mitochondrion organization	186	8	3.47	0.02357	BP	0.758633	1.62764	0.119968	BaRT2v18chr2HG061220;BaRT2v18chr3HG139040;BaRT2v18chr5HG251640;BaRT2v18chr5HG259040;BaRT2v18chr5HG262230;BaRT2v18chr5HG273680;BaRT2v18chr6HG314130;BaRT2v18chr7HG338080
GO:1901987	regulation of cell cycle phase transition	87	5	1.62	0.02331	BP	0.7548	1.63246	0.122168	BaRT2v18chr1HG009260;BaRT2v18chr3HG149400;BaRT2v18chr4HG178570;BaRT2v18chr4HG187380;BaRT2v18chr7HG371060
GO:0044770	cell cycle phase transition	118	6	2.2	0.02321	BP	0.754325	1.63432	0.122441	BaRT2v18chr1HG009260;BaRT2v18chr1HG033350;BaRT2v18chr3HG149400;BaRT2v18chr4HG178570;BaRT2v18chr4HG187380;BaRT2v18chr7HG371060
GO:0008276	protein methyltransferase activity	87	5	1.62	0.02312	MF	0.754173	1.63601	0.122529	BaRT2v18chr2HG099250;BaRT2v18chr2HG103890;BaRT2v18chr3HG139040;BaRT2v18chr4HG210290;BaRT2v18chr6HG306290
GO:0046486	glycerolipid metabolic process	221	9	4.12	0.02311	BP	0.754173	1.6362	0.122529	BaRT2v18chr1HG001480;BaRT2v18chr1HG039630;BaRT2v18chr2HG114710;BaRT2v18chr5HG222310;BaRT2v18chr5HG232710;BaRT2v18chr5HG233900;BaRT2v18chr6HG297200;BaRT2v18chr7HG352860;BaRT2v18chr7HG368430
GO:0004176	ATP-dependent peptidase activity	33	3	0.61	0.02305	MF	0.754173	1.63733	0.122529	BaRT2v18chr2HG087410;BaRT2v18chr5HG259040;BaRT2v18chr7HG379120
GO:0009100	glycoprotein metabolic process	183	8	3.41	0.02164	BP	0.713797	1.66474	0.146425	BaRT2v18chr2HG069140;BaRT2v18chr2HG094460;BaRT2v18chr3HG134940;BaRT2v18chr4HG192620;BaRT2v18chr6HG291230;BaRT2v18chr6HG297730;BaRT2v18chr6HG322000;BaRT2v18chr7HG336940
GO:0006629	lipid metabolic process	915	26	17.06	0.0216	BP	0.713797	1.66555	0.146425	BaRT2v18chr1HG001480;BaRT2v18chr1HG035660;BaRT2v18chr1HG039630;BaRT2v18chr2HG065390;BaRT2v18chr2HG065880;BaRT2v18chr2HG079700;BaRT2v18chr2HG094460;BaRT2v18chr2HG114710;BaRT2v18chr3HG142160;BaRT2v18chr4HG191970;BaRT2v18chr4HG199120;BaRT2v18chr5HG222310;BaRT2v18chr5HG225340;BaRT2v18chr5HG232710;BaRT2v18chr5HG233900;BaRT2v18chr5HG242430;BaRT2v18chr5HG269160;BaRT2v18chr6HG297200;BaRT2v18chr6HG297730;…
GO:0016410	N-acyltransferase activity	116	6	2.16	0.02135	MF	0.709526	1.6706	0.149031	BaRT2v18chr1HG011440;BaRT2v18chr3HG146290;BaRT2v18chr4HG176080;BaRT2v18chr5HG256530;BaRT2v18chr5HG265380;BaRT2v18chr6HG316380
GO:0030170	pyridoxal phosphate binding	116	6	2.16	0.02135	MF	0.709526	1.6706	0.149031	BaRT2v18chr3HG126420;BaRT2v18chr3HG153730;BaRT2v18chr4HG208530;BaRT2v18chr5HG226880;BaRT2v18chr6HG311950;BaRT2v18chr7HG369120
GO:0070279	vitamin B6 binding	116	6	2.16	0.02135	MF	0.709526	1.6706	0.149031	BaRT2v18chr3HG126420;BaRT2v18chr3HG153730;BaRT2v18chr4HG208530;BaRT2v18chr5HG226880;BaRT2v18chr6HG311950;BaRT2v18chr7HG369120
GO:0044772	mitotic cell cycle phase transition	85	5	1.58	0.02132	BP	0.709526	1.67121	0.149031	BaRT2v18chr1HG009260;BaRT2v18chr1HG033350;BaRT2v18chr3HG149400;BaRT2v18chr4HG187380;BaRT2v18chr7HG371060
GO:0000096	sulfur amino acid metabolic process	56	4	1.04	0.02038	BP	0.687631	1.6908	0.162645	BaRT2v18chr3HG126420;BaRT2v18chr3HG153730;BaRT2v18chr5HG223270;BaRT2v18chr7HG340880
GO:0010196	nonphotochemical quenching	12	2	0.22	0.02022	BP	0.684846	1.69422	0.164407	BaRT2v18chr3HG155450;BaRT2v18chr5HG243240
GO:0140718	facultative heterochromatin formation	12	2	0.22	0.02022	BP	0.684846	1.69422	0.164407	BaRT2v18chr2HG104790;BaRT2v18chr2HG105160
GO:1990066	energy quenching	12	2	0.22	0.02022	BP	0.684846	1.69422	0.164407	BaRT2v18chr3HG155450;BaRT2v18chr5HG243240
GO:0042577	lipid phosphatase activity	12	2	0.22	0.02013	MF	0.684846	1.69616	0.164407	BaRT2v18chr1HG035660;BaRT2v18chr4HG191970
GO:0051879	Hsp90 protein binding	12	2	0.22	0.02013	MF	0.684846	1.69616	0.164407	BaRT2v18chr6HG305250;BaRT2v18chr7HG359220
GO:0012505	endomembrane system	1948	48	35.62	0.01971	CC	0.680611	1.70531	0.167101	BaRT2v18chr1HG001480;BaRT2v18chr1HG014590;BaRT2v18chr1HG015340;BaRT2v18chr1HG023970;BaRT2v18chr1HG026880;BaRT2v18chr1HG027260;BaRT2v18chr2HG080330;BaRT2v18chr2HG092380;BaRT2v18chr2HG094460;BaRT2v18chr2HG099250;BaRT2v18chr2HG105160;BaRT2v18chr2HG105710;BaRT2v18chr2HG114710;BaRT2v18chr3HG134940;BaRT2v18chr3HG137840;BaRT2v18chr3HG147790;BaRT2v18chr3HG158150;BaRT2v18chr4HG178580;BaRT2v18chr4HG184550;…
GO:0030261	chromosome condensation	31	3	0.58	0.01963	BP	0.680507	1.70708	0.167168	BaRT2v18chr5HG271230;BaRT2v18chr5HG271250;BaRT2v18chr5HG271320
GO:0008483	transaminase activity	83	5	1.54	0.01928	MF	0.671005	1.71489	0.173274	BaRT2v18chr3HG126420;BaRT2v18chr4HG208530;BaRT2v18chr5HG226880;BaRT2v18chr7HG351170;BaRT2v18chr7HG369120
GO:0016769	transferase activity, transferring nitrogenous groups	83	5	1.54	0.01928	MF	0.671005	1.71489	0.173274	BaRT2v18chr3HG126420;BaRT2v18chr4HG208530;BaRT2v18chr5HG226880;BaRT2v18chr7HG351170;BaRT2v18chr7HG369120
GO:0009892	negative regulation of metabolic process	732	22	13.65	0.0191	BP	0.670016	1.71897	0.173915	BaRT2v18chr1HG037470;BaRT2v18chr1HG045680;BaRT2v18chr2HG075180;BaRT2v18chr2HG104790;BaRT2v18chr2HG105160;BaRT2v18chr3HG119830;BaRT2v18chr3HG126420;BaRT2v18chr3HG137030;BaRT2v18chr3HG146290;BaRT2v18chr3HG150590;BaRT2v18chr3HG152960;BaRT2v18chr4HG177140;BaRT2v18chr4HG178570;BaRT2v18chr4HG185360;BaRT2v18chr5HG233520;BaRT2v18chr5HG248830;BaRT2v18chr5HG265380;BaRT2v18chr5HG271230;BaRT2v18chr5HG271250;…
GO:0009266	response to temperature stimulus	324	12	6.04	0.01885	BP	0.66388	1.72469	0.17791	BaRT2v18chr1HG014590;BaRT2v18chr5HG225470;BaRT2v18chr5HG259040;BaRT2v18chr5HG263510;BaRT2v18chr6HG301090;BaRT2v18chr6HG321020;BaRT2v18chr7HG350430;BaRT2v18chr7HG351000;BaRT2v18chr7HG359220;BaRT2v18chr7HG359290;BaRT2v18chr7HG368430;BaRT2v18chr7HG382000
GO:0006163	purine nucleotide metabolic process	286	11	5.33	0.01874	BP	0.662646	1.72723	0.178718	BaRT2v18chr2HG052960;BaRT2v18chr3HG145690;BaRT2v18chr3HG148190;BaRT2v18chr4HG184550;BaRT2v18chr5HG228790;BaRT2v18chr5HG231220;BaRT2v18chr5HG232710;BaRT2v18chr5HG233660;BaRT2v18chr6HG300660;BaRT2v18chr7HG355750;BaRT2v18chr7HG360150
GO:0000720	pyrimidine dimer repair by nucleotide-excision repair	1	1	0.02	0.01865	BP	0.662112	1.72932	0.179068	BaRT2v18chr4HG220810
GO:0006481	C-terminal protein methylation	1	1	0.02	0.01865	BP	0.662112	1.72932	0.179068	BaRT2v18chr2HG099250
GO:0006706	steroid catabolic process	1	1	0.02	0.01865	BP	0.662112	1.72932	0.179068	BaRT2v18chr6HG316380
GO:0006863	purine nucleobase transport	1	1	0.02	0.01865	BP	0.662112	1.72932	0.179068	BaRT2v18chr5HG228420
GO:0007596	blood coagulation	1	1	0.02	0.01865	BP	0.662112	1.72932	0.179068	BaRT2v18chr3HG150590
GO:0007597	blood coagulation, intrinsic pathway	1	1	0.02	0.01865	BP	0.662112	1.72932	0.179068	BaRT2v18chr3HG150590
GO:0007599	hemostasis	1	1	0.02	0.01865	BP	0.662112	1.72932	0.179068	BaRT2v18chr3HG150590
GO:0009848	indoleacetic acid biosynthetic process via tryptophan	1	1	0.02	0.01865	BP	0.662112	1.72932	0.179068	BaRT2v18chr3HG126420
GO:0010381	peroxisome-chloroplast membrane tethering	1	1	0.02	0.01865	BP	0.662112	1.72932	0.179068	BaRT2v18chr2HG065880
GO:0015709	thiosulfate transport	1	1	0.02	0.01865	BP	0.662112	1.72932	0.179068	BaRT2v18chr5HG251970
GO:0015853	adenine transport	1	1	0.02	0.01865	BP	0.662112	1.72932	0.179068	BaRT2v18chr5HG228420
GO:0015854	guanine transport	1	1	0.02	0.01865	BP	0.662112	1.72932	0.179068	BaRT2v18chr5HG228420
GO:0016127	sterol catabolic process	1	1	0.02	0.01865	BP	0.662112	1.72932	0.179068	BaRT2v18chr6HG316380
GO:0016128	phytosteroid metabolic process	1	1	0.02	0.01865	BP	0.662112	1.72932	0.179068	BaRT2v18chr7HG386540
GO:0016129	phytosteroid biosynthetic process	1	1	0.02	0.01865	BP	0.662112	1.72932	0.179068	BaRT2v18chr7HG386540
GO:0016131	brassinosteroid metabolic process	1	1	0.02	0.01865	BP	0.662112	1.72932	0.179068	BaRT2v18chr7HG386540
GO:0016132	brassinosteroid biosynthetic process	1	1	0.02	0.01865	BP	0.662112	1.72932	0.179068	BaRT2v18chr7HG386540
GO:0019265	glycine biosynthetic process, by transamination of glyoxylate	1	1	0.02	0.01865	BP	0.662112	1.72932	0.179068	BaRT2v18chr7HG351170
GO:0030193	regulation of blood coagulation	1	1	0.02	0.01865	BP	0.662112	1.72932	0.179068	BaRT2v18chr3HG150590
GO:0032351	negative regulation of hormone metabolic process	1	1	0.02	0.01865	BP	0.662112	1.72932	0.179068	BaRT2v18chr3HG126420
GO:0032353	negative regulation of hormone biosynthetic process	1	1	0.02	0.01865	BP	0.662112	1.72932	0.179068	BaRT2v18chr3HG126420
GO:0033239	negative regulation of amine metabolic process	1	1	0.02	0.01865	BP	0.662112	1.72932	0.179068	BaRT2v18chr3HG126420
GO:0034203	glycolipid translocation	1	1	0.02	0.01865	BP	0.662112	1.72932	0.179068	BaRT2v18chr6HG322000
GO:0034627	'de novo' NAD biosynthetic process	1	1	0.02	0.01865	BP	0.662112	1.72932	0.179068	BaRT2v18chr5HG233660
GO:0034628	'de novo' NAD biosynthetic process from aspartate	1	1	0.02	0.01865	BP	0.662112	1.72932	0.179068	BaRT2v18chr5HG233660
GO:0035344	hypoxanthine transport	1	1	0.02	0.01865	BP	0.662112	1.72932	0.179068	BaRT2v18chr5HG228420
GO:0036066	protein O-linked fucosylation	1	1	0.02	0.01865	BP	0.662112	1.72932	0.179068	BaRT2v18chr2HG069140
GO:0043157	response to cation stress	1	1	0.02	0.01865	BP	0.662112	1.72932	0.179068	BaRT2v18chr5HG269920
GO:0045763	negative regulation of cellular amino acid metabolic process	1	1	0.02	0.01865	BP	0.662112	1.72932	0.179068	BaRT2v18chr3HG126420
GO:0046836	glycolipid transport	1	1	0.02	0.01865	BP	0.662112	1.72932	0.179068	BaRT2v18chr6HG322000
GO:0050817	coagulation	1	1	0.02	0.01865	BP	0.662112	1.72932	0.179068	BaRT2v18chr3HG150590
GO:0050818	regulation of coagulation	1	1	0.02	0.01865	BP	0.662112	1.72932	0.179068	BaRT2v18chr3HG150590
GO:0050878	regulation of body fluid levels	1	1	0.02	0.01865	BP	0.662112	1.72932	0.179068	BaRT2v18chr3HG150590
GO:0061041	regulation of wound healing	1	1	0.02	0.01865	BP	0.662112	1.72932	0.179068	BaRT2v18chr3HG150590
GO:0061504	cyclic threonylcarbamoyladenosine biosynthetic process	1	1	0.02	0.01865	BP	0.662112	1.72932	0.179068	BaRT2v18chr7HG346510
GO:0072376	protein activation cascade	1	1	0.02	0.01865	BP	0.662112	1.72932	0.179068	BaRT2v18chr3HG150590
GO:0072378	blood coagulation, fibrin clot formation	1	1	0.02	0.01865	BP	0.662112	1.72932	0.179068	BaRT2v18chr3HG150590
GO:0080144	intracellular amino acid homeostasis	1	1	0.02	0.01865	BP	0.662112	1.72932	0.179068	BaRT2v18chr1HG016400
GO:0090356	negative regulation of auxin metabolic process	1	1	0.02	0.01865	BP	0.662112	1.72932	0.179068	BaRT2v18chr3HG126420
GO:0098702	adenine import across plasma membrane	1	1	0.02	0.01865	BP	0.662112	1.72932	0.179068	BaRT2v18chr5HG228420
GO:0098710	guanine import across plasma membrane	1	1	0.02	0.01865	BP	0.662112	1.72932	0.179068	BaRT2v18chr5HG228420
GO:0098721	uracil import across plasma membrane	1	1	0.02	0.01865	BP	0.662112	1.72932	0.179068	BaRT2v18chr5HG228420
GO:0120178	steroid hormone biosynthetic process	1	1	0.02	0.01865	BP	0.662112	1.72932	0.179068	BaRT2v18chr7HG386540
GO:1900046	regulation of hemostasis	1	1	0.02	0.01865	BP	0.662112	1.72932	0.179068	BaRT2v18chr3HG150590
GO:1901255	nucleotide-excision repair involved in interstrand cross-link repair	1	1	0.02	0.01865	BP	0.662112	1.72932	0.179068	BaRT2v18chr4HG220810
GO:1901996	regulation of indoleacetic acid biosynthetic process via tryptophan	1	1	0.02	0.01865	BP	0.662112	1.72932	0.179068	BaRT2v18chr3HG126420
GO:1901997	negative regulation of indoleacetic acid biosynthetic process via tryptophan	1	1	0.02	0.01865	BP	0.662112	1.72932	0.179068	BaRT2v18chr3HG126420
GO:1902551	regulation of catalase activity	1	1	0.02	0.01865	BP	0.662112	1.72932	0.179068	BaRT2v18chr3HG121780
GO:1902553	positive regulation of catalase activity	1	1	0.02	0.01865	BP	0.662112	1.72932	0.179068	BaRT2v18chr3HG121780
GO:1903317	regulation of protein maturation	1	1	0.02	0.01865	BP	0.662112	1.72932	0.179068	BaRT2v18chr3HG150590
GO:1903716	guanine transmembrane transport	1	1	0.02	0.01865	BP	0.662112	1.72932	0.179068	BaRT2v18chr5HG228420
GO:1904161	DNA synthesis involved in UV-damage excision repair	1	1	0.02	0.01865	BP	0.662112	1.72932	0.179068	BaRT2v18chr3HG128090
GO:1904823	purine nucleobase transmembrane transport	1	1	0.02	0.01865	BP	0.662112	1.72932	0.179068	BaRT2v18chr5HG228420
GO:2000257	regulation of protein activation cascade	1	1	0.02	0.01865	BP	0.662112	1.72932	0.179068	BaRT2v18chr3HG150590
GO:2000266	regulation of blood coagulation, intrinsic pathway	1	1	0.02	0.01865	BP	0.662112	1.72932	0.179068	BaRT2v18chr3HG150590
GO:2000470	positive regulation of peroxidase activity	1	1	0.02	0.01865	BP	0.662112	1.72932	0.179068	BaRT2v18chr3HG121780
GO:0000107	imidazoleglycerol-phosphate synthase activity	1	1	0.02	0.0186	MF	0.662112	1.73049	0.179068	BaRT2v18chr4HG203120
GO:0003681	bent DNA binding	1	1	0.02	0.0186	MF	0.662112	1.73049	0.179068	BaRT2v18chr3HG161840
GO:0003880	protein C-terminal carboxyl O-methyltransferase activity	1	1	0.02	0.0186	MF	0.662112	1.73049	0.179068	BaRT2v18chr2HG099250
GO:0004314	[acyl-carrier-protein] S-malonyltransferase activity	1	1	0.02	0.0186	MF	0.662112	1.73049	0.179068	BaRT2v18chr4HG199120
GO:0004349	glutamate 5-kinase activity	1	1	0.02	0.0186	MF	0.662112	1.73049	0.179068	BaRT2v18chr3HG157280
GO:0004610	phosphoacetylglucosamine mutase activity	1	1	0.02	0.0186	MF	0.662112	1.73049	0.179068	BaRT2v18chr7HG345890
GO:0004614	phosphoglucomutase activity	1	1	0.02	0.0186	MF	0.662112	1.73049	0.179068	BaRT2v18chr4HG178750
GO:0004671	protein C-terminal S-isoprenylcysteine carboxyl O-methyltransferase activity	1	1	0.02	0.0186	MF	0.662112	1.73049	0.179068	BaRT2v18chr2HG099250
GO:0004760	serine-pyruvate transaminase activity	1	1	0.02	0.0186	MF	0.662112	1.73049	0.179068	BaRT2v18chr7HG351170
GO:0005345	purine nucleobase transmembrane transporter activity	1	1	0.02	0.0186	MF	0.662112	1.73049	0.179068	BaRT2v18chr5HG228420
GO:0005539	glycosaminoglycan binding	1	1	0.02	0.0186	MF	0.662112	1.73049	0.179068	BaRT2v18chr3HG150590
GO:0008201	heparin binding	1	1	0.02	0.0186	MF	0.662112	1.73049	0.179068	BaRT2v18chr3HG150590
GO:0008705	methionine synthase activity	1	1	0.02	0.0186	MF	0.662112	1.73049	0.179068	BaRT2v18chr5HG223270
GO:0010326	methionine-oxo-acid transaminase activity	1	1	0.02	0.0186	MF	0.662112	1.73049	0.179068	BaRT2v18chr3HG126420
GO:0015019	heparan-alpha-glucosaminide N-acetyltransferase activity	1	1	0.02	0.0186	MF	0.662112	1.73049	0.179068	BaRT2v18chr1HG011440
GO:0015117	thiosulfate transmembrane transporter activity	1	1	0.02	0.0186	MF	0.662112	1.73049	0.179068	BaRT2v18chr5HG251970
GO:0015207	adenine transmembrane transporter activity	1	1	0.02	0.0186	MF	0.662112	1.73049	0.179068	BaRT2v18chr5HG228420
GO:0015208	guanine transmembrane transporter activity	1	1	0.02	0.0186	MF	0.662112	1.73049	0.179068	BaRT2v18chr5HG228420
GO:0016419	S-malonyltransferase activity	1	1	0.02	0.0186	MF	0.662112	1.73049	0.179068	BaRT2v18chr4HG199120
GO:0030735	carnosine N-methyltransferase activity	1	1	0.02	0.0186	MF	0.662112	1.73049	0.179068	BaRT2v18chr1HG039130
GO:0031682	G-protein gamma-subunit binding	1	1	0.02	0.0186	MF	0.662112	1.73049	0.179068	BaRT2v18chr4HG176080
GO:0042084	5-methyltetrahydrofolate-dependent methyltransferase activity	1	1	0.02	0.0186	MF	0.662112	1.73049	0.179068	BaRT2v18chr5HG223270
GO:0046922	peptide-O-fucosyltransferase activity	1	1	0.02	0.0186	MF	0.662112	1.73049	0.179068	BaRT2v18chr2HG069140
GO:0047884	FAD diphosphatase activity	1	1	0.02	0.0186	MF	0.662112	1.73049	0.179068	BaRT2v18chr5HG261850
GO:0050281	serine-glyoxylate transaminase activity	1	1	0.02	0.0186	MF	0.662112	1.73049	0.179068	BaRT2v18chr7HG351170
GO:0052667	phosphomethylethanolamine N-methyltransferase activity	1	1	0.02	0.0186	MF	0.662112	1.73049	0.179068	BaRT2v18chr1HG039630
GO:0052917	dolichyl-P-Man:Man(7)GlcNAc(2)-PP-dolichol alpha-1,6-mannosyltransferase	1	1	0.02	0.0186	MF	0.662112	1.73049	0.179068	BaRT2v18chr2HG094460
GO:0061503	tRNA threonylcarbamoyladenosine dehydratase	1	1	0.02	0.0186	MF	0.662112	1.73049	0.179068	BaRT2v18chr7HG346510
GO:0080095	phosphatidylethanolamine-sterol O-acyltransferase activity	1	1	0.02	0.0186	MF	0.662112	1.73049	0.179068	BaRT2v18chr6HG316380
GO:0080096	phosphatidate-sterol O-acyltransferase activity	1	1	0.02	0.0186	MF	0.662112	1.73049	0.179068	BaRT2v18chr6HG316380
GO:0009199	ribonucleoside triphosphate metabolic process	144	7	2.69	0.01844	BP	0.662112	1.73424	0.179068	BaRT2v18chr3HG148190;BaRT2v18chr4HG184550;BaRT2v18chr5HG228790;BaRT2v18chr5HG231220;BaRT2v18chr5HG232710;BaRT2v18chr6HG300660;BaRT2v18chr7HG355750
GO:0009941	chloroplast envelope	489	16	8.94	0.0184	CC	0.662112	1.73518	0.179068	BaRT2v18chr1HG014590;BaRT2v18chr2HG079700;BaRT2v18chr2HG087410;BaRT2v18chr4HG180020;BaRT2v18chr5HG242430;BaRT2v18chr5HG269920;BaRT2v18chr5HG275580;BaRT2v18chr6HG300660;BaRT2v18chr6HG301090;BaRT2v18chr7HG343740;BaRT2v18chr7HG350430;BaRT2v18chr7HG354390;BaRT2v18chr7HG356320;BaRT2v18chr7HG359290;BaRT2v18chr7HG360150;BaRT2v18chr7HG368430
GO:0031324	negative regulation of cellular metabolic process	729	22	13.59	0.01832	BP	0.662112	1.73707	0.179068	BaRT2v18chr1HG037470;BaRT2v18chr1HG045680;BaRT2v18chr2HG075180;BaRT2v18chr2HG104790;BaRT2v18chr2HG105160;BaRT2v18chr3HG119830;BaRT2v18chr3HG126420;BaRT2v18chr3HG137030;BaRT2v18chr3HG146290;BaRT2v18chr3HG150590;BaRT2v18chr3HG152960;BaRT2v18chr4HG177140;BaRT2v18chr4HG178570;BaRT2v18chr4HG185360;BaRT2v18chr5HG233520;BaRT2v18chr5HG248830;BaRT2v18chr5HG265380;BaRT2v18chr5HG271230;BaRT2v18chr5HG271250;…
GO:0031207	Sec62/Sec63 complex	1	1	0.02	0.01829	CC	0.662112	1.73779	0.179068	BaRT2v18chr2HG080330
GO:0033557	Slx1-Slx4 complex	1	1	0.02	0.01829	CC	0.662112	1.73779	0.179068	BaRT2v18chr4HG188370
GO:0099568	cytoplasmic region	1	1	0.02	0.01829	CC	0.662112	1.73779	0.179068	BaRT2v18chr2HG079250
GO:0099738	cell cortex region	1	1	0.02	0.01829	CC	0.662112	1.73779	0.179068	BaRT2v18chr2HG079250
GO:1990423	RZZ complex	1	1	0.02	0.01829	CC	0.662112	1.73779	0.179068	BaRT2v18chr7HG371060
GO:0003729	mRNA binding	603	19	11.22	0.01811	MF	0.662112	1.74208	0.179068	BaRT2v18chr1HG039630;BaRT2v18chr2HG064750;BaRT2v18chr2HG104790;BaRT2v18chr2HG105160;BaRT2v18chr3HG121340;BaRT2v18chr3HG124460;BaRT2v18chr3HG137030;BaRT2v18chr3HG147790;BaRT2v18chr3HG155450;BaRT2v18chr4HG185360;BaRT2v18chr4HG192950;BaRT2v18chr6HG301090;BaRT2v18chr6HG322610;BaRT2v18chr7HG332970;BaRT2v18chr7HG345870;BaRT2v18chr7HG350430;BaRT2v18chr7HG351170;BaRT2v18chr7HG356320;BaRT2v18chr7HG366710
GO:1901990	regulation of mitotic cell cycle phase transition	54	4	1.01	0.01806	BP	0.662112	1.74328	0.179068	BaRT2v18chr1HG009260;BaRT2v18chr3HG149400;BaRT2v18chr4HG187380;BaRT2v18chr7HG371060
GO:0006730	one-carbon metabolic process	30	3	0.56	0.01797	BP	0.662112	1.74545	0.179068	BaRT2v18chr2HG104790;BaRT2v18chr2HG105160;BaRT2v18chr6HG310150
GO:0006650	glycerophospholipid metabolic process	176	8	3.28	0.01756	BP	0.662112	1.75548	0.179068	BaRT2v18chr1HG001480;BaRT2v18chr1HG039630;BaRT2v18chr2HG114710;BaRT2v18chr5HG222310;BaRT2v18chr5HG232710;BaRT2v18chr5HG233900;BaRT2v18chr6HG297200;BaRT2v18chr7HG352860
GO:0006346	DNA methylation-dependent heterochromatin formation	11	2	0.21	0.01706	BP	0.662112	1.76802	0.179068	BaRT2v18chr2HG104790;BaRT2v18chr2HG105160
GO:0010364	regulation of ethylene biosynthetic process	11	2	0.21	0.01706	BP	0.662112	1.76802	0.179068	BaRT2v18chr3HG126420;BaRT2v18chr7HG340880
GO:0031335	regulation of sulfur amino acid metabolic process	11	2	0.21	0.01706	BP	0.662112	1.76802	0.179068	BaRT2v18chr3HG126420;BaRT2v18chr7HG340880
GO:0051341	regulation of oxidoreductase activity	11	2	0.21	0.01706	BP	0.662112	1.76802	0.179068	BaRT2v18chr3HG121780;BaRT2v18chr4HG178570
GO:1900908	regulation of olefin metabolic process	11	2	0.21	0.01706	BP	0.662112	1.76802	0.179068	BaRT2v18chr3HG126420;BaRT2v18chr7HG340880
GO:1900911	regulation of olefin biosynthetic process	11	2	0.21	0.01706	BP	0.662112	1.76802	0.179068	BaRT2v18chr3HG126420;BaRT2v18chr7HG340880
GO:0140993	histone modifying activity	142	7	2.64	0.01703	MF	0.662112	1.76879	0.179068	BaRT2v18chr2HG103890;BaRT2v18chr3HG146290;BaRT2v18chr4HG176080;BaRT2v18chr4HG210290;BaRT2v18chr5HG256530;BaRT2v18chr6HG302220;BaRT2v18chr6HG306290
GO:0008195	phosphatidate phosphatase activity	11	2	0.2	0.01698	MF	0.662112	1.77006	0.179068	BaRT2v18chr1HG035660;BaRT2v18chr4HG191970
GO:0030291	protein serine/threonine kinase inhibitor activity	11	2	0.2	0.01698	MF	0.662112	1.77006	0.179068	BaRT2v18chr3HG119830;BaRT2v18chr4HG178570
GO:0009117	nucleotide metabolic process	356	13	6.64	0.01651	BP	0.662112	1.78225	0.179068	BaRT2v18chr2HG052960;BaRT2v18chr2HG091860;BaRT2v18chr3HG133260;BaRT2v18chr3HG145690;BaRT2v18chr3HG148190;BaRT2v18chr4HG184550;BaRT2v18chr5HG228790;BaRT2v18chr5HG231220;BaRT2v18chr5HG232710;BaRT2v18chr5HG233660;BaRT2v18chr6HG300660;BaRT2v18chr7HG355750;BaRT2v18chr7HG360150
GO:0031966	mitochondrial membrane	284	11	5.19	0.01579	CC	0.662112	1.80162	0.179068	BaRT2v18chr3HG129430;BaRT2v18chr4HG184550;BaRT2v18chr4HG191080;BaRT2v18chr5HG232710;BaRT2v18chr5HG251970;BaRT2v18chr5HG273680;BaRT2v18chr5HG275380;BaRT2v18chr6HG314130;BaRT2v18chr7HG335580;BaRT2v18chr7HG342840;BaRT2v18chr7HG355750
GO:0005694	chromosome	729	22	13.33	0.01517	CC	0.662112	1.81901	0.179068	BaRT2v18chr1HG035240;BaRT2v18chr1HG039750;BaRT2v18chr1HG047560;BaRT2v18chr2HG095550;BaRT2v18chr3HG122760;BaRT2v18chr3HG128090;BaRT2v18chr3HG137030;BaRT2v18chr3HG149400;BaRT2v18chr3HG153190;BaRT2v18chr4HG179530;BaRT2v18chr4HG188370;BaRT2v18chr4HG211490;BaRT2v18chr5HG224940;BaRT2v18chr5HG271230;BaRT2v18chr5HG271250;BaRT2v18chr5HG271320;BaRT2v18chr6HG302220;BaRT2v18chr6HG305250;BaRT2v18chr6HG306290;…
GO:0019538	protein metabolic process	5706	125	106.4	0.01449	BP	0.662112	1.83893	0.179068	BaRT2v18chr1HG006260;BaRT2v18chr1HG009640;BaRT2v18chr1HG014590;BaRT2v18chr1HG015990;BaRT2v18chr1HG016820;BaRT2v18chr1HG017070;BaRT2v18chr1HG019130;BaRT2v18chr1HG023970;BaRT2v18chr1HG024630;BaRT2v18chr1HG027260;BaRT2v18chr1HG033350;BaRT2v18chr1HG037470;BaRT2v18chr1HG041560;BaRT2v18chr1HG045510;BaRT2v18chr1HG045680;BaRT2v18chr2HG052960;BaRT2v18chr2HG056320;BaRT2v18chr2HG065880;BaRT2v18chr2HG069140;…
GO:0009790	embryo development	203	9	3.79	0.0141	BP	0.662112	1.85078	0.179068	BaRT2v18chr2HG065880;BaRT2v18chr2HG104790;BaRT2v18chr2HG105160;BaRT2v18chr3HG121340;BaRT2v18chr3HG129430;BaRT2v18chr4HG216760;BaRT2v18chr5HG256530;BaRT2v18chr6HG301090;BaRT2v18chr7HG368430
GO:0018215	protein phosphopantetheinylation	274	11	5.11	0.01407	BP	0.662112	1.85171	0.179068	BaRT2v18chr2HG052960;BaRT2v18chr3HG122820;BaRT2v18chr3HG148090;BaRT2v18chr4HG201510;BaRT2v18chr4HG220500;BaRT2v18chr5HG240110;BaRT2v18chr5HG267280;BaRT2v18chr6HG291230;BaRT2v18chr6HG301890;BaRT2v18chr7HG346510;BaRT2v18chr7HG369230
GO:0016801	hydrolase activity, acting on ether bonds	10	2	0.19	0.01407	MF	0.662112	1.85171	0.179068	BaRT2v18chr2HG104790;BaRT2v18chr2HG105160
GO:0051053	negative regulation of DNA metabolic process	50	4	0.93	0.01393	BP	0.662112	1.85605	0.179068	BaRT2v18chr5HG233520;BaRT2v18chr5HG271230;BaRT2v18chr5HG271250;BaRT2v18chr5HG271320
GO:0009144	purine nucleoside triphosphate metabolic process	136	7	2.54	0.01387	BP	0.662112	1.85792	0.179068	BaRT2v18chr3HG148190;BaRT2v18chr4HG184550;BaRT2v18chr5HG228790;BaRT2v18chr5HG231220;BaRT2v18chr5HG232710;BaRT2v18chr6HG300660;BaRT2v18chr7HG355750
GO:0006099	tricarboxylic acid cycle	27	3	0.5	0.01349	BP	0.662112	1.86999	0.179068	BaRT2v18chr2HG052960;BaRT2v18chr5HG223270;BaRT2v18chr7HG338080
GO:0009205	purine ribonucleoside triphosphate metabolic process	135	7	2.52	0.01336	BP	0.662112	1.87419	0.179068	BaRT2v18chr3HG148190;BaRT2v18chr4HG184550;BaRT2v18chr5HG228790;BaRT2v18chr5HG231220;BaRT2v18chr5HG232710;BaRT2v18chr6HG300660;BaRT2v18chr7HG355750
GO:0070566	adenylyltransferase activity	49	4	0.91	0.01291	MF	0.662112	1.88907	0.179068	BaRT2v18chr3HG133260;BaRT2v18chr3HG145690;BaRT2v18chr7HG365360;BaRT2v18chr7HG368650
GO:0042273	ribosomal large subunit biogenesis	103	6	1.92	0.01266	BP	0.662112	1.89757	0.179068	BaRT2v18chr1HG009260;BaRT2v18chr2HG104790;BaRT2v18chr2HG105160;BaRT2v18chr3HG127940;BaRT2v18chr5HG222710;BaRT2v18chr6HG289090
GO:0000786	nucleosome	136	7	2.49	0.0126	CC	0.662112	1.89963	0.179068	BaRT2v18chr1HG035240;BaRT2v18chr1HG039750;BaRT2v18chr3HG122760;BaRT2v18chr4HG179530;BaRT2v18chr5HG271230;BaRT2v18chr5HG271250;BaRT2v18chr5HG271320
GO:0008443	phosphofructokinase activity	26	3	0.48	0.01208	MF	0.662112	1.91793	0.179068	BaRT2v18chr3HG148190;BaRT2v18chr5HG228790;BaRT2v18chr5HG231220
GO:0031490	chromatin DNA binding	48	4	0.89	0.01203	MF	0.662112	1.91973	0.179068	BaRT2v18chr5HG271230;BaRT2v18chr5HG271250;BaRT2v18chr5HG271320;BaRT2v18chr6HG302220
GO:0009141	nucleoside triphosphate metabolic process	163	8	3.04	0.01151	BP	0.662112	1.93892	0.179068	BaRT2v18chr2HG091860;BaRT2v18chr3HG148190;BaRT2v18chr4HG184550;BaRT2v18chr5HG228790;BaRT2v18chr5HG231220;BaRT2v18chr5HG232710;BaRT2v18chr6HG300660;BaRT2v18chr7HG355750
GO:0044282	small molecule catabolic process	163	8	3.04	0.01151	BP	0.662112	1.93892	0.179068	BaRT2v18chr1HG014590;BaRT2v18chr2HG052960;BaRT2v18chr2HG065880;BaRT2v18chr3HG126420;BaRT2v18chr5HG226880;BaRT2v18chr5HG278620;BaRT2v18chr6HG297200;BaRT2v18chr7HG352860
GO:0006488	dolichol-linked oligosaccharide biosynthetic process	9	2	0.17	0.01144	BP	0.662112	1.94157	0.179068	BaRT2v18chr2HG094460;BaRT2v18chr6HG322000
GO:0009608	response to symbiont	9	2	0.17	0.01144	BP	0.662112	1.94157	0.179068	BaRT2v18chr4HG188480;BaRT2v18chr7HG350430
GO:0051013	microtubule severing	9	2	0.17	0.01144	BP	0.662112	1.94157	0.179068	BaRT2v18chr3HG126420;BaRT2v18chr5HG233520
GO:0008172	S-methyltransferase activity	9	2	0.17	0.01139	MF	0.662112	1.94348	0.179068	BaRT2v18chr5HG223270;BaRT2v18chr5HG277380
GO:0016093	polyprenol metabolic process	25	3	0.47	0.0109	BP	0.662112	1.96257	0.179068	BaRT2v18chr2HG094460;BaRT2v18chr6HG297730;BaRT2v18chr6HG322000
GO:0006753	nucleoside phosphate metabolic process	374	14	6.97	0.01076	BP	0.662112	1.96819	0.179068	BaRT2v18chr1HG035500;BaRT2v18chr2HG052960;BaRT2v18chr2HG091860;BaRT2v18chr3HG133260;BaRT2v18chr3HG145690;BaRT2v18chr3HG148190;BaRT2v18chr4HG184550;BaRT2v18chr5HG228790;BaRT2v18chr5HG231220;BaRT2v18chr5HG232710;BaRT2v18chr5HG233660;BaRT2v18chr6HG300660;BaRT2v18chr7HG355750;BaRT2v18chr7HG360150
GO:0009507	chloroplast	1830	47	33.46	0.01056	CC	0.662112	1.97634	0.179068	BaRT2v18chr1HG014590;BaRT2v18chr1HG023970;BaRT2v18chr2HG061220;BaRT2v18chr2HG065390;BaRT2v18chr2HG079700;BaRT2v18chr2HG083140;BaRT2v18chr2HG083920;BaRT2v18chr2HG087410;BaRT2v18chr3HG121340;BaRT2v18chr3HG144680;BaRT2v18chr3HG148840;BaRT2v18chr3HG153730;BaRT2v18chr3HG155450;BaRT2v18chr3HG160550;BaRT2v18chr4HG180020;BaRT2v18chr4HG189150;BaRT2v18chr4HG199120;BaRT2v18chr4HG203120;BaRT2v18chr4HG208530;…
GO:0018193	peptidyl-amino acid modification	731	23	13.63	0.0102	BP	0.662112	1.9914	0.179068	BaRT2v18chr1HG016820;BaRT2v18chr2HG076920;BaRT2v18chr2HG103890;BaRT2v18chr3HG122820;BaRT2v18chr3HG138360;BaRT2v18chr3HG139040;BaRT2v18chr3HG146290;BaRT2v18chr3HG153190;BaRT2v18chr3HG162500;BaRT2v18chr4HG176080;BaRT2v18chr4HG182520;BaRT2v18chr4HG196550;BaRT2v18chr4HG201510;BaRT2v18chr4HG210290;BaRT2v18chr4HG216760;BaRT2v18chr4HG220800;BaRT2v18chr4HG220810;BaRT2v18chr5HG225470;BaRT2v18chr5HG256530;…
GO:0046034	ATP metabolic process	128	7	2.39	0.01017	BP	0.662112	1.99268	0.179068	BaRT2v18chr3HG148190;BaRT2v18chr4HG184550;BaRT2v18chr5HG228790;BaRT2v18chr5HG231220;BaRT2v18chr5HG232710;BaRT2v18chr6HG300660;BaRT2v18chr7HG355750
GO:0045333	cellular respiration	70	5	1.31	0.00984	BP	0.662112	2.007	0.179068	BaRT2v18chr2HG052960;BaRT2v18chr5HG223270;BaRT2v18chr5HG233660;BaRT2v18chr7HG338080;BaRT2v18chr7HG355750
GO:0006002	fructose 6-phosphate metabolic process	24	3	0.45	0.00972	BP	0.662112	2.01233	0.179068	BaRT2v18chr3HG148190;BaRT2v18chr5HG228790;BaRT2v18chr5HG231220
GO:0008202	steroid metabolic process	24	3	0.45	0.00972	BP	0.662112	2.01233	0.179068	BaRT2v18chr5HG269160;BaRT2v18chr6HG316380;BaRT2v18chr7HG386540
GO:1901616	organic hydroxy compound catabolic process	24	3	0.45	0.00972	BP	0.662112	2.01233	0.179068	BaRT2v18chr6HG297200;BaRT2v18chr6HG316380;BaRT2v18chr7HG352860
GO:0044255	cellular lipid metabolic process	686	22	12.79	0.00966	BP	0.662112	2.01502	0.179068	BaRT2v18chr1HG001480;BaRT2v18chr1HG035660;BaRT2v18chr1HG039630;BaRT2v18chr2HG065390;BaRT2v18chr2HG065880;BaRT2v18chr2HG079700;BaRT2v18chr2HG094460;BaRT2v18chr2HG114710;BaRT2v18chr4HG191970;BaRT2v18chr4HG199120;BaRT2v18chr5HG222310;BaRT2v18chr5HG232710;BaRT2v18chr5HG233900;BaRT2v18chr5HG242430;BaRT2v18chr5HG269160;BaRT2v18chr6HG297200;BaRT2v18chr6HG297730;BaRT2v18chr6HG316380;BaRT2v18chr6HG322000;…
GO:1901566	organonitrogen compound biosynthetic process	1879	49	35.04	0.00943	BP	0.662112	2.02549	0.179068	BaRT2v18chr1HG009640;BaRT2v18chr1HG015990;BaRT2v18chr1HG039630;BaRT2v18chr1HG047560;BaRT2v18chr2HG069140;BaRT2v18chr2HG094460;BaRT2v18chr3HG124460;BaRT2v18chr3HG125270;BaRT2v18chr3HG126420;BaRT2v18chr3HG127940;BaRT2v18chr3HG133260;BaRT2v18chr3HG137030;BaRT2v18chr3HG145690;BaRT2v18chr3HG153730;BaRT2v18chr3HG156150;BaRT2v18chr3HG157280;BaRT2v18chr3HG172080;BaRT2v18chr4HG178570;BaRT2v18chr4HG182520;…
GO:0006082	organic acid metabolic process	894	27	16.67	0.00939	BP	0.662112	2.02733	0.179068	BaRT2v18chr1HG014590;BaRT2v18chr1HG047560;BaRT2v18chr2HG052960;BaRT2v18chr2HG065390;BaRT2v18chr2HG065880;BaRT2v18chr3HG125270;BaRT2v18chr3HG126420;BaRT2v18chr3HG148190;BaRT2v18chr3HG153730;BaRT2v18chr3HG157280;BaRT2v18chr4HG177700;BaRT2v18chr4HG178570;BaRT2v18chr4HG199120;BaRT2v18chr4HG203120;BaRT2v18chr4HG208530;BaRT2v18chr5HG223270;BaRT2v18chr5HG226880;BaRT2v18chr5HG228790;BaRT2v18chr5HG231220;…
GO:0043436	oxoacid metabolic process	893	27	16.65	0.00926	BP	0.662112	2.03339	0.179068	BaRT2v18chr1HG014590;BaRT2v18chr1HG047560;BaRT2v18chr2HG052960;BaRT2v18chr2HG065390;BaRT2v18chr2HG065880;BaRT2v18chr3HG125270;BaRT2v18chr3HG126420;BaRT2v18chr3HG148190;BaRT2v18chr3HG153730;BaRT2v18chr3HG157280;BaRT2v18chr4HG177700;BaRT2v18chr4HG178570;BaRT2v18chr4HG199120;BaRT2v18chr4HG203120;BaRT2v18chr4HG208530;BaRT2v18chr5HG223270;BaRT2v18chr5HG226880;BaRT2v18chr5HG228790;BaRT2v18chr5HG231220;…
GO:0009628	response to abiotic stimulus	1022	30	19.06	0.00926	BP	0.662112	2.03339	0.179068	BaRT2v18chr1HG014590;BaRT2v18chr2HG079250;BaRT2v18chr3HG126420;BaRT2v18chr3HG128090;BaRT2v18chr3HG146380;BaRT2v18chr3HG147790;BaRT2v18chr3HG153730;BaRT2v18chr3HG155450;BaRT2v18chr3HG162000;BaRT2v18chr3HG172080;BaRT2v18chr4HG220810;BaRT2v18chr5HG222310;BaRT2v18chr5HG225470;BaRT2v18chr5HG233900;BaRT2v18chr5HG243240;BaRT2v18chr5HG259040;BaRT2v18chr5HG261850;BaRT2v18chr5HG263510;BaRT2v18chr5HG268950;…
GO:0098827	endoplasmic reticulum subcompartment	412	15	7.53	0.00915	CC	0.662112	2.03858	0.179068	BaRT2v18chr1HG001480;BaRT2v18chr1HG027260;BaRT2v18chr2HG080330;BaRT2v18chr2HG094460;BaRT2v18chr2HG099250;BaRT2v18chr4HG208920;BaRT2v18chr5HG228420;BaRT2v18chr5HG257340;BaRT2v18chr5HG269160;BaRT2v18chr6HG297730;BaRT2v18chr6HG322000;BaRT2v18chr6HG326490;BaRT2v18chr7HG368430;BaRT2v18chr7HG371060;BaRT2v18chr7HG388010
GO:0009610	response to symbiotic fungus	8	2	0.15	0.00901	BP	0.662112	2.04528	0.179068	BaRT2v18chr4HG188480;BaRT2v18chr7HG350430
GO:0016024	CDP-diacylglycerol biosynthetic process	8	2	0.15	0.00901	BP	0.662112	2.04528	0.179068	BaRT2v18chr1HG001480;BaRT2v18chr5HG232710
GO:0046341	CDP-diacylglycerol metabolic process	8	2	0.15	0.00901	BP	0.662112	2.04528	0.179068	BaRT2v18chr1HG001480;BaRT2v18chr5HG232710
GO:0051353	positive regulation of oxidoreductase activity	8	2	0.15	0.00901	BP	0.662112	2.04528	0.179068	BaRT2v18chr3HG121780;BaRT2v18chr4HG178570
GO:0016043	cellular component organization	2821	69	52.6	0.00897	BP	0.662112	2.04721	0.179068	BaRT2v18chr1HG003320;BaRT2v18chr1HG009260;BaRT2v18chr1HG015340;BaRT2v18chr1HG035240;BaRT2v18chr1HG035500;BaRT2v18chr1HG039630;BaRT2v18chr1HG039750;BaRT2v18chr2HG059560;BaRT2v18chr2HG061080;BaRT2v18chr2HG061220;BaRT2v18chr2HG065190;BaRT2v18chr2HG065880;BaRT2v18chr2HG075180;BaRT2v18chr2HG079250;BaRT2v18chr2HG103890;BaRT2v18chr2HG104790;BaRT2v18chr2HG105160;BaRT2v18chr2HG105710;BaRT2v18chr3HG120910;…
GO:0004069	L-aspartate:2-oxoglutarate aminotransferase activity	8	2	0.15	0.00897	MF	0.662112	2.04721	0.179068	BaRT2v18chr3HG126420;BaRT2v18chr7HG369120
GO:0005310	dicarboxylic acid transmembrane transporter activity	8	2	0.15	0.00897	MF	0.662112	2.04721	0.179068	BaRT2v18chr1HG013820;BaRT2v18chr5HG251970
GO:0071840	cellular component organization or biogenesis	3207	77	59.8	0.00879	BP	0.662112	2.05601	0.179068	BaRT2v18chr1HG003320;BaRT2v18chr1HG009260;BaRT2v18chr1HG009640;BaRT2v18chr1HG015340;BaRT2v18chr1HG035240;BaRT2v18chr1HG035500;BaRT2v18chr1HG039630;BaRT2v18chr1HG039750;BaRT2v18chr2HG059560;BaRT2v18chr2HG061080;BaRT2v18chr2HG061220;BaRT2v18chr2HG065190;BaRT2v18chr2HG065880;BaRT2v18chr2HG075180;BaRT2v18chr2HG079250;BaRT2v18chr2HG081410;BaRT2v18chr2HG103890;BaRT2v18chr2HG104790;BaRT2v18chr2HG105160;…
GO:0015980	energy derivation by oxidation of organic compounds	95	6	1.77	0.0087	BP	0.662112	2.06048	0.179068	BaRT2v18chr2HG052960;BaRT2v18chr5HG223270;BaRT2v18chr5HG233660;BaRT2v18chr5HG261840;BaRT2v18chr7HG338080;BaRT2v18chr7HG355750
GO:0070069	cytochrome complex	8	2	0.15	0.00868	CC	0.662112	2.06148	0.179068	BaRT2v18chr2HG089780;BaRT2v18chr7HG355750
GO:0006066	alcohol metabolic process	155	8	2.89	0.00865	BP	0.662112	2.06298	0.179068	BaRT2v18chr2HG094460;BaRT2v18chr5HG223270;BaRT2v18chr6HG297200;BaRT2v18chr6HG297730;BaRT2v18chr6HG304410;BaRT2v18chr6HG322000;BaRT2v18chr7HG352860;BaRT2v18chr7HG368430
GO:0061615	glycolytic process through fructose-6-phosphate	23	3	0.43	0.00862	BP	0.662112	2.06449	0.179068	BaRT2v18chr3HG148190;BaRT2v18chr5HG228790;BaRT2v18chr5HG231220
GO:0003872	6-phosphofructokinase activity	23	3	0.43	0.00857	MF	0.662112	2.06702	0.179068	BaRT2v18chr3HG148190;BaRT2v18chr5HG228790;BaRT2v18chr5HG231220
GO:0019637	organophosphate metabolic process	677	22	12.62	0.00836	BP	0.662112	2.07779	0.179068	BaRT2v18chr1HG001480;BaRT2v18chr1HG035500;BaRT2v18chr1HG039630;BaRT2v18chr2HG052960;BaRT2v18chr2HG091860;BaRT2v18chr2HG114710;BaRT2v18chr3HG133260;BaRT2v18chr3HG145690;BaRT2v18chr3HG148190;BaRT2v18chr4HG184550;BaRT2v18chr4HG191970;BaRT2v18chr5HG222310;BaRT2v18chr5HG228790;BaRT2v18chr5HG231220;BaRT2v18chr5HG232710;BaRT2v18chr5HG233660;BaRT2v18chr5HG233900;BaRT2v18chr6HG297200;BaRT2v18chr6HG300660;…
GO:0010639	negative regulation of organelle organization	43	4	0.8	0.00826	BP	0.662112	2.08302	0.179068	BaRT2v18chr3HG149400;BaRT2v18chr5HG233520;BaRT2v18chr6HG300660;BaRT2v18chr7HG371060
GO:0042175	nuclear outer membrane-endoplasmic reticulum membrane network	407	15	7.44	0.00824	CC	0.662112	2.08407	0.179068	BaRT2v18chr1HG001480;BaRT2v18chr1HG027260;BaRT2v18chr2HG080330;BaRT2v18chr2HG094460;BaRT2v18chr2HG099250;BaRT2v18chr4HG208920;BaRT2v18chr5HG228420;BaRT2v18chr5HG257340;BaRT2v18chr5HG269160;BaRT2v18chr6HG297730;BaRT2v18chr6HG322000;BaRT2v18chr6HG326490;BaRT2v18chr7HG368430;BaRT2v18chr7HG371060;BaRT2v18chr7HG388010
GO:0005789	endoplasmic reticulum membrane	406	15	7.42	0.00806	CC	0.662112	2.09366	0.179068	BaRT2v18chr1HG001480;BaRT2v18chr1HG027260;BaRT2v18chr2HG080330;BaRT2v18chr2HG094460;BaRT2v18chr2HG099250;BaRT2v18chr4HG208920;BaRT2v18chr5HG228420;BaRT2v18chr5HG257340;BaRT2v18chr5HG269160;BaRT2v18chr6HG297730;BaRT2v18chr6HG322000;BaRT2v18chr6HG326490;BaRT2v18chr7HG368430;BaRT2v18chr7HG371060;BaRT2v18chr7HG388010
GO:0044085	cellular component biogenesis	1449	40	27.02	0.00776	BP	0.662112	2.11014	0.179068	BaRT2v18chr1HG009260;BaRT2v18chr1HG009640;BaRT2v18chr1HG035240;BaRT2v18chr1HG035500;BaRT2v18chr1HG039750;BaRT2v18chr2HG059560;BaRT2v18chr2HG061220;BaRT2v18chr2HG081410;BaRT2v18chr2HG104790;BaRT2v18chr2HG105160;BaRT2v18chr2HG105710;BaRT2v18chr3HG120910;BaRT2v18chr3HG121340;BaRT2v18chr3HG122760;BaRT2v18chr3HG124460;BaRT2v18chr3HG127940;BaRT2v18chr3HG139040;BaRT2v18chr4HG179530;BaRT2v18chr4HG192620;…
GO:0006520	amino acid metabolic process	434	16	8.09	0.00763	BP	0.662112	2.11748	0.179068	BaRT2v18chr1HG047560;BaRT2v18chr2HG052960;BaRT2v18chr3HG125270;BaRT2v18chr3HG126420;BaRT2v18chr3HG153730;BaRT2v18chr3HG157280;BaRT2v18chr4HG178570;BaRT2v18chr4HG203120;BaRT2v18chr5HG223270;BaRT2v18chr5HG226880;BaRT2v18chr5HG233660;BaRT2v18chr5HG262230;BaRT2v18chr7HG340780;BaRT2v18chr7HG351170;BaRT2v18chr7HG354180;BaRT2v18chr7HG369120
GO:0051784	negative regulation of nuclear division	22	3	0.41	0.0076	BP	0.662112	2.11919	0.179068	BaRT2v18chr3HG149400;BaRT2v18chr5HG233520;BaRT2v18chr7HG371060
GO:0031967	organelle envelope	1067	31	19.51	0.0074	CC	0.662112	2.13077	0.179068	BaRT2v18chr1HG014590;BaRT2v18chr2HG079700;BaRT2v18chr2HG087410;BaRT2v18chr3HG129430;BaRT2v18chr3HG155450;BaRT2v18chr4HG180020;BaRT2v18chr4HG184550;BaRT2v18chr4HG191080;BaRT2v18chr5HG223670;BaRT2v18chr5HG232710;BaRT2v18chr5HG242430;BaRT2v18chr5HG251970;BaRT2v18chr5HG269920;BaRT2v18chr5HG273680;BaRT2v18chr5HG275380;BaRT2v18chr5HG275580;BaRT2v18chr5HG277380;BaRT2v18chr6HG300660;BaRT2v18chr6HG301090;…
GO:0031975	envelope	1067	31	19.51	0.0074	CC	0.662112	2.13077	0.179068	BaRT2v18chr1HG014590;BaRT2v18chr2HG079700;BaRT2v18chr2HG087410;BaRT2v18chr3HG129430;BaRT2v18chr3HG155450;BaRT2v18chr4HG180020;BaRT2v18chr4HG184550;BaRT2v18chr4HG191080;BaRT2v18chr5HG223670;BaRT2v18chr5HG232710;BaRT2v18chr5HG242430;BaRT2v18chr5HG251970;BaRT2v18chr5HG269920;BaRT2v18chr5HG273680;BaRT2v18chr5HG275380;BaRT2v18chr5HG275580;BaRT2v18chr5HG277380;BaRT2v18chr6HG300660;BaRT2v18chr6HG301090;…
GO:0019001	guanyl nucleotide binding	284	12	5.28	0.00711	MF	0.662112	2.14813	0.179068	BaRT2v18chr2HG081410;BaRT2v18chr3HG121340;BaRT2v18chr3HG137840;BaRT2v18chr3HG162000;BaRT2v18chr4HG208920;BaRT2v18chr5HG273680;BaRT2v18chr6HG286670;BaRT2v18chr6HG322610;BaRT2v18chr7HG335580;BaRT2v18chr7HG356320;BaRT2v18chr7HG365360;BaRT2v18chr7HG366710
GO:0016462	pyrophosphatase activity	1176	34	21.88	0.00702	MF	0.662112	2.15366	0.179068	BaRT2v18chr1HG014590;BaRT2v18chr1HG035500;BaRT2v18chr1HG039630;BaRT2v18chr2HG081410;BaRT2v18chr2HG087410;BaRT2v18chr2HG091860;BaRT2v18chr2HG095550;BaRT2v18chr2HG113090;BaRT2v18chr3HG120910;BaRT2v18chr3HG126420;BaRT2v18chr3HG129180;BaRT2v18chr3HG137840;BaRT2v18chr3HG162000;BaRT2v18chr4HG184550;BaRT2v18chr4HG189150;BaRT2v18chr4HG208920;BaRT2v18chr5HG233520;BaRT2v18chr5HG242430;BaRT2v18chr5HG242960;…
GO:0048523	negative regulation of cellular process	915	28	17.06	0.00694	BP	0.662112	2.15864	0.179068	BaRT2v18chr1HG037470;BaRT2v18chr1HG045680;BaRT2v18chr2HG075180;BaRT2v18chr2HG104790;BaRT2v18chr2HG105160;BaRT2v18chr3HG119830;BaRT2v18chr3HG126420;BaRT2v18chr3HG137030;BaRT2v18chr3HG146290;BaRT2v18chr3HG149400;BaRT2v18chr3HG150590;BaRT2v18chr3HG152960;BaRT2v18chr4HG177140;BaRT2v18chr4HG178570;BaRT2v18chr4HG185360;BaRT2v18chr5HG233520;BaRT2v18chr5HG248830;BaRT2v18chr5HG265380;BaRT2v18chr5HG268950;…
GO:0032561	guanyl ribonucleotide binding	283	12	5.26	0.00692	MF	0.662112	2.15989	0.179068	BaRT2v18chr2HG081410;BaRT2v18chr3HG121340;BaRT2v18chr3HG137840;BaRT2v18chr3HG162000;BaRT2v18chr4HG208920;BaRT2v18chr5HG273680;BaRT2v18chr6HG286670;BaRT2v18chr6HG322610;BaRT2v18chr7HG335580;BaRT2v18chr7HG356320;BaRT2v18chr7HG365360;BaRT2v18chr7HG366710
GO:0015556	C4-dicarboxylate transmembrane transporter activity	7	2	0.13	0.00681	MF	0.662112	2.16685	0.179068	BaRT2v18chr1HG013820;BaRT2v18chr5HG251970
GO:0019948	SUMO activating enzyme activity	7	2	0.13	0.00681	MF	0.662112	2.16685	0.179068	BaRT2v18chr3HG122820;BaRT2v18chr7HG369230
GO:0008080	N-acetyltransferase activity	90	6	1.67	0.00666	MF	0.662112	2.17653	0.179068	BaRT2v18chr1HG011440;BaRT2v18chr3HG146290;BaRT2v18chr4HG176080;BaRT2v18chr5HG256530;BaRT2v18chr5HG265380;BaRT2v18chr6HG316380
GO:0031510	SUMO activating enzyme complex	7	2	0.13	0.00659	CC	0.662112	2.18111	0.179068	BaRT2v18chr3HG122820;BaRT2v18chr7HG369230
GO:0001882	nucleoside binding	281	12	5.23	0.00656	MF	0.662112	2.1831	0.179068	BaRT2v18chr2HG081410;BaRT2v18chr3HG121340;BaRT2v18chr3HG137840;BaRT2v18chr3HG162000;BaRT2v18chr4HG208920;BaRT2v18chr5HG273680;BaRT2v18chr6HG286670;BaRT2v18chr6HG322610;BaRT2v18chr7HG335580;BaRT2v18chr7HG356320;BaRT2v18chr7HG365360;BaRT2v18chr7HG366710
GO:0032549	ribonucleoside binding	281	12	5.23	0.00656	MF	0.662112	2.1831	0.179068	BaRT2v18chr2HG081410;BaRT2v18chr3HG121340;BaRT2v18chr3HG137840;BaRT2v18chr3HG162000;BaRT2v18chr4HG208920;BaRT2v18chr5HG273680;BaRT2v18chr6HG286670;BaRT2v18chr6HG322610;BaRT2v18chr7HG335580;BaRT2v18chr7HG356320;BaRT2v18chr7HG365360;BaRT2v18chr7HG366710
GO:0009532	plastid stroma	473	17	8.65	0.00648	CC	0.662112	2.18842	0.179068	BaRT2v18chr1HG014590;BaRT2v18chr2HG061220;BaRT2v18chr2HG065390;BaRT2v18chr2HG083140;BaRT2v18chr2HG083920;BaRT2v18chr4HG189150;BaRT2v18chr4HG199120;BaRT2v18chr4HG203120;BaRT2v18chr4HG208530;BaRT2v18chr5HG262230;BaRT2v18chr6HG297200;BaRT2v18chr6HG301090;BaRT2v18chr7HG350430;BaRT2v18chr7HG351170;BaRT2v18chr7HG356320;BaRT2v18chr7HG359290;BaRT2v18chr7HG360150
GO:0010038	response to metal ion	178	9	3.32	0.00628	BP	0.662112	2.20204	0.179068	BaRT2v18chr1HG014590;BaRT2v18chr3HG162000;BaRT2v18chr4HG178750;BaRT2v18chr4HG212040;BaRT2v18chr6HG322610;BaRT2v18chr7HG335750;BaRT2v18chr7HG339110;BaRT2v18chr7HG366710;BaRT2v18chr7HG369120
GO:0019752	carboxylic acid metabolic process	865	27	16.13	0.00619	BP	0.662112	2.20831	0.179068	BaRT2v18chr1HG014590;BaRT2v18chr1HG047560;BaRT2v18chr2HG052960;BaRT2v18chr2HG065390;BaRT2v18chr2HG065880;BaRT2v18chr3HG125270;BaRT2v18chr3HG126420;BaRT2v18chr3HG148190;BaRT2v18chr3HG153730;BaRT2v18chr3HG157280;BaRT2v18chr4HG177700;BaRT2v18chr4HG178570;BaRT2v18chr4HG199120;BaRT2v18chr4HG203120;BaRT2v18chr4HG208530;BaRT2v18chr5HG223270;BaRT2v18chr5HG226880;BaRT2v18chr5HG228790;BaRT2v18chr5HG231220;…
GO:0009570	chloroplast stroma	470	17	8.59	0.00609	CC	0.662112	2.21538	0.179068	BaRT2v18chr1HG014590;BaRT2v18chr2HG061220;BaRT2v18chr2HG065390;BaRT2v18chr2HG083140;BaRT2v18chr2HG083920;BaRT2v18chr4HG189150;BaRT2v18chr4HG199120;BaRT2v18chr4HG203120;BaRT2v18chr4HG208530;BaRT2v18chr5HG262230;BaRT2v18chr6HG297200;BaRT2v18chr6HG301090;BaRT2v18chr7HG350430;BaRT2v18chr7HG351170;BaRT2v18chr7HG356320;BaRT2v18chr7HG359290;BaRT2v18chr7HG360150
GO:0016877	ligase activity, forming carbon-sulfur bonds	116	7	2.16	0.00599	MF	0.662112	2.22257	0.179068	BaRT2v18chr1HG006260;BaRT2v18chr3HG122820;BaRT2v18chr4HG216760;BaRT2v18chr5HG240110;BaRT2v18chr5HG242430;BaRT2v18chr7HG346510;BaRT2v18chr7HG369230
GO:1901605	alpha-amino acid metabolic process	275	12	5.13	0.00563	BP	0.662112	2.24949	0.179068	BaRT2v18chr1HG047560;BaRT2v18chr2HG052960;BaRT2v18chr3HG126420;BaRT2v18chr3HG153730;BaRT2v18chr3HG157280;BaRT2v18chr4HG178570;BaRT2v18chr4HG203120;BaRT2v18chr5HG223270;BaRT2v18chr5HG226880;BaRT2v18chr5HG233660;BaRT2v18chr7HG340780;BaRT2v18chr7HG351170
GO:0009536	plastid	1951	51	35.67	0.00555	CC	0.662112	2.25571	0.179068	BaRT2v18chr1HG014590;BaRT2v18chr1HG023970;BaRT2v18chr2HG061220;BaRT2v18chr2HG065390;BaRT2v18chr2HG079700;BaRT2v18chr2HG083140;BaRT2v18chr2HG083920;BaRT2v18chr2HG087410;BaRT2v18chr3HG121340;BaRT2v18chr3HG144680;BaRT2v18chr3HG148840;BaRT2v18chr3HG153730;BaRT2v18chr3HG155450;BaRT2v18chr3HG160550;BaRT2v18chr3HG162000;BaRT2v18chr4HG180020;BaRT2v18chr4HG189150;BaRT2v18chr4HG199120;BaRT2v18chr4HG203120;…
GO:0001883	purine nucleoside binding	275	12	5.12	0.00555	MF	0.662112	2.25571	0.179068	BaRT2v18chr2HG081410;BaRT2v18chr3HG121340;BaRT2v18chr3HG137840;BaRT2v18chr3HG162000;BaRT2v18chr4HG208920;BaRT2v18chr5HG273680;BaRT2v18chr6HG286670;BaRT2v18chr6HG322610;BaRT2v18chr7HG335580;BaRT2v18chr7HG356320;BaRT2v18chr7HG365360;BaRT2v18chr7HG366710
GO:0005525	GTP binding	275	12	5.12	0.00555	MF	0.662112	2.25571	0.179068	BaRT2v18chr2HG081410;BaRT2v18chr3HG121340;BaRT2v18chr3HG137840;BaRT2v18chr3HG162000;BaRT2v18chr4HG208920;BaRT2v18chr5HG273680;BaRT2v18chr6HG286670;BaRT2v18chr6HG322610;BaRT2v18chr7HG335580;BaRT2v18chr7HG356320;BaRT2v18chr7HG365360;BaRT2v18chr7HG366710
GO:0032550	purine ribonucleoside binding	275	12	5.12	0.00555	MF	0.662112	2.25571	0.179068	BaRT2v18chr2HG081410;BaRT2v18chr3HG121340;BaRT2v18chr3HG137840;BaRT2v18chr3HG162000;BaRT2v18chr4HG208920;BaRT2v18chr5HG273680;BaRT2v18chr6HG286670;BaRT2v18chr6HG322610;BaRT2v18chr7HG335580;BaRT2v18chr7HG356320;BaRT2v18chr7HG365360;BaRT2v18chr7HG366710
GO:0071103	DNA conformation change	273	12	5.09	0.00532	BP	0.662112	2.27409	0.179068	BaRT2v18chr1HG035240;BaRT2v18chr1HG039750;BaRT2v18chr2HG104790;BaRT2v18chr2HG105160;BaRT2v18chr3HG120910;BaRT2v18chr3HG122760;BaRT2v18chr4HG179530;BaRT2v18chr5HG242960;BaRT2v18chr5HG271230;BaRT2v18chr5HG271250;BaRT2v18chr5HG271320;BaRT2v18chr6HG304230
GO:0009060	aerobic respiration	60	5	1.12	0.00516	BP	0.662112	2.28735	0.179068	BaRT2v18chr2HG052960;BaRT2v18chr5HG223270;BaRT2v18chr5HG233660;BaRT2v18chr7HG338080;BaRT2v18chr7HG355750
GO:0010366	negative regulation of ethylene biosynthetic process	6	2	0.11	0.00495	BP	0.662112	2.30539	0.179068	BaRT2v18chr3HG126420;BaRT2v18chr7HG340880
GO:0031336	negative regulation of sulfur amino acid metabolic process	6	2	0.11	0.00495	BP	0.662112	2.30539	0.179068	BaRT2v18chr3HG126420;BaRT2v18chr7HG340880
GO:0051175	negative regulation of sulfur metabolic process	6	2	0.11	0.00495	BP	0.662112	2.30539	0.179068	BaRT2v18chr3HG126420;BaRT2v18chr7HG340880
GO:0071423	malate transmembrane transport	6	2	0.11	0.00495	BP	0.662112	2.30539	0.179068	BaRT2v18chr1HG013820;BaRT2v18chr5HG251970
GO:1900909	negative regulation of olefin metabolic process	6	2	0.11	0.00495	BP	0.662112	2.30539	0.179068	BaRT2v18chr3HG126420;BaRT2v18chr7HG340880
GO:1900912	negative regulation of olefin biosynthetic process	6	2	0.11	0.00495	BP	0.662112	2.30539	0.179068	BaRT2v18chr3HG126420;BaRT2v18chr7HG340880
GO:0008568	microtubule severing ATPase activity	6	2	0.11	0.00493	MF	0.662112	2.30715	0.179068	BaRT2v18chr3HG126420;BaRT2v18chr5HG233520
GO:0015140	malate transmembrane transporter activity	6	2	0.11	0.00493	MF	0.662112	2.30715	0.179068	BaRT2v18chr1HG013820;BaRT2v18chr5HG251970
GO:0140776	protein-containing complex destabilizing activity	6	2	0.11	0.00493	MF	0.662112	2.30715	0.179068	BaRT2v18chr3HG126420;BaRT2v18chr5HG233520
GO:0000018	regulation of DNA recombination	37	4	0.69	0.00482	BP	0.662112	2.31695	0.179068	BaRT2v18chr5HG233520;BaRT2v18chr5HG271230;BaRT2v18chr5HG271250;BaRT2v18chr5HG271320
GO:0033108	mitochondrial respiratory chain complex assembly	37	4	0.69	0.00482	BP	0.662112	2.31695	0.179068	BaRT2v18chr2HG061220;BaRT2v18chr3HG139040;BaRT2v18chr5HG251640;BaRT2v18chr7HG338080
GO:0016817	hydrolase activity, acting on acid anhydrides	1187	35	22.08	0.00463	MF	0.662112	2.33442	0.179068	BaRT2v18chr1HG014590;BaRT2v18chr1HG035500;BaRT2v18chr1HG039630;BaRT2v18chr2HG061080;BaRT2v18chr2HG081410;BaRT2v18chr2HG087410;BaRT2v18chr2HG091860;BaRT2v18chr2HG095550;BaRT2v18chr2HG113090;BaRT2v18chr3HG120910;BaRT2v18chr3HG126420;BaRT2v18chr3HG129180;BaRT2v18chr3HG137840;BaRT2v18chr3HG162000;BaRT2v18chr4HG184550;BaRT2v18chr4HG189150;BaRT2v18chr4HG208920;BaRT2v18chr5HG233520;BaRT2v18chr5HG242430;…
GO:0055086	nucleobase-containing small molecule metabolic process	448	17	8.35	0.00457	BP	0.662112	2.34008	0.179068	BaRT2v18chr1HG035500;BaRT2v18chr2HG052960;BaRT2v18chr2HG091860;BaRT2v18chr2HG105710;BaRT2v18chr3HG133260;BaRT2v18chr3HG145690;BaRT2v18chr3HG148190;BaRT2v18chr4HG184550;BaRT2v18chr5HG228790;BaRT2v18chr5HG231220;BaRT2v18chr5HG232710;BaRT2v18chr5HG233660;BaRT2v18chr5HG261840;BaRT2v18chr6HG300660;BaRT2v18chr7HG345890;BaRT2v18chr7HG355750;BaRT2v18chr7HG360150
GO:0031492	nucleosomal DNA binding	18	3	0.33	0.00423	MF	0.662112	2.37366	0.179068	BaRT2v18chr5HG271230;BaRT2v18chr5HG271250;BaRT2v18chr5HG271320
GO:0016818	hydrolase activity, acting on acid anhydrides, in phosphorus-containing anhydrides	1179	35	21.93	0.00417	MF	0.662112	2.37986	0.179068	BaRT2v18chr1HG014590;BaRT2v18chr1HG035500;BaRT2v18chr1HG039630;BaRT2v18chr2HG061080;BaRT2v18chr2HG081410;BaRT2v18chr2HG087410;BaRT2v18chr2HG091860;BaRT2v18chr2HG095550;BaRT2v18chr2HG113090;BaRT2v18chr3HG120910;BaRT2v18chr3HG126420;BaRT2v18chr3HG129180;BaRT2v18chr3HG137840;BaRT2v18chr3HG162000;BaRT2v18chr4HG184550;BaRT2v18chr4HG189150;BaRT2v18chr4HG208920;BaRT2v18chr5HG233520;BaRT2v18chr5HG242430;…
GO:0031491	nucleosome binding	35	4	0.65	0.00391	MF	0.662112	2.40782	0.179068	BaRT2v18chr3HG120910;BaRT2v18chr5HG271230;BaRT2v18chr5HG271250;BaRT2v18chr5HG271320
GO:0019348	dolichol metabolic process	17	3	0.32	0.0036	BP	0.662112	2.4437	0.179068	BaRT2v18chr2HG094460;BaRT2v18chr6HG297730;BaRT2v18chr6HG322000
GO:0042762	regulation of sulfur metabolic process	17	3	0.32	0.0036	BP	0.662112	2.4437	0.179068	BaRT2v18chr3HG126420;BaRT2v18chr5HG233660;BaRT2v18chr7HG340880
GO:1901135	carbohydrate derivative metabolic process	668	23	12.46	0.00356	BP	0.662112	2.44855	0.179068	BaRT2v18chr2HG052960;BaRT2v18chr2HG069140;BaRT2v18chr2HG079700;BaRT2v18chr2HG091860;BaRT2v18chr2HG094460;BaRT2v18chr2HG105710;BaRT2v18chr3HG134940;BaRT2v18chr3HG148190;BaRT2v18chr4HG184550;BaRT2v18chr4HG191970;BaRT2v18chr4HG192620;BaRT2v18chr5HG228790;BaRT2v18chr5HG231220;BaRT2v18chr5HG232710;BaRT2v18chr5HG261840;BaRT2v18chr6HG291230;BaRT2v18chr6HG297730;BaRT2v18chr6HG300660;BaRT2v18chr6HG322000;…
GO:0033353	S-adenosylmethionine cycle	5	2	0.09	0.00334	BP	0.662112	2.47625	0.179068	BaRT2v18chr2HG104790;BaRT2v18chr2HG105160
GO:0046524	sucrose-phosphate synthase activity	5	2	0.09	0.00332	MF	0.662112	2.47886	0.179068	BaRT2v18chr4HG183350;BaRT2v18chr7HG383670
GO:0045910	negative regulation of DNA recombination	32	4	0.6	0.00282	BP	0.62322	2.54975	0.205359	BaRT2v18chr5HG233520;BaRT2v18chr5HG271230;BaRT2v18chr5HG271250;BaRT2v18chr5HG271320
GO:0010257	NADH dehydrogenase complex assembly	15	3	0.28	0.00247	BP	0.559867	2.6073	0.251915	BaRT2v18chr2HG061220;BaRT2v18chr3HG139040;BaRT2v18chr5HG251640
GO:0046686	response to cadmium ion	125	8	2.33	0.00238	BP	0.553663	2.62342	0.256754	BaRT2v18chr1HG014590;BaRT2v18chr3HG162000;BaRT2v18chr4HG178750;BaRT2v18chr4HG212040;BaRT2v18chr6HG322610;BaRT2v18chr7HG339110;BaRT2v18chr7HG366710;BaRT2v18chr7HG369120
GO:1901615	organic hydroxy compound metabolic process	279	13	5.2	0.0023	BP	0.549514	2.63827	0.260022	BaRT2v18chr1HG014590;BaRT2v18chr2HG094460;BaRT2v18chr4HG178570;BaRT2v18chr5HG223270;BaRT2v18chr5HG269160;BaRT2v18chr6HG297200;BaRT2v18chr6HG297730;BaRT2v18chr6HG304410;BaRT2v18chr6HG316380;BaRT2v18chr6HG322000;BaRT2v18chr7HG352860;BaRT2v18chr7HG368430;BaRT2v18chr7HG386540
GO:0051172	negative regulation of nitrogen compound metabolic process	528	20	9.85	0.00222	BP	0.545133	2.65365	0.263497	BaRT2v18chr1HG037470;BaRT2v18chr1HG045680;BaRT2v18chr2HG075180;BaRT2v18chr2HG104790;BaRT2v18chr2HG105160;BaRT2v18chr3HG119830;BaRT2v18chr3HG126420;BaRT2v18chr3HG137030;BaRT2v18chr3HG150590;BaRT2v18chr3HG152960;BaRT2v18chr4HG178570;BaRT2v18chr4HG185360;BaRT2v18chr5HG233520;BaRT2v18chr5HG248830;BaRT2v18chr5HG265380;BaRT2v18chr5HG271230;BaRT2v18chr5HG271250;BaRT2v18chr5HG271320;BaRT2v18chr6HG324250;…
GO:0048519	negative regulation of biological process	1001	32	18.67	0.00204	BP	0.515246	2.69037	0.287986	BaRT2v18chr1HG037470;BaRT2v18chr1HG045680;BaRT2v18chr2HG075180;BaRT2v18chr2HG079250;BaRT2v18chr2HG104790;BaRT2v18chr2HG105160;BaRT2v18chr3HG119830;BaRT2v18chr3HG126420;BaRT2v18chr3HG137030;BaRT2v18chr3HG146290;BaRT2v18chr3HG149400;BaRT2v18chr3HG150590;BaRT2v18chr3HG152960;BaRT2v18chr3HG162000;BaRT2v18chr3HG172080;BaRT2v18chr4HG177140;BaRT2v18chr4HG178570;BaRT2v18chr4HG185360;BaRT2v18chr5HG233520;…
GO:0008426	protein kinase C inhibitor activity	4	2	0.07	0.00202	MF	0.515246	2.69465	0.287986	BaRT2v18chr3HG119830;BaRT2v18chr4HG178570
GO:0046500	S-adenosylmethionine metabolic process	14	3	0.26	0.00201	BP	0.515246	2.6968	0.287986	BaRT2v18chr2HG104790;BaRT2v18chr2HG105160;BaRT2v18chr6HG310150
GO:0031090	organelle membrane	1946	53	35.58	0.00199	CC	0.515246	2.70115	0.287986	BaRT2v18chr1HG001480;BaRT2v18chr1HG015340;BaRT2v18chr1HG016400;BaRT2v18chr1HG024230;BaRT2v18chr1HG027260;BaRT2v18chr2HG065880;BaRT2v18chr2HG079700;BaRT2v18chr2HG080330;BaRT2v18chr2HG094460;BaRT2v18chr2HG099250;BaRT2v18chr2HG100130;BaRT2v18chr2HG104790;BaRT2v18chr2HG105160;BaRT2v18chr2HG114710;BaRT2v18chr3HG123560;BaRT2v18chr3HG129430;BaRT2v18chr3HG146380;BaRT2v18chr3HG155450;BaRT2v18chr4HG178580;…
GO:0018205	peptidyl-lysine modification	208	11	3.88	0.00186	BP	0.515246	2.73049	0.287986	BaRT2v18chr2HG103890;BaRT2v18chr3HG122820;BaRT2v18chr3HG146290;BaRT2v18chr3HG153190;BaRT2v18chr3HG162500;BaRT2v18chr4HG176080;BaRT2v18chr4HG210290;BaRT2v18chr4HG216760;BaRT2v18chr5HG256530;BaRT2v18chr6HG306290;BaRT2v18chr7HG369230
GO:0009066	aspartate family amino acid metabolic process	47	5	0.88	0.00176	BP	0.515246	2.75449	0.287986	BaRT2v18chr1HG047560;BaRT2v18chr2HG052960;BaRT2v18chr3HG126420;BaRT2v18chr5HG223270;BaRT2v18chr5HG233660
GO:0032981	mitochondrial respiratory chain complex I assembly	13	3	0.24	0.0016	BP	0.487724	2.79588	0.311826	BaRT2v18chr2HG061220;BaRT2v18chr3HG139040;BaRT2v18chr5HG251640
GO:0003924	GTPase activity	203	11	3.78	0.00151	MF	0.476729	2.82102	0.321729	BaRT2v18chr2HG081410;BaRT2v18chr3HG137840;BaRT2v18chr3HG162000;BaRT2v18chr4HG208920;BaRT2v18chr5HG273680;BaRT2v18chr6HG286670;BaRT2v18chr6HG322610;BaRT2v18chr7HG335580;BaRT2v18chr7HG356320;BaRT2v18chr7HG365360;BaRT2v18chr7HG366710
GO:0051129	negative regulation of cellular component organization	89	7	1.66	0.00137	BP	0.448548	2.86328	0.348191	BaRT2v18chr3HG149400;BaRT2v18chr5HG233520;BaRT2v18chr5HG271230;BaRT2v18chr5HG271250;BaRT2v18chr5HG271320;BaRT2v18chr6HG300660;BaRT2v18chr7HG371060
GO:0005739	mitochondrion	1068	34	19.53	0.00119	CC	0.4046	2.92445	0.392974	BaRT2v18chr1HG014590;BaRT2v18chr2HG059560;BaRT2v18chr2HG080330;BaRT2v18chr2HG087410;BaRT2v18chr2HG089780;BaRT2v18chr2HG110900;BaRT2v18chr3HG129430;BaRT2v18chr3HG139040;BaRT2v18chr3HG156150;BaRT2v18chr4HG180830;BaRT2v18chr4HG183790;BaRT2v18chr4HG184550;BaRT2v18chr4HG191080;BaRT2v18chr4HG199120;BaRT2v18chr5HG223270;BaRT2v18chr5HG232710;BaRT2v18chr5HG251640;BaRT2v18chr5HG251970;BaRT2v18chr5HG259040;…
GO:0022607	cellular component assembly	884	30	16.48	0.00114	BP	0.403104	2.9431	0.394583	BaRT2v18chr1HG009260;BaRT2v18chr1HG035240;BaRT2v18chr1HG035500;BaRT2v18chr1HG039750;BaRT2v18chr2HG059560;BaRT2v18chr2HG061220;BaRT2v18chr2HG104790;BaRT2v18chr2HG105160;BaRT2v18chr3HG120910;BaRT2v18chr3HG122760;BaRT2v18chr3HG124460;BaRT2v18chr3HG127940;BaRT2v18chr3HG139040;BaRT2v18chr4HG179530;BaRT2v18chr5HG251640;BaRT2v18chr5HG253430;BaRT2v18chr5HG269920;BaRT2v18chr5HG271230;BaRT2v18chr5HG271250;…
GO:0046508	hydrolase activity, acting on carbon-sulfur bonds	3	2	0.06	0.00102	MF	0.3757	2.9914	0.425159	BaRT2v18chr2HG104790;BaRT2v18chr2HG105160
GO:0008641	ubiquitin-like modifier activating enzyme activity	61	6	1.13	0.00093	MF	0.357443	3.03152	0.446793	BaRT2v18chr1HG006260;BaRT2v18chr3HG122820;BaRT2v18chr4HG216760;BaRT2v18chr5HG240110;BaRT2v18chr7HG346510;BaRT2v18chr7HG369230
GO:0065004	protein-DNA complex assembly	160	10	2.98	0.00085	BP	0.357443	3.07058	0.446793	BaRT2v18chr1HG035240;BaRT2v18chr1HG039750;BaRT2v18chr3HG122760;BaRT2v18chr4HG179530;BaRT2v18chr5HG271230;BaRT2v18chr5HG271250;BaRT2v18chr5HG271320;BaRT2v18chr6HG304230;BaRT2v18chr6HG319810;BaRT2v18chr7HG383340
GO:0065003	protein-containing complex assembly	635	24	11.84	0.00085	BP	0.357443	3.07058	0.446793	BaRT2v18chr1HG009260;BaRT2v18chr1HG035240;BaRT2v18chr1HG039750;BaRT2v18chr2HG061220;BaRT2v18chr3HG122760;BaRT2v18chr3HG124460;BaRT2v18chr3HG127940;BaRT2v18chr3HG139040;BaRT2v18chr4HG179530;BaRT2v18chr5HG251640;BaRT2v18chr5HG253430;BaRT2v18chr5HG269920;BaRT2v18chr5HG271230;BaRT2v18chr5HG271250;BaRT2v18chr5HG271320;BaRT2v18chr6HG300660;BaRT2v18chr6HG304230;BaRT2v18chr6HG319810;BaRT2v18chr6HG321020;…
GO:0005829	cytosol	1652	49	30.21	0.00049	CC	0.227979	3.3098	0.642105	BaRT2v18chr1HG013220;BaRT2v18chr1HG014590;BaRT2v18chr1HG015340;BaRT2v18chr1HG037470;BaRT2v18chr1HG047560;BaRT2v18chr2HG064750;BaRT2v18chr2HG065190;BaRT2v18chr2HG065880;BaRT2v18chr2HG089780;BaRT2v18chr2HG091860;BaRT2v18chr2HG102190;BaRT2v18chr2HG104790;BaRT2v18chr2HG105160;BaRT2v18chr2HG105710;BaRT2v18chr2HG113090;BaRT2v18chr3HG121780;BaRT2v18chr3HG125270;BaRT2v18chr3HG126420;BaRT2v18chr3HG127940;…
GO:0006996	organelle organization	1875	55	34.96	0.00042	BP	0.206267	3.37675	0.685571	BaRT2v18chr1HG003320;BaRT2v18chr1HG009260;BaRT2v18chr1HG015340;BaRT2v18chr1HG035240;BaRT2v18chr1HG039630;BaRT2v18chr1HG039750;BaRT2v18chr2HG061080;BaRT2v18chr2HG061220;BaRT2v18chr2HG065190;BaRT2v18chr2HG065880;BaRT2v18chr2HG075180;BaRT2v18chr2HG079250;BaRT2v18chr2HG103890;BaRT2v18chr2HG104790;BaRT2v18chr2HG105160;BaRT2v18chr3HG120910;BaRT2v18chr3HG122760;BaRT2v18chr3HG126420;BaRT2v18chr3HG127940;…
GO:0004013	adenosylhomocysteinase activity	2	2	0.04	0.00035	MF	0.182	3.45593	0.739929	BaRT2v18chr2HG104790;BaRT2v18chr2HG105160
GO:0016802	trialkylsulfonium hydrolase activity	2	2	0.04	0.00035	MF	0.182	3.45593	0.739929	BaRT2v18chr2HG104790;BaRT2v18chr2HG105160
GO:0051276	chromosome organization	731	28	13.63	0.00026	BP	0.153227	3.58503	0.814666	BaRT2v18chr1HG035240;BaRT2v18chr1HG039630;BaRT2v18chr1HG039750;BaRT2v18chr2HG061080;BaRT2v18chr2HG075180;BaRT2v18chr2HG103890;BaRT2v18chr2HG104790;BaRT2v18chr2HG105160;BaRT2v18chr3HG120910;BaRT2v18chr3HG122760;BaRT2v18chr3HG137030;BaRT2v18chr3HG138700;BaRT2v18chr3HG146290;BaRT2v18chr3HG149400;BaRT2v18chr4HG176080;BaRT2v18chr4HG179530;BaRT2v18chr4HG210290;BaRT2v18chr5HG242960;BaRT2v18chr5HG256530;…
GO:0006338	chromatin remodeling	249	14	4.64	0.00025	BP	0.153227	3.60206	0.814666	BaRT2v18chr1HG035240;BaRT2v18chr1HG039630;BaRT2v18chr1HG039750;BaRT2v18chr2HG061080;BaRT2v18chr2HG104790;BaRT2v18chr2HG105160;BaRT2v18chr3HG120910;BaRT2v18chr3HG122760;BaRT2v18chr3HG137030;BaRT2v18chr4HG179530;BaRT2v18chr5HG271230;BaRT2v18chr5HG271250;BaRT2v18chr5HG271320;BaRT2v18chr6HG304230
GO:0006334	nucleosome assembly	87	8	1.62	0.00022	BP	0.1496	3.65758	0.825068	BaRT2v18chr1HG035240;BaRT2v18chr1HG039750;BaRT2v18chr3HG122760;BaRT2v18chr4HG179530;BaRT2v18chr5HG271230;BaRT2v18chr5HG271250;BaRT2v18chr5HG271320;BaRT2v18chr6HG304230
GO:0016925	protein sumoylation	27	5	0.5	0.00013	BP	0.0957667	3.88606	1.01879	BaRT2v18chr3HG122820;BaRT2v18chr3HG153190;BaRT2v18chr3HG162500;BaRT2v18chr4HG216760;BaRT2v18chr7HG369230
GO:0034728	nucleosome organization	103	9	1.92	0.00013	BP	0.0957667	3.88606	1.01879	BaRT2v18chr1HG035240;BaRT2v18chr1HG039750;BaRT2v18chr3HG120910;BaRT2v18chr3HG122760;BaRT2v18chr4HG179530;BaRT2v18chr5HG271230;BaRT2v18chr5HG271250;BaRT2v18chr5HG271320;BaRT2v18chr6HG304230

## Sheet: SuppTab_2b
GO.ID	Term	Annotated	Significant	Expected	Pvalue	Category	FDR	#NAME?	#NAME?	Significantly annotated genes
GO:0016925	protein sumoylation	27	5	0.5	0.00013	BP	0.0957667	3.88606	1.01879	BaRT2v18chr3HG122820;BaRT2v18chr3HG153190;BaRT2v18chr3HG162500;BaRT2v18chr4HG216760;BaRT2v18chr7HG369230
GO:0034728	nucleosome organization	103	9	1.92	0.00013	BP	0.0957667	3.88606	1.01879	BaRT2v18chr1HG035240;BaRT2v18chr1HG039750;BaRT2v18chr3HG120910;BaRT2v18chr3HG122760;BaRT2v18chr4HG179530;BaRT2v18chr5HG271230;BaRT2v18chr5HG271250;BaRT2v18chr5HG271320;BaRT2v18chr6HG304230
GO:0006334	nucleosome assembly	87	8	1.62	0.00022	BP	0.1496	3.65758	0.825068	BaRT2v18chr1HG035240;BaRT2v18chr1HG039750;BaRT2v18chr3HG122760;BaRT2v18chr4HG179530;BaRT2v18chr5HG271230;BaRT2v18chr5HG271250;BaRT2v18chr5HG271320;BaRT2v18chr6HG304230
GO:0006338	chromatin remodeling	249	14	4.64	0.00025	BP	0.153227	3.60206	0.814666	BaRT2v18chr1HG035240;BaRT2v18chr1HG039630;BaRT2v18chr1HG039750;BaRT2v18chr2HG061080;BaRT2v18chr2HG104790;BaRT2v18chr2HG105160;BaRT2v18chr3HG120910;BaRT2v18chr3HG122760;BaRT2v18chr3HG137030;BaRT2v18chr4HG179530;BaRT2v18chr5HG271230;BaRT2v18chr5HG271250;BaRT2v18chr5HG271320;BaRT2v18chr6HG304230
GO:0051276	chromosome organization	731	28	13.63	0.00026	BP	0.153227	3.58503	0.814666	BaRT2v18chr1HG035240;BaRT2v18chr1HG039630;BaRT2v18chr1HG039750;BaRT2v18chr2HG061080;BaRT2v18chr2HG075180;BaRT2v18chr2HG103890;BaRT2v18chr2HG104790;BaRT2v18chr2HG105160;BaRT2v18chr3HG120910;BaRT2v18chr3HG122760;BaRT2v18chr3HG137030;BaRT2v18chr3HG138700;BaRT2v18chr3HG146290;BaRT2v18chr3HG149400;BaRT2v18chr4HG176080;BaRT2v18chr4HG179530;BaRT2v18chr4HG210290;BaRT2v18chr5HG242960;BaRT2v18chr5HG256530;…
GO:0006996	organelle organization	1875	55	34.96	0.00042	BP	0.206267	3.37675	0.685571	BaRT2v18chr1HG003320;BaRT2v18chr1HG009260;BaRT2v18chr1HG015340;BaRT2v18chr1HG035240;BaRT2v18chr1HG039630;BaRT2v18chr1HG039750;BaRT2v18chr2HG061080;BaRT2v18chr2HG061220;BaRT2v18chr2HG065190;BaRT2v18chr2HG065880;BaRT2v18chr2HG075180;BaRT2v18chr2HG079250;BaRT2v18chr2HG103890;BaRT2v18chr2HG104790;BaRT2v18chr2HG105160;BaRT2v18chr3HG120910;BaRT2v18chr3HG122760;BaRT2v18chr3HG126420;BaRT2v18chr3HG127940;…
GO:0065004	protein-DNA complex assembly	160	10	2.98	0.00085	BP	0.357443	3.07058	0.446793	BaRT2v18chr1HG035240;BaRT2v18chr1HG039750;BaRT2v18chr3HG122760;BaRT2v18chr4HG179530;BaRT2v18chr5HG271230;BaRT2v18chr5HG271250;BaRT2v18chr5HG271320;BaRT2v18chr6HG304230;BaRT2v18chr6HG319810;BaRT2v18chr7HG383340
GO:0065003	protein-containing complex assembly	635	24	11.84	0.00085	BP	0.357443	3.07058	0.446793	BaRT2v18chr1HG009260;BaRT2v18chr1HG035240;BaRT2v18chr1HG039750;BaRT2v18chr2HG061220;BaRT2v18chr3HG122760;BaRT2v18chr3HG124460;BaRT2v18chr3HG127940;BaRT2v18chr3HG139040;BaRT2v18chr4HG179530;BaRT2v18chr5HG251640;BaRT2v18chr5HG253430;BaRT2v18chr5HG269920;BaRT2v18chr5HG271230;BaRT2v18chr5HG271250;BaRT2v18chr5HG271320;BaRT2v18chr6HG300660;BaRT2v18chr6HG304230;BaRT2v18chr6HG319810;BaRT2v18chr6HG321020;…
GO:0005829	cytosol	1652	49	30.21	0.00049	CC	0.227979	3.3098	0.642105	BaRT2v18chr1HG013220;BaRT2v18chr1HG014590;BaRT2v18chr1HG015340;BaRT2v18chr1HG037470;BaRT2v18chr1HG047560;BaRT2v18chr2HG064750;BaRT2v18chr2HG065190;BaRT2v18chr2HG065880;BaRT2v18chr2HG089780;BaRT2v18chr2HG091860;BaRT2v18chr2HG102190;BaRT2v18chr2HG104790;BaRT2v18chr2HG105160;BaRT2v18chr2HG105710;BaRT2v18chr2HG113090;BaRT2v18chr3HG121780;BaRT2v18chr3HG125270;BaRT2v18chr3HG126420;BaRT2v18chr3HG127940;…
GO:0004013	adenosylhomocysteinase activity	2	2	0.04	0.00035	MF	0.182	3.45593	0.739929	BaRT2v18chr2HG104790;BaRT2v18chr2HG105160
GO:0016802	trialkylsulfonium hydrolase activity	2	2	0.04	0.00035	MF	0.182	3.45593	0.739929	BaRT2v18chr2HG104790;BaRT2v18chr2HG105160
GO:0008641	ubiquitin-like modifier activating enzyme activity	61	6	1.13	0.00093	MF	0.357443	3.03152	0.446793	BaRT2v18chr1HG006260;BaRT2v18chr3HG122820;BaRT2v18chr4HG216760;BaRT2v18chr5HG240110;BaRT2v18chr7HG346510;BaRT2v18chr7HG369230
GO.ID	Term	Annotated	Significant	Expected	Pvalue	Category
GO:0016925	protein sumoylation	27	5	0.5	0.00013	BP
GO:0034728	nucleosome organization	103	9	1.92	0.00013	BP
GO:0006334	nucleosome assembly	87	8	1.62	0.00022	BP
GO:0006338	chromatin remodeling	249	14	4.64	0.00025	BP
GO:0051276	chromosome organization	731	28	13.63	0.00026	BP
GO:0006996	organelle organization	1875	55	34.96	0.00042	BP
GO:0065004	protein-DNA complex assembly	160	10	2.98	0.00085	BP
GO:0065003	protein-containing complex assembly	635	24	11.84	0.00085	BP
GO:0005829	cytosol	1652	49	30.21	0.00049	CC
GO:0004013	adenosylhomocysteinase activity	2	2	0.04	0.00035	MF
GO:0016802	trialkylsulfonium hydrolase activity	2	2	0.04	0.00035	MF
GO:0008641	ubiquitin-like modifier activating enzyme activity	61	6	1.13	0.00093	MF
GO:0006338	chromatin remodeling	249	14	4.64	0.00025	BP	0.153227	3.60206	0.814666	BaRT2v18chr1HG035240	BaRT2v18chr1HG039630	BaRT2v18chr1HG039750	BaRT2v18chr2HG061080	BaRT2v18chr2HG104790	BaRT2v18chr2HG105160	BaRT2v18chr3HG120910	BaRT2v18chr3HG122760	BaRT2v18chr3HG137030	BaRT2v18chr4HG179530	BaRT2v18chr5HG271230	BaRT2v18chr5HG271250	BaRT2v18chr5HG271320	BaRT2v18chr6HG304230
chromatin remodeling								DET	Coding-Non-Coding	Splicing event	AA seq
BaRT2v18chr1HG035240	BaRT2v18chr1HG035240	0	GO:0000786;GO:0046982;GO:0006334;GO:0044815;GO:0046983;GO:0031497;GO:0000785;GO:0005515;GO:0006333;GO:0032993;GO:0003677;GO:0034728;GO:0005694;GO:0003676;GO:0065004;GO:0005634;GO:1901363;GO:0071824;GO:0032991;GO:0097159;GO:0006323;GO:0043232;GO:0005488;GO:0006325;GO:0043228;GO:0034622;GO:0043231;GO:0071103;GO:0043227;GO:0065003;GO:0043229;GO:0043933;GO:0043226;GO:0051276;GO:0005622;GO:0022607;GO:…	nucleosome;protein heterodimerization activity;nucleosome assembly;DNA packaging complex;protein dimerization activity;chromatin assembly;chromatin;protein binding;chromatin assembly or disassembly;protein-DNA complex;DNA binding;nucleosome organization;chromosome;nucleic acid binding;protein-DNA complex assembly;nucleus;heterocyclic compound binding;protein-DNA complex subunit organization;prote…	MLOC_71034.1	HORVU1Hr1G052030	HORVU.MOREX.r3.4HG0353020	BaRT2v18chr1HG035240.1	Coding	-	MSGRGKGGKGLGKGGAKRHRKVLRDNIQGITKPAIRRLARRGGVKRISGLIYEETRGVLKIFLENVIRDAVTYTEHARRKTVTAMDVVYALKRQGRTLYGFGG
BaRT2v18chr1HG039630	BaRT2v18chr1HG039630	Phosphoethanolamine N-methyltransferase 1;Phosphomethylethanolamine N-methyltransferase-like	GO:0000234;GO:0006656;GO:0005634;GO:0046470;GO:0008170;GO:0043231;GO:0046474;GO:0008757;GO:0043227;GO:0045017;GO:0008168;GO:0043229;GO:0006650;GO:0016741;GO:0043226;GO:0046486;GO:0016740;GO:0005622;GO:0008654;GO:0003824;GO:0016021;GO:0006644;GO:0008094;GO:0031224;GO:0008610;GO:0016887;GO:0016020;GO:0044255;GO:0017111;GO:0110165;GO:0006629;GO:0016462;GO:0090407;GO:0016818;GO:0019637;GO:0016817;GO:…	phosphoethanolamine N-methyltransferase activity;phosphatidylcholine biosynthetic process;nucleus;phosphatidylcholine metabolic process;N-methyltransferase activity;intracellular membrane-bounded organelle;glycerophospholipid biosynthetic process;S-adenosylmethionine-dependent methyltransferase activity;membrane-bounded organelle;glycerolipid biosynthetic process;methyltransferase activity;intrac…	MLOC_13082.1	HORVU1Hr1G078350	HORVU.MOREX.r3.1HG0079120	BaRT2v18chr1HG039630.34	Coding	-	MCADVTSPELKIEDNSIDIVFSNWLLMYLNDEEVEKLIGRIVKWLKPGGHIFIRESCFHQSGDSKRKVNPTHYREPRFYTKVFKECHSYDQEGNSFELSLVTSKCIGAYVKSKKNQNQICWLWEKVKCTEDKGFQRFLDNVQYKSTGILRYERVFGEGYVSTGGFETTKEFVDKLDLKAGQKVLDVGCGIGGGDFYMAETYDVHVLGIDLSINMVSFAIERAIGRSCSVEFEVADCTTKEYPENTFDVIYSRDTILHIQDKPALFRNFFKWLKPGGKVLISDYCRSPGTPSEEFAAYIKQRGYDLHDVKTYGKMLEDAGFHDVIAEDRTDQFLRVLERELGETEKNKEAFLADFSQEDYDDIVNGWSAKLKRSSAGEQKWGLFIATK
BaRT2v18chr1HG039750	BaRT2v18chr1HG039750	0	GO:0000786;GO:0046982;GO:0006334;GO:0044815;GO:0046983;GO:0031497;GO:0000785;GO:0005515;GO:0006333;GO:0032993;GO:0003677;GO:0034728;GO:0005694;GO:0003676;GO:0065004;GO:0005634;GO:0071824;GO:1901363;GO:0032991;GO:0006323;GO:0097159;GO:0043232;GO:0006325;GO:0005488;GO:0043228;GO:0034622;GO:0043231;GO:0071103;GO:0043227;GO:0065003;GO:0043229;GO:0043933;GO:0043226;GO:0051276;GO:0005622;GO:0022607;GO:…	nucleosome;protein heterodimerization activity;nucleosome assembly;DNA packaging complex;protein dimerization activity;chromatin assembly;chromatin;protein binding;chromatin assembly or disassembly;protein-DNA complex;DNA binding;nucleosome organization;chromosome;nucleic acid binding;protein-DNA complex assembly;nucleus;protein-DNA complex subunit organization;heterocyclic compound binding;prote…	MLOC_76747.1	HORVU1Hr1G078480	HORVU.MOREX.r3.1HG0079250	BaRT2v18chr1HG039750.3	Unproductive	Short_ORF	0
BaRT2v18chr2HG061080	BaRT2v18chr2HG061080	Protein CHROMATIN REMODELING 5	GO:0005524;GO:0009506;GO:0006338;GO:0032559;GO:0055044;GO:0006325;GO:0030554;GO:0005911;GO:0051276;GO:0035639;GO:0070161;GO:0006996;GO:0032555;GO:0030054;GO:0016043;GO:0017076;GO:0005634;GO:0071840;GO:0032553;GO:0043231;GO:0009987;GO:0097367;GO:0043227;GO:0043168;GO:0043229;GO:0000166;GO:0043226;GO:1901265;GO:0005622;GO:0036094;GO:0110165;GO:0043167;GO:1901363;GO:0097159;GO:0005488;GO:0016818;GO:…	ATP binding;plasmodesma;chromatin remodeling;adenyl ribonucleotide binding;symplast;chromatin organization;adenyl nucleotide binding;cell-cell junction;chromosome organization;purine ribonucleoside triphosphate binding;anchoring junction;organelle organization;purine ribonucleotide binding;cell junction;cellular component organization;purine nucleotide binding;nucleus;cellular component organizat…	MLOC_58909.4	HORVU2Hr1G022450	HORVU.MOREX.r3.2HG0116700	BaRT2v18chr2HG061080.8	Coding	-	MAFFSNSGSRADSGGYNLNEKADDEGTYESVRDRDADLSSGQLNLNEKADDAYHSEEEQYEAGQSGLNPSEIKSGQNAQRAGGPSGSWGTNFLKDCRSTEGEEPSNSDRGMEDGSAASSHDDMDGSGDDDELNRGHGDVPAEEMLSDDYYEQDREEQSDSLNRRGMSHPSCSTSGVASKSVPSRQKKKSTKGSAYDDDDDAYNDENDDDDDDEDDADEDDPDDVDFEPDSETDKAAVKEKLVDSENSGEEEEDDDELGLSDDDDDFIDSRRQSKRLKVGGTKTSQRKKLPMQAPRKRGVSFTDEEYSSGKDSDAPNSPDFSHRLKKPVRLHLKTVGHNDVSSNVNSHNESRTSGRRRTQRNISYAESDSDDSEEKSTKKQKLLKEDQDEEDGETIERVI…
BaRT2v18chr2HG104790	BaRT2v18chr2HG104790	Adenosylhomocysteinase	GO:0004013;GO:0006730;GO:0005829;GO:0016802;GO:0044281;GO:0005737;GO:0016801;GO:0033353;GO:0005622;GO:0016787;GO:0046500;GO:0009506;GO:0006790;GO:0003824;GO:0055044;GO:0044237;GO:0022625;GO:0003723;GO:0008152;GO:0022626;GO:0003729;GO:0009987;GO:0005911;GO:0003676;GO:0006346;GO:0005774;GO:0003735;GO:0071704;GO:0070161;GO:0005198;GO:0031507;GO:0005773;GO:1901363;GO:0009793;GO:0015934;GO:0097159;GO:…	adenosylhomocysteinase activity;one-carbon metabolic process;cytosol;trialkylsulfonium hydrolase activity;small molecule metabolic process;cytoplasm;hydrolase activity, acting on ether bonds;S-adenosylmethionine cycle;intracellular anatomical structure;hydrolase activity;S-adenosylmethionine metabolic process;plasmodesma;sulfur compound metabolic process;catalytic activity;symplast;cellular metab…	MLOC_80737.2	HORVU2Hr1G109370	HORVU.MOREX.r3.2HG0200630	BaRT2v18chr2HG104790.1	Coding	-	MALSVEKTSSGREYKVKDLSQADFGRLELELAEVEMPGLMACRAEFGPSQPFKGARISGSLHMTIQTAVLIETLTALGAEVRWCSCNIFSTQDHAAAAIARDSAAVFAWKGETLEEYWWCTERCLDWGAGGGPDLIVDDGGDATLLIHEGVKAEEEFEKSGKVPDPESTDNPEFKIVLTIIRDGLKTDARKYRKMKERLVGVSEETTTGVKRLYQMQESGTLLFPAINVNDSVTKSKFDNLYGCRHSLPDGLMRATDVMIAGKVAVVCGYGDVGKGCAAALKQAGARVIVTEIDPICALQALMEGIQILTLEDVVSDADIFVTTTGNKDIIMVDHMRKMKNNAIVCNIGHFDNEIDMNGLETYPGVKRITIKPQTDRWVFPETNTGIIVLAEGRLMNLG…
BaRT2v18chr2HG105160	BaRT2v18chr2HG105160	Adenosylhomocysteinase	GO:0004013;GO:0006730;GO:0005829;GO:0016802;GO:0044281;GO:0005737;GO:0016801;GO:0033353;GO:0005622;GO:0016787;GO:0046500;GO:0009506;GO:0006790;GO:0003824;GO:0055044;GO:0044237;GO:0005911;GO:0003723;GO:0008152;GO:0005774;GO:0003729;GO:0006346;GO:0070161;GO:0005507;GO:0009987;GO:0005773;GO:0003676;GO:0031507;GO:0030054;GO:0005515;GO:0009793;GO:0098588;GO:0003735;GO:0070828;GO:0022625;GO:0046914;GO:…	adenosylhomocysteinase activity;one-carbon metabolic process;cytosol;trialkylsulfonium hydrolase activity;small molecule metabolic process;cytoplasm;hydrolase activity, acting on ether bonds;S-adenosylmethionine cycle;intracellular anatomical structure;hydrolase activity;S-adenosylmethionine metabolic process;plasmodesma;sulfur compound metabolic process;catalytic activity;symplast;cellular metab…	MLOC_80737.2	HORVU2Hr1G110120	HORVU.MOREX.r3.2HG0201390	#N/A	#N/A	#N/A	#N/A
BaRT2v18chr3HG120910	BaRT2v18chr3HG120910	Chromatin-remodeling complex ATPase;Putative chromatin-remodeling factor family	GO:0031491;GO:0043044;GO:0005634;GO:0003682;GO:0006338;GO:0043231;GO:0006325;GO:0044877;GO:0043227;GO:0051276;GO:0016818;GO:0043229;GO:0006996;GO:0016817;GO:0043226;GO:0016043;GO:0005524;GO:0005622;GO:0071840;GO:0032559;GO:0000145;GO:0030554;GO:0016584;GO:0099023;GO:0035639;GO:0031497;GO:0005938;GO:0032555;GO:0006333;GO:0032991;GO:0017076;GO:0034728;GO:0071944;GO:0032553;GO:0071824;GO:0005737;GO:…	nucleosome binding;ATP-dependent chromatin remodeling;nucleus;chromatin binding;chromatin remodeling;intracellular membrane-bounded organelle;chromatin organization;protein-containing complex binding;membrane-bounded organelle;chromosome organization;hydrolase activity, acting on acid anhydrides, in phosphorus-containing anhydrides;intracellular organelle;organelle organization;hydrolase activity…	MLOC_4555.1	HORVU3Hr1G012850	HORVU.MOREX.r3.3HG0230070	BaRT2v18chr3HG120910.6	Coding	-	MNKKGQGRLKYLLQQTEIFSHFADGSKPKDKKPRGRGRPSTKRAVDEEDEEYLEEEDALGSSGGTHLLVQPSCINGQMRDYQLAGLNWLIRLYENGINGILADEMGLGKTLQTISLMGYLHEYRGITGPHMVVAPKSTLGNWMNEIARFCPILRAVKFLGNPEERNHIRENLLQPGKFDVCVTSFEMAIKEKNALKRFSWRYIIIDEAHRIKNENSLLSKTMRLFSTNYRLLITGTPLQNNLHELWSLLNFLLPEIFSSAETFDEWFQITGENDQQEVVQQLHKVLRPFLLRRLKSDVEKGLPPKKEIILKVGMSQMQKQYYRGLLQKDLELINAGGERKRLLNIAMQLRKCCNHPYLFQGAEPGPPYTTGDHLVETAGKMVLLDKLLPKLKDRDSRVL…
BaRT2v18chr3HG122760	BaRT2v18chr3HG122760	0	GO:0000786;GO:0046982;GO:0006334;GO:0044815;GO:0046983;GO:0031497;GO:0000785;GO:0005515;GO:0006333;GO:0032993;GO:0034728;GO:0003677;GO:0005694;GO:0065004;GO:0003676;GO:0005634;GO:0071824;GO:1901363;GO:0032991;GO:0006323;GO:0097159;GO:0043232;GO:0006325;GO:0005488;GO:0043228;GO:0034622;GO:0043231;GO:0071103;GO:0043227;GO:0065003;GO:0043229;GO:0043933;GO:0043226;GO:0051276;GO:0022607;GO:0005622;GO:…	nucleosome;protein heterodimerization activity;nucleosome assembly;DNA packaging complex;protein dimerization activity;chromatin assembly;chromatin;protein binding;chromatin assembly or disassembly;protein-DNA complex;nucleosome organization;DNA binding;chromosome;protein-DNA complex assembly;nucleic acid binding;nucleus;protein-DNA complex subunit organization;heterocyclic compound binding;prote…	MLOC_76747.1	HORVU3Hr1G015810	HORVU.MOREX.r3.3HG0233150	BaRT2v18chr3HG122760.2	Coding	-	MAPKAEKKPSAKRPAEEEPAAEKAEKSPAGKKPKAEKRLPAGKKTASGKEGGEKKQGKKKSKKSVETYKIYIFKVLKQVHPDIGISSKAMSIMNSFINDIFEKLAGEAAKLARYNKKPTITSREIQTSVRLVLPGELAKHAVSEGTKAVTKFTSS
BaRT2v18chr3HG137030	BaRT2v18chr3HG137030	Evolutionarily conserved C-terminal region 7;YTH domain-containing protein	GO:0003723;GO:0061157;GO:0005737;GO:0003676;GO:0050779;GO:0005622;GO:1901363;GO:0061014;GO:0016021;GO:0097159;GO:1903313;GO:0031224;GO:0043488;GO:0005488;GO:0016020;GO:0043487;GO:0003729;GO:0110165;GO:0061013;GO:0031331;GO:0009896;GO:0017148;GO:1903311;GO:0034249;GO:0031329;GO:0009894;GO:0051254;GO:0032269;GO:0051248;GO:0045935;GO:0006417;GO:0034248;GO:2000113;GO:0010558;GO:0010608;GO:0031327;GO:…	RNA binding;mRNA destabilization;cytoplasm;nucleic acid binding;RNA destabilization;intracellular anatomical structure;heterocyclic compound binding;positive regulation of mRNA catabolic process;integral component of membrane;organic cyclic compound binding;positive regulation of mRNA metabolic process;intrinsic component of membrane;regulation of mRNA stability;binding;membrane;regulation of RNA…	MLOC_59837.1	HORVU3Hr1G045890	HORVU.MOREX.r3.3HG0263400	BaRT2v18chr3HG137030.3	Coding	-	MEMEMTPELLYGQNVYVPATVNSYTYGYAEVGSPMDWYNHQNSLGYDAQDVYYPAFQTNGTQCVYYATPDNGSVHPSYSPYPMDPGFIVDGSYLPQEYVPDTDPTYQTSTNVLARPMAAAKHSPKAKLSGNGCFACVESDPQKWASAEKFQPTSNSSGQLKAHGSSNAEKHSGHRSPAIVAKSYTSRLVVGNSDGTILIRPDQYNGNDLRLNNPYAKFFVIKSIGEADIHKSIKYGVWSSSSSGNSKLDCAYRDADRIAKRNSTKCPVFLFFSVNGSGHFCGLAEMVGPVDFHKDMDFWCQDKWIGCFPVRWHIIKDVPNYTLQHILLQNNENKPVTHSRDTQEVLYVPGISVLKILKEIQVKECLFDDFVRYEEDEARIKQRRWSKLSHNARDFVPVL…
BaRT2v18chr4HG179530	BaRT2v18chr4HG179530	0	GO:0000786;GO:0046982;GO:0006334;GO:0044815;GO:0046983;GO:0031497;GO:0000785;GO:0005515;GO:0006333;GO:0032993;GO:0003677;GO:0034728;GO:0005694;GO:0065004;GO:0003676;GO:0005634;GO:0071824;GO:1901363;GO:0032991;GO:0006323;GO:0097159;GO:0043232;GO:0006325;GO:0005488;GO:0043228;GO:0034622;GO:0043231;GO:0071103;GO:0043227;GO:0065003;GO:0043229;GO:0043933;GO:0043226;GO:0051276;GO:0005622;GO:0022607;GO:…	nucleosome;protein heterodimerization activity;nucleosome assembly;DNA packaging complex;protein dimerization activity;chromatin assembly;chromatin;protein binding;chromatin assembly or disassembly;protein-DNA complex;DNA binding;nucleosome organization;chromosome;protein-DNA complex assembly;nucleic acid binding;nucleus;protein-DNA complex subunit organization;heterocyclic compound binding;prote…	MLOC_76747.1	HORVU1Hr1G078480	HORVU.MOREX.r3.1HG0079250	BaRT2v18chr4HG179530.8	Coding	-	MAPKAEKKPAAKKPVEEEPAAEKAEKTTAGKKPKAEKRLPAGKSAAKEGGKAKKKAKKSVETYKIYIFKVLKQVHPDIGISSKAMSIMNSFINDIFEKLAGEAAKLARYNKKPTITSREIQTSVRLVLPGELAKHAVSEGTKAVTKFTSS
BaRT2v18chr5HG271230	BaRT2v18chr5HG271230	H15 domain-containing protein;DNA-binding protein HU homolog	GO:0006334;GO:0000786;GO:0003677;GO:0031497;GO:0044815;GO:0003676;GO:0006333;GO:0000785;GO:1901363;GO:0034728;GO:0032993;GO:0097159;GO:0065004;GO:0005694;GO:0005488;GO:0071824;GO:0005618;GO:0006323;GO:0005634;GO:0006325;GO:0030312;GO:0034622;GO:0032991;GO:0071103;GO:0043232;GO:0065003;GO:0043228;GO:0043933;GO:0043231;GO:0051276;GO:0043227;GO:0022607;GO:0043229;GO:0006996;GO:0043226;GO:0044085;GO:…	nucleosome assembly;nucleosome;DNA binding;chromatin assembly;DNA packaging complex;nucleic acid binding;chromatin assembly or disassembly;chromatin;heterocyclic compound binding;nucleosome organization;protein-DNA complex;organic cyclic compound binding;protein-DNA complex assembly;chromosome;binding;protein-DNA complex subunit organization;cell wall;DNA packaging;nucleus;chromatin organization;…	MLOC_63569.1	HORVU5Hr1G106550	HORVU.MOREX.r3.5HG0519940	BaRT2v18chr5HG271230.8	Coding	-	MSTDVAADVPAPEVEVAADPVVETTAEAAAGDAKPAKETKVKAAKAKKPSAPRKPRATPAHPTYAEMVSEAITALKERGGSSTIAIAKFVEDKHKAHLPANFRKMLSVQLKKLVASGKLTKVKASYKLSAAPAKRKPAAKKKPTAKKPKAKAPAKKAAAKSPAKKAAAKPKAKAPAKPKAAAKPKAAAKPKAKAPAKTKGAAKPKGRPAKAAKTSAKDAPGKKAPAAAAAPKKPAARKPPTKRSAPVKKSAPAKKAAPAKKAPAKKAKK
BaRT2v18chr5HG271250	BaRT2v18chr5HG271250	H15 domain-containing protein	GO:0006334;GO:0000786;GO:0031492;GO:0031497;GO:0044815;GO:0003677;GO:0006333;GO:0000785;GO:0031490;GO:0034728;GO:0032993;GO:0031491;GO:0065004;GO:0005694;GO:0003682;GO:0071824;GO:0005634;GO:0003676;GO:0006323;GO:0032991;GO:0003690;GO:0006325;GO:0043232;GO:0044877;GO:0034622;GO:0043228;GO:1901363;GO:0071103;GO:0043231;GO:0097159;GO:0065003;GO:0043227;GO:0005488;GO:0043933;GO:0043229;GO:0051276;GO:…	nucleosome assembly;nucleosome;nucleosomal DNA binding;chromatin assembly;DNA packaging complex;DNA binding;chromatin assembly or disassembly;chromatin;chromatin DNA binding;nucleosome organization;protein-DNA complex;nucleosome binding;protein-DNA complex assembly;chromosome;chromatin binding;protein-DNA complex subunit organization;nucleus;nucleic acid binding;DNA packaging;protein-containing c…	MLOC_74808.2	HORVU5Hr1G106610	HORVU.MOREX.r3.5HG0519970	BaRT2v18chr5HG271250.6	Coding	AS_3UTR	MSTDVVADIPVPQVEATADPVVDTPAAKPAKAPKAKKSTGPKKPTASHPSYAEMVSEAIAALKERGGSSTVAIGKFVEEKHKAHLPANFRKMLLTQIKKLVAAGKLTKVKGSYKLAKAPSAVKPKTATKKKPAAKPKAKVAKKTAAKSPAKKAAAKPKAKTPAKVKAVAKPKAAAKPKAAAKPKAKAAAKKAPAAATPKKPVARKAPTKRATPVKKAAPAKKPAAKKAKK
BaRT2v18chr5HG271320	BaRT2v18chr5HG271320	H15 domain-containing protein	GO:0006334;GO:0000786;GO:0031492;GO:0031497;GO:0044815;GO:0003677;GO:0006333;GO:0000785;GO:0031490;GO:0034728;GO:0032993;GO:0031491;GO:0065004;GO:0005694;GO:0003682;GO:0071824;GO:0005634;GO:0003676;GO:0006323;GO:0032991;GO:0003690;GO:0006325;GO:0043232;GO:0044877;GO:0034622;GO:0043228;GO:1901363;GO:0071103;GO:0043231;GO:0097159;GO:0065003;GO:0043227;GO:0005488;GO:0043933;GO:0043229;GO:0016740;GO:…	nucleosome assembly;nucleosome;nucleosomal DNA binding;chromatin assembly;DNA packaging complex;DNA binding;chromatin assembly or disassembly;chromatin;chromatin DNA binding;nucleosome organization;protein-DNA complex;nucleosome binding;protein-DNA complex assembly;chromosome;chromatin binding;protein-DNA complex subunit organization;nucleus;nucleic acid binding;DNA packaging;protein-containing c…	MLOC_63569.1	HORVU5Hr1G106730	HORVU.MOREX.r3.5HG0520110	BaRT2v18chr5HG271320.9	Coding	-	MSTDAAADIPVPQVEATADPVVETTADAAAGDAKPAKATKAKAAKTPKAKKPSAPRKPKAAPAHPTYAEMVSEAITALKERGGSSTVAIGKFIEDKHKAHLPANFRKIMLTQIKKLVAAGKLTKVKASYKLAKAPAAPKKPKTKAPAKKKPAAKKKAPAKKTTAKSPAKKKAPAKKTTAKAPAKTKAAAKPKAAAKPKAAAKKAPAKTTKAAAKPKPAAKTKAAAKPKGRPAKAAKTSAKDAPGKKAAAPATPKKPAARKPPTKRSAPVKKATPAKKAPAKKAKK
BaRT2v18chr6HG304230	BaRT2v18chr6HG304230	DNA replication factor/protein phosphatase inhibitor SET/SPR-2;Nucleosome assembly protein (NAP);Nucleosome assembly protein NAP	GO:0006334;GO:0005634;GO:0042393;GO:0031497;GO:0043231;GO:0003682;GO:0006333;GO:0043227;GO:0005515;GO:0034728;GO:0043229;GO:0005488;GO:0065004;GO:0043226;GO:0071824;GO:0005622;GO:0006323;GO:0005737;GO:0006325;GO:0110165;GO:0034622;GO:0071103;GO:0065003;GO:0043933;GO:0051276;GO:0022607;GO:0006996;GO:0044085;GO:0016043;GO:0071840;GO:0009987	nucleosome assembly;nucleus;histone binding;chromatin assembly;intracellular membrane-bounded organelle;chromatin binding;chromatin assembly or disassembly;membrane-bounded organelle;protein binding;nucleosome organization;intracellular organelle;binding;protein-DNA complex assembly;organelle;protein-DNA complex subunit organization;intracellular anatomical structure;DNA packaging;cytoplasm;chrom…	MLOC_37758.1	HORVU6Hr1G051930	HORVU.MOREX.r3.6HG0589360	BaRT2v18chr6HG304230.2	Unproductive	PTC;NMD	0

## Sheet: SuppTab_2c
GO.ID	Term	Annotated	Significant	Expected	Pvalue	Category	FDR	#NAME?	#NAME?	Significantly annotated genes
GO:0005737	cytoplasm	7957	200	151.26	6.2e-08	CC	0.000324133	7.20761	3.48928	BaRT2v18chr1HG001650;BaRT2v18chr1HG007470;BaRT2v18chr1HG008530;BaRT2v18chr1HG011400;BaRT2v18chr1HG012100;BaRT2v18chr1HG018190;BaRT2v18chr1HG022560;BaRT2v18chr1HG022840;BaRT2v18chr1HG023290;BaRT2v18chr1HG024580;BaRT2v18chr1HG025050;BaRT2v18chr1HG026080;BaRT2v18chr1HG029990;BaRT2v18chr1HG031400;BaRT2v18chr1HG031510;BaRT2v18chr1HG033390;BaRT2v18chr1HG036160;BaRT2v18chr1HG039630;BaRT2v18chr1HG040820;…
GO:0009507	chloroplast	1830	67	34.79	1e-07	CC	0.000324133	7	3.48928	BaRT2v18chr1HG007470;BaRT2v18chr1HG022840;BaRT2v18chr1HG026080;BaRT2v18chr1HG029990;BaRT2v18chr1HG044090;BaRT2v18chr2HG052370;BaRT2v18chr2HG054330;BaRT2v18chr2HG060360;BaRT2v18chr2HG079700;BaRT2v18chr2HG083000;BaRT2v18chr2HG083660;BaRT2v18chr2HG092940;BaRT2v18chr2HG095280;BaRT2v18chr2HG097040;BaRT2v18chr2HG110680;BaRT2v18chr2HG112320;BaRT2v18chr3HG127200;BaRT2v18chr3HG132130;BaRT2v18chr3HG136110;…
GO:0009536	plastid	1951	70	37.09	1.1e-07	CC	0.000324133	6.95861	3.48928	BaRT2v18chr1HG007470;BaRT2v18chr1HG022840;BaRT2v18chr1HG026080;BaRT2v18chr1HG029990;BaRT2v18chr1HG044090;BaRT2v18chr1HG045370;BaRT2v18chr2HG052370;BaRT2v18chr2HG054330;BaRT2v18chr2HG060360;BaRT2v18chr2HG079700;BaRT2v18chr2HG083000;BaRT2v18chr2HG083660;BaRT2v18chr2HG092940;BaRT2v18chr2HG095280;BaRT2v18chr2HG097040;BaRT2v18chr2HG110680;BaRT2v18chr2HG112320;BaRT2v18chr3HG127200;BaRT2v18chr3HG132130;…
GO:0009526	plastid envelope	702	31	13.34	1.2e-05	CC	0.02652	4.92082	1.57643	BaRT2v18chr1HG022840;BaRT2v18chr2HG060360;BaRT2v18chr2HG079700;BaRT2v18chr2HG083660;BaRT2v18chr3HG136110;BaRT2v18chr3HG138940;BaRT2v18chr3HG146340;BaRT2v18chr3HG149210;BaRT2v18chr3HG156140;BaRT2v18chr3HG171250;BaRT2v18chr4HG174610;BaRT2v18chr4HG176780;BaRT2v18chr4HG178200;BaRT2v18chr4HG183170;BaRT2v18chr4HG196030;BaRT2v18chr4HG218440;BaRT2v18chr5HG224120;BaRT2v18chr5HG229540;BaRT2v18chr5HG233420;…
GO:0016829	lyase activity	589	26	10.78	3.3e-05	MF	0.0559867	4.48149	1.25192	BaRT2v18chr1HG007470;BaRT2v18chr1HG018190;BaRT2v18chr1HG024580;BaRT2v18chr2HG054330;BaRT2v18chr2HG065690;BaRT2v18chr2HG083870;BaRT2v18chr2HG085890;BaRT2v18chr3HG119270;BaRT2v18chr3HG121300;BaRT2v18chr3HG122400;BaRT2v18chr3HG152790;BaRT2v18chr3HG158390;BaRT2v18chr3HG159120;BaRT2v18chr3HG159140;BaRT2v18chr3HG171360;BaRT2v18chr4HG175640;BaRT2v18chr4HG187130;BaRT2v18chr4HG196030;BaRT2v18chr4HG213910;…
GO:0033176	proton-transporting V-type ATPase complex	21	5	0.4	3.8e-05	CC	0.0559867	4.42022	1.25192	BaRT2v18chr1HG001650;BaRT2v18chr2HG099440;BaRT2v18chr3HG137630;BaRT2v18chr3HG139930;BaRT2v18chr3HG146340
GO:0001101	response to acid chemical	215	14	4.09	6.6e-05	BP	0.0833486	4.18046	1.0791	BaRT2v18chr1HG037650;BaRT2v18chr1HG040300;BaRT2v18chr1HG040820;BaRT2v18chr2HG095150;BaRT2v18chr3HG134340;BaRT2v18chr3HG146520;BaRT2v18chr4HG184850;BaRT2v18chr4HG216530;BaRT2v18chr5HG239790;BaRT2v18chr5HG241800;BaRT2v18chr5HG278490;BaRT2v18chr6HG310700;BaRT2v18chr6HG320060;BaRT2v18chr7HG367210
GO:0009628	response to abiotic stimulus	1022	37	19.44	0.00012	BP	0.117867	3.92082	0.928609	BaRT2v18chr1HG018190;BaRT2v18chr1HG029990;BaRT2v18chr1HG037650;BaRT2v18chr1HG040300;BaRT2v18chr1HG040820;BaRT2v18chr2HG050270;BaRT2v18chr2HG084720;BaRT2v18chr2HG095150;BaRT2v18chr3HG134340;BaRT2v18chr3HG136110;BaRT2v18chr3HG146380;BaRT2v18chr3HG146520;BaRT2v18chr3HG147790;BaRT2v18chr3HG159120;BaRT2v18chr3HG159140;BaRT2v18chr3HG162970;BaRT2v18chr3HG169920;BaRT2v18chr4HG176780;BaRT2v18chr4HG183170;…
GO:0009414	response to water deprivation	206	13	3.92	0.00016	BP	0.117867	3.79588	0.928609	BaRT2v18chr1HG037650;BaRT2v18chr1HG040300;BaRT2v18chr1HG040820;BaRT2v18chr2HG095150;BaRT2v18chr3HG134340;BaRT2v18chr3HG146520;BaRT2v18chr4HG184850;BaRT2v18chr4HG216530;BaRT2v18chr5HG241800;BaRT2v18chr5HG278490;BaRT2v18chr6HG310700;BaRT2v18chr6HG320060;BaRT2v18chr7HG367210
GO:1901700	response to oxygen-containing compound	845	32	16.07	0.00016	BP	0.117867	3.79588	0.928609	BaRT2v18chr1HG021220;BaRT2v18chr1HG035980;BaRT2v18chr1HG037650;BaRT2v18chr1HG040300;BaRT2v18chr1HG040820;BaRT2v18chr1HG044090;BaRT2v18chr2HG049520;BaRT2v18chr2HG095150;BaRT2v18chr2HG095280;BaRT2v18chr2HG105190;BaRT2v18chr3HG134340;BaRT2v18chr3HG146520;BaRT2v18chr3HG155440;BaRT2v18chr4HG184850;BaRT2v18chr4HG185280;BaRT2v18chr4HG201960;BaRT2v18chr4HG211070;BaRT2v18chr4HG212690;BaRT2v18chr4HG216530;…
GO:0009415	response to water	211	13	4.01	0.00021	BP	0.138914	3.67778	0.857253	BaRT2v18chr1HG037650;BaRT2v18chr1HG040300;BaRT2v18chr1HG040820;BaRT2v18chr2HG095150;BaRT2v18chr3HG134340;BaRT2v18chr3HG146520;BaRT2v18chr4HG184850;BaRT2v18chr4HG216530;BaRT2v18chr5HG241800;BaRT2v18chr5HG278490;BaRT2v18chr6HG310700;BaRT2v18chr6HG320060;BaRT2v18chr7HG367210
GO:0055085	transmembrane transport	1414	46	26.89	0.00022	BP	0.138914	3.65758	0.857253	BaRT2v18chr1HG001650;BaRT2v18chr1HG003920;BaRT2v18chr1HG004820;BaRT2v18chr1HG014370;BaRT2v18chr1HG031400;BaRT2v18chr1HG039700;BaRT2v18chr1HG040300;BaRT2v18chr2HG052200;BaRT2v18chr2HG053040;BaRT2v18chr2HG060360;BaRT2v18chr2HG086330;BaRT2v18chr2HG092340;BaRT2v18chr2HG094200;BaRT2v18chr2HG096200;BaRT2v18chr2HG099440;BaRT2v18chr2HG104800;BaRT2v18chr3HG130290;BaRT2v18chr3HG130970;BaRT2v18chr3HG136110;…
GO:0009737	response to abscisic acid	306	16	5.82	0.00026	BP	0.1456	3.58503	0.836839	BaRT2v18chr1HG021220;BaRT2v18chr1HG035980;BaRT2v18chr1HG037650;BaRT2v18chr1HG040820;BaRT2v18chr2HG049520;BaRT2v18chr2HG105190;BaRT2v18chr3HG146520;BaRT2v18chr3HG155440;BaRT2v18chr4HG185280;BaRT2v18chr4HG201960;BaRT2v18chr5HG251840;BaRT2v18chr6HG310700;BaRT2v18chr6HG315900;BaRT2v18chr6HG320060;BaRT2v18chr6HG326520;BaRT2v18chr7HG349540
GO:0097305	response to alcohol	308	16	5.86	0.00028	BP	0.1456	3.55284	0.836839	BaRT2v18chr1HG021220;BaRT2v18chr1HG035980;BaRT2v18chr1HG037650;BaRT2v18chr1HG040820;BaRT2v18chr2HG049520;BaRT2v18chr2HG105190;BaRT2v18chr3HG146520;BaRT2v18chr3HG155440;BaRT2v18chr4HG185280;BaRT2v18chr4HG201960;BaRT2v18chr5HG251840;BaRT2v18chr6HG310700;BaRT2v18chr6HG315900;BaRT2v18chr6HG320060;BaRT2v18chr6HG326520;BaRT2v18chr7HG349540
GO:0009738	abscisic acid-activated signaling pathway	139	10	2.64	0.00033	BP	0.153537	3.48149	0.813787	BaRT2v18chr1HG035980;BaRT2v18chr1HG037650;BaRT2v18chr1HG040820;BaRT2v18chr2HG049520;BaRT2v18chr2HG105190;BaRT2v18chr3HG146520;BaRT2v18chr3HG155440;BaRT2v18chr4HG185280;BaRT2v18chr4HG201960;BaRT2v18chr6HG320060
GO:0048235	pollen sperm cell differentiation	8	3	0.15	0.00036	BP	0.15912	3.4437	0.798275	BaRT2v18chr2HG051100;BaRT2v18chr2HG095840;BaRT2v18chr3HG130530
GO:0071215	cellular response to abscisic acid stimulus	144	10	2.74	0.00043	BP	0.16527	3.36653	0.781807	BaRT2v18chr1HG035980;BaRT2v18chr1HG037650;BaRT2v18chr1HG040820;BaRT2v18chr2HG049520;BaRT2v18chr2HG105190;BaRT2v18chr3HG146520;BaRT2v18chr3HG155440;BaRT2v18chr4HG185280;BaRT2v18chr4HG201960;BaRT2v18chr6HG320060
GO:0009532	plastid stroma	473	21	8.99	3e-04	CC	0.147333	3.52288	0.831699	BaRT2v18chr1HG007470;BaRT2v18chr1HG029990;BaRT2v18chr2HG092940;BaRT2v18chr2HG095280;BaRT2v18chr3HG127200;BaRT2v18chr3HG152790;BaRT2v18chr3HG156140;BaRT2v18chr4HG183170;BaRT2v18chr4HG184990;BaRT2v18chr4HG187570;BaRT2v18chr4HG196030;BaRT2v18chr5HG237510;BaRT2v18chr5HG241800;BaRT2v18chr5HG274410;BaRT2v18chr6HG286070;BaRT2v18chr6HG290660;BaRT2v18chr6HG326520;BaRT2v18chr7HG342360;BaRT2v18chr7HG359290;…
GO:0097306	cellular response to alcohol	144	10	2.74	0.00043	BP	0.16527	3.36653	0.781807	BaRT2v18chr1HG035980;BaRT2v18chr1HG037650;BaRT2v18chr1HG040820;BaRT2v18chr2HG049520;BaRT2v18chr2HG105190;BaRT2v18chr3HG146520;BaRT2v18chr3HG155440;BaRT2v18chr4HG185280;BaRT2v18chr4HG201960;BaRT2v18chr6HG320060
GO:0044281	small molecule metabolic process	1505	47	28.62	0.00047	BP	0.1666	3.3279	0.778325	BaRT2v18chr1HG007470;BaRT2v18chr1HG012100;BaRT2v18chr1HG018190;BaRT2v18chr1HG026080;BaRT2v18chr2HG052490;BaRT2v18chr2HG054330;BaRT2v18chr2HG055630;BaRT2v18chr2HG058340;BaRT2v18chr2HG059950;BaRT2v18chr2HG066930;BaRT2v18chr2HG083870;BaRT2v18chr2HG087670;BaRT2v18chr2HG090670;BaRT2v18chr2HG097040;BaRT2v18chr2HG097690;BaRT2v18chr2HG112320;BaRT2v18chr3HG121300;BaRT2v18chr3HG122400;BaRT2v18chr3HG146340;…
GO:1902600	proton transmembrane transport	117	9	2.23	4e-04	BP	0.16527	3.39794	0.781807	BaRT2v18chr1HG001650;BaRT2v18chr2HG060360;BaRT2v18chr2HG099440;BaRT2v18chr3HG137630;BaRT2v18chr3HG139930;BaRT2v18chr3HG146340;BaRT2v18chr4HG177050;BaRT2v18chr4HG189040;BaRT2v18chr7HG340420
GO:0010035	response to inorganic substance	474	20	9.01	0.00078	BP	0.22984	3.10791	0.638574	BaRT2v18chr1HG037650;BaRT2v18chr1HG040300;BaRT2v18chr1HG040820;BaRT2v18chr2HG054330;BaRT2v18chr2HG094200;BaRT2v18chr2HG095150;BaRT2v18chr2HG095280;BaRT2v18chr3HG134340;BaRT2v18chr3HG146520;BaRT2v18chr3HG171360;BaRT2v18chr4HG184850;BaRT2v18chr4HG216530;BaRT2v18chr5HG241800;BaRT2v18chr5HG278490;BaRT2v18chr6HG310700;BaRT2v18chr6HG320060;BaRT2v18chr6HG326520;BaRT2v18chr7HG351890;BaRT2v18chr7HG366710;…
GO:0034220	monoatomic ion transmembrane transport	778	28	14.8	0.00093	BP	0.256912	3.03152	0.590215	BaRT2v18chr1HG001650;BaRT2v18chr1HG031400;BaRT2v18chr1HG040300;BaRT2v18chr2HG053040;BaRT2v18chr2HG060360;BaRT2v18chr2HG099440;BaRT2v18chr2HG104800;BaRT2v18chr3HG137630;BaRT2v18chr3HG138940;BaRT2v18chr3HG139930;BaRT2v18chr3HG146340;BaRT2v18chr4HG174610;BaRT2v18chr4HG176780;BaRT2v18chr4HG177050;BaRT2v18chr4HG178200;BaRT2v18chr4HG185280;BaRT2v18chr4HG189040;BaRT2v18chr5HG224530;BaRT2v18chr5HG228560;…
GO:0031967	organelle envelope	1067	38	20.28	0.00015	CC	0.117867	3.82391	0.928609	BaRT2v18chr1HG022840;BaRT2v18chr2HG059360;BaRT2v18chr2HG060360;BaRT2v18chr2HG079700;BaRT2v18chr2HG083660;BaRT2v18chr3HG134220;BaRT2v18chr3HG136110;BaRT2v18chr3HG138940;BaRT2v18chr3HG146340;BaRT2v18chr3HG149210;BaRT2v18chr3HG156140;BaRT2v18chr3HG171250;BaRT2v18chr4HG174610;BaRT2v18chr4HG176780;BaRT2v18chr4HG178200;BaRT2v18chr4HG183170;BaRT2v18chr4HG189040;BaRT2v18chr4HG196030;BaRT2v18chr4HG218440;…
GO:0031975	envelope	1067	38	20.28	0.00015	CC	0.117867	3.82391	0.928609	BaRT2v18chr1HG022840;BaRT2v18chr2HG059360;BaRT2v18chr2HG060360;BaRT2v18chr2HG079700;BaRT2v18chr2HG083660;BaRT2v18chr3HG134220;BaRT2v18chr3HG136110;BaRT2v18chr3HG138940;BaRT2v18chr3HG146340;BaRT2v18chr3HG149210;BaRT2v18chr3HG156140;BaRT2v18chr3HG171250;BaRT2v18chr4HG174610;BaRT2v18chr4HG176780;BaRT2v18chr4HG178200;BaRT2v18chr4HG183170;BaRT2v18chr4HG189040;BaRT2v18chr4HG196030;BaRT2v18chr4HG218440;…
GO:0009570	chloroplast stroma	470	21	8.93	0.00028	CC	0.1456	3.55284	0.836839	BaRT2v18chr1HG007470;BaRT2v18chr1HG029990;BaRT2v18chr2HG092940;BaRT2v18chr2HG095280;BaRT2v18chr3HG127200;BaRT2v18chr3HG152790;BaRT2v18chr3HG156140;BaRT2v18chr4HG183170;BaRT2v18chr4HG184990;BaRT2v18chr4HG187570;BaRT2v18chr4HG196030;BaRT2v18chr5HG237510;BaRT2v18chr5HG241800;BaRT2v18chr5HG274410;BaRT2v18chr6HG286070;BaRT2v18chr6HG290660;BaRT2v18chr6HG326520;BaRT2v18chr7HG342360;BaRT2v18chr7HG359290;…
GO:0005622	intracellular anatomical structure	11640	250	221.28	0.00049	CC	0.1666	3.3098	0.778325	BaRT2v18chr1HG001650;BaRT2v18chr1HG007470;BaRT2v18chr1HG008530;BaRT2v18chr1HG009640;BaRT2v18chr1HG011400;BaRT2v18chr1HG012100;BaRT2v18chr1HG017880;BaRT2v18chr1HG018190;BaRT2v18chr1HG022560;BaRT2v18chr1HG022840;BaRT2v18chr1HG023290;BaRT2v18chr1HG024580;BaRT2v18chr1HG025050;BaRT2v18chr1HG026080;BaRT2v18chr1HG029990;BaRT2v18chr1HG031400;BaRT2v18chr1HG031510;BaRT2v18chr1HG033390;BaRT2v18chr1HG035980;…
GO:0042170	plastid membrane	498	21	9.47	0.00059	CC	0.186271	3.22915	0.729854	BaRT2v18chr1HG022840;BaRT2v18chr2HG079700;BaRT2v18chr2HG083660;BaRT2v18chr3HG136110;BaRT2v18chr3HG138940;BaRT2v18chr3HG156140;BaRT2v18chr3HG171250;BaRT2v18chr4HG174610;BaRT2v18chr4HG176780;BaRT2v18chr4HG178200;BaRT2v18chr4HG183170;BaRT2v18chr4HG218440;BaRT2v18chr5HG224120;BaRT2v18chr5HG229540;BaRT2v18chr5HG233420;BaRT2v18chr5HG237510;BaRT2v18chr5HG241800;BaRT2v18chr7HG359290;BaRT2v18chr7HG366810;…
GO:0015318	inorganic molecular entity transmembrane transporter activity	583	23	10.67	0.00048	MF	0.1666	3.31876	0.778325	BaRT2v18chr1HG001650;BaRT2v18chr1HG040300;BaRT2v18chr2HG060360;BaRT2v18chr2HG086330;BaRT2v18chr2HG092340;BaRT2v18chr2HG096200;BaRT2v18chr2HG104800;BaRT2v18chr3HG130970;BaRT2v18chr3HG136110;BaRT2v18chr3HG137630;BaRT2v18chr3HG138940;BaRT2v18chr3HG139930;BaRT2v18chr4HG174610;BaRT2v18chr4HG176780;BaRT2v18chr4HG177050;BaRT2v18chr4HG185280;BaRT2v18chr4HG189040;BaRT2v18chr5HG228560;BaRT2v18chr5HG233420;…
GO:0022857	transmembrane transporter activity	1272	40	23.29	0.00055	MF	0.180074	3.25964	0.744549	BaRT2v18chr1HG001650;BaRT2v18chr1HG003920;BaRT2v18chr1HG004820;BaRT2v18chr1HG031400;BaRT2v18chr1HG039700;BaRT2v18chr1HG040300;BaRT2v18chr2HG052200;BaRT2v18chr2HG060360;BaRT2v18chr2HG081680;BaRT2v18chr2HG086330;BaRT2v18chr2HG092340;BaRT2v18chr2HG094200;BaRT2v18chr2HG096200;BaRT2v18chr2HG099440;BaRT2v18chr2HG104800;BaRT2v18chr3HG130970;BaRT2v18chr3HG136110;BaRT2v18chr3HG137630;BaRT2v18chr3HG138940;…
GO:0005215	transporter activity	1324	41	24.24	0.00064	MF	0.19509	3.19382	0.709766	BaRT2v18chr1HG001650;BaRT2v18chr1HG003920;BaRT2v18chr1HG004820;BaRT2v18chr1HG031400;BaRT2v18chr1HG039700;BaRT2v18chr1HG040300;BaRT2v18chr2HG052200;BaRT2v18chr2HG060360;BaRT2v18chr2HG081680;BaRT2v18chr2HG086330;BaRT2v18chr2HG092340;BaRT2v18chr2HG094200;BaRT2v18chr2HG096200;BaRT2v18chr2HG099440;BaRT2v18chr2HG104800;BaRT2v18chr3HG130970;BaRT2v18chr3HG136110;BaRT2v18chr3HG137630;BaRT2v18chr3HG138940;…
GO:0051539	4 iron, 4 sulfur cluster binding	84	7	1.54	0.00088	MF	0.250942	3.05552	0.600427	BaRT2v18chr1HG011400;BaRT2v18chr1HG046110;BaRT2v18chr2HG074690;BaRT2v18chr4HG184990;BaRT2v18chr4HG197640;BaRT2v18chr5HG230020;BaRT2v18chr6HG326520
GO:0003992	N2-acetyl-L-ornithine:2-oxoglutarate 5-aminotransferase activity	3	2	0.05	0.00099	MF	0.2574	3.00436	0.589391	BaRT2v18chr1HG007470;BaRT2v18chr2HG097690
GO:0004719	protein-L-isoaspartate (D-aspartate) O-methyltransferase activity	3	2	0.05	0.00099	MF	0.2574	3.00436	0.589391	BaRT2v18chr2HG088620;BaRT2v18chr7HG355780
GO:0009941	chloroplast envelope	489	20	9.3	0.00115	CC	0.290457	2.9393	0.536918	BaRT2v18chr2HG060360;BaRT2v18chr2HG079700;BaRT2v18chr3HG136110;BaRT2v18chr3HG146340;BaRT2v18chr3HG149210;BaRT2v18chr4HG174610;BaRT2v18chr4HG176780;BaRT2v18chr4HG178200;BaRT2v18chr4HG196030;BaRT2v18chr4HG218440;BaRT2v18chr5HG224120;BaRT2v18chr5HG233420;BaRT2v18chr5HG240500;BaRT2v18chr5HG247110;BaRT2v18chr5HG274410;BaRT2v18chr6HG289330;BaRT2v18chr7HG342360;BaRT2v18chr7HG343350;BaRT2v18chr7HG359290;…
GO:0006790	sulfur compound metabolic process	352	16	6.69	0.0012	BP	0.294667	2.92082	0.530669	BaRT2v18chr1HG011400;BaRT2v18chr1HG022560;BaRT2v18chr1HG046110;BaRT2v18chr2HG079700;BaRT2v18chr2HG085890;BaRT2v18chr2HG094200;BaRT2v18chr2HG097690;BaRT2v18chr4HG184990;BaRT2v18chr4HG197640;BaRT2v18chr4HG200500;BaRT2v18chr4HG207840;BaRT2v18chr4HG217300;BaRT2v18chr5HG225780;BaRT2v18chr5HG269350;BaRT2v18chr6HG298580;BaRT2v18chr6HG302930
GO:0005773	vacuole	717	26	13.63	0.0013	CC	0.29614	2.88606	0.528503	BaRT2v18chr1HG001650;BaRT2v18chr1HG008530;BaRT2v18chr1HG024580;BaRT2v18chr1HG031510;BaRT2v18chr2HG058660;BaRT2v18chr2HG059950;BaRT2v18chr2HG065690;BaRT2v18chr2HG077150;BaRT2v18chr2HG099440;BaRT2v18chr2HG104800;BaRT2v18chr3HG129340;BaRT2v18chr3HG130970;BaRT2v18chr3HG139930;BaRT2v18chr3HG146340;BaRT2v18chr3HG146380;BaRT2v18chr3HG162790;BaRT2v18chr4HG189040;BaRT2v18chr4HG199190;BaRT2v18chr5HG253760;…
GO:0030170	pyridoxal phosphate binding	116	8	2.12	0.00133	MF	0.29614	2.87615	0.528503	BaRT2v18chr1HG007470;BaRT2v18chr1HG034570;BaRT2v18chr2HG083870;BaRT2v18chr2HG097690;BaRT2v18chr3HG122400;BaRT2v18chr3HG171360;BaRT2v18chr5HG262920;BaRT2v18chr7HG365720
GO:0070279	vitamin B6 binding	116	8	2.12	0.00133	MF	0.29614	2.87615	0.528503	BaRT2v18chr1HG007470;BaRT2v18chr1HG034570;BaRT2v18chr2HG083870;BaRT2v18chr2HG097690;BaRT2v18chr3HG122400;BaRT2v18chr3HG171360;BaRT2v18chr5HG262920;BaRT2v18chr7HG365720
GO:0010287	plastoglobule	64	6	1.22	0.00134	CC	0.29614	2.8729	0.528503	BaRT2v18chr2HG092940;BaRT2v18chr3HG127200;BaRT2v18chr4HG183170;BaRT2v18chr5HG241800;BaRT2v18chr6HG290660;BaRT2v18chr7HG383260
GO:1902074	response to salt	264	13	5.02	0.00169	BP	0.355705	2.77211	0.44891	BaRT2v18chr1HG037650;BaRT2v18chr1HG040300;BaRT2v18chr1HG040820;BaRT2v18chr2HG095150;BaRT2v18chr3HG134340;BaRT2v18chr3HG146520;BaRT2v18chr4HG184850;BaRT2v18chr4HG216530;BaRT2v18chr5HG241800;BaRT2v18chr5HG278490;BaRT2v18chr6HG310700;BaRT2v18chr6HG320060;BaRT2v18chr7HG367210
GO:0097428	protein maturation by iron-sulfur cluster transfer	13	3	0.25	0.00169	BP	0.355705	2.77211	0.44891	BaRT2v18chr1HG011400;BaRT2v18chr4HG184990;BaRT2v18chr4HG197640
GO:0010340	carboxyl-O-methyltransferase activity	4	2	0.07	0.00196	MF	0.393098	2.70774	0.405499	BaRT2v18chr2HG088620;BaRT2v18chr7HG355780
GO:0051998	protein carboxyl O-methyltransferase activity	4	2	0.07	0.00196	MF	0.393098	2.70774	0.405499	BaRT2v18chr2HG088620;BaRT2v18chr7HG355780
GO:0016853	isomerase activity	421	17	7.71	0.00203	MF	0.393098	2.6925	0.405499	BaRT2v18chr1HG045370;BaRT2v18chr2HG050270;BaRT2v18chr2HG053040;BaRT2v18chr2HG059950;BaRT2v18chr2HG066930;BaRT2v18chr2HG094200;BaRT2v18chr3HG119270;BaRT2v18chr3HG121140;BaRT2v18chr3HG152480;BaRT2v18chr3HG165030;BaRT2v18chr4HG184990;BaRT2v18chr4HG196780;BaRT2v18chr4HG199980;BaRT2v18chr5HG225780;BaRT2v18chr5HG267280;BaRT2v18chr6HG287910;BaRT2v18chr7HG366080
GO:0016226	iron-sulfur cluster assembly	29	4	0.55	0.00209	BP	0.393098	2.67985	0.405499	BaRT2v18chr1HG011400;BaRT2v18chr1HG046110;BaRT2v18chr4HG184990;BaRT2v18chr4HG197640
GO:0031163	metallo-sulfur cluster assembly	29	4	0.55	0.00209	BP	0.393098	2.67985	0.405499	BaRT2v18chr1HG011400;BaRT2v18chr1HG046110;BaRT2v18chr4HG184990;BaRT2v18chr4HG197640
GO:0051536	iron-sulfur cluster binding	130	8	2.38	0.00272	MF	0.49071	2.56543	0.309175	BaRT2v18chr1HG011400;BaRT2v18chr1HG046110;BaRT2v18chr2HG074690;BaRT2v18chr4HG184990;BaRT2v18chr4HG197640;BaRT2v18chr5HG230020;BaRT2v18chr6HG326520;BaRT2v18chr7HG339590
GO:0051540	metal cluster binding	130	8	2.38	0.00272	MF	0.49071	2.56543	0.309175	BaRT2v18chr1HG011400;BaRT2v18chr1HG046110;BaRT2v18chr2HG074690;BaRT2v18chr4HG184990;BaRT2v18chr4HG197640;BaRT2v18chr5HG230020;BaRT2v18chr6HG326520;BaRT2v18chr7HG339590
GO:0031090	organelle membrane	1946	54	36.99	0.00284	CC	0.4913	2.54668	0.308653	BaRT2v18chr1HG001650;BaRT2v18chr1HG022840;BaRT2v18chr1HG023290;BaRT2v18chr1HG031400;BaRT2v18chr2HG053040;BaRT2v18chr2HG059360;BaRT2v18chr2HG059950;BaRT2v18chr2HG079700;BaRT2v18chr2HG083660;BaRT2v18chr2HG090670;BaRT2v18chr2HG099440;BaRT2v18chr2HG104800;BaRT2v18chr3HG116860;BaRT2v18chr3HG121300;BaRT2v18chr3HG122400;BaRT2v18chr3HG129340;BaRT2v18chr3HG130970;BaRT2v18chr3HG136110;BaRT2v18chr3HG138940;…
GO:0004551	dinucleotide phosphatase activity	16	3	0.29	0.00285	MF	0.4913	2.54516	0.308653	BaRT2v18chr2HG112320;BaRT2v18chr7HG360000;BaRT2v18chr7HG371280
GO:0008643	carbohydrate transport	155	9	2.95	0.00289	BP	0.4913	2.5391	0.308653	BaRT2v18chr1HG031400;BaRT2v18chr2HG065690;BaRT2v18chr2HG086330;BaRT2v18chr4HG174610;BaRT2v18chr5HG224530;BaRT2v18chr5HG264270;BaRT2v18chr6HG306100;BaRT2v18chr7HG363180;BaRT2v18chr7HG383470
GO:0031968	organelle outer membrane	423	17	8.04	0.00316	CC	0.515908	2.50031	0.287428	BaRT2v18chr1HG022840;BaRT2v18chr2HG083660;BaRT2v18chr3HG136110;BaRT2v18chr3HG138940;BaRT2v18chr3HG156140;BaRT2v18chr3HG171250;BaRT2v18chr4HG178200;BaRT2v18chr4HG183170;BaRT2v18chr5HG229540;BaRT2v18chr5HG233420;BaRT2v18chr5HG237510;BaRT2v18chr5HG239260;BaRT2v18chr5HG241800;BaRT2v18chr7HG359290;BaRT2v18chr7HG366810;BaRT2v18chr7HG379120;BaRT2v18chr7HG381210
GO:0006810	transport	2834	73	53.9	0.00323	BP	0.515908	2.4908	0.287428	BaRT2v18chr1HG001650;BaRT2v18chr1HG003920;BaRT2v18chr1HG004820;BaRT2v18chr1HG014370;BaRT2v18chr1HG023290;BaRT2v18chr1HG031400;BaRT2v18chr1HG036160;BaRT2v18chr1HG039700;BaRT2v18chr1HG040300;BaRT2v18chr1HG040830;BaRT2v18chr1HG046680;BaRT2v18chr2HG052200;BaRT2v18chr2HG053040;BaRT2v18chr2HG060360;BaRT2v18chr2HG065690;BaRT2v18chr2HG077150;BaRT2v18chr2HG081680;BaRT2v18chr2HG083600;BaRT2v18chr2HG086330;…
GO:0009534	chloroplast thylakoid	353	15	6.71	0.00324	CC	0.515908	2.48945	0.287428	BaRT2v18chr1HG022840;BaRT2v18chr2HG083660;BaRT2v18chr2HG097040;BaRT2v18chr3HG136110;BaRT2v18chr3HG156140;BaRT2v18chr3HG171250;BaRT2v18chr4HG183170;BaRT2v18chr5HG229540;BaRT2v18chr5HG237510;BaRT2v18chr5HG241800;BaRT2v18chr5HG247110;BaRT2v18chr7HG359290;BaRT2v18chr7HG366810;BaRT2v18chr7HG379120;BaRT2v18chr7HG381210
GO:0031976	plastid thylakoid	354	15	6.73	0.00333	CC	0.515908	2.47756	0.287428	BaRT2v18chr1HG022840;BaRT2v18chr2HG083660;BaRT2v18chr2HG097040;BaRT2v18chr3HG136110;BaRT2v18chr3HG156140;BaRT2v18chr3HG171250;BaRT2v18chr4HG183170;BaRT2v18chr5HG229540;BaRT2v18chr5HG237510;BaRT2v18chr5HG241800;BaRT2v18chr5HG247110;BaRT2v18chr7HG359290;BaRT2v18chr7HG366810;BaRT2v18chr7HG379120;BaRT2v18chr7HG381210
GO:0019867	outer membrane	426	17	8.1	0.0034	CC	0.515908	2.46852	0.287428	BaRT2v18chr1HG022840;BaRT2v18chr2HG083660;BaRT2v18chr3HG136110;BaRT2v18chr3HG138940;BaRT2v18chr3HG156140;BaRT2v18chr3HG171250;BaRT2v18chr4HG178200;BaRT2v18chr4HG183170;BaRT2v18chr5HG229540;BaRT2v18chr5HG233420;BaRT2v18chr5HG237510;BaRT2v18chr5HG239260;BaRT2v18chr5HG241800;BaRT2v18chr7HG359290;BaRT2v18chr7HG366810;BaRT2v18chr7HG379120;BaRT2v18chr7HG381210
GO:0009509	chromoplast	5	2	0.1	0.00347	CC	0.515908	2.45967	0.287428	BaRT2v18chr1HG029990;BaRT2v18chr5HG241800
GO:0042221	response to chemical	1704	48	32.41	0.00354	BP	0.515908	2.451	0.287428	BaRT2v18chr1HG021220;BaRT2v18chr1HG021690;BaRT2v18chr1HG035980;BaRT2v18chr1HG037650;BaRT2v18chr1HG040300;BaRT2v18chr1HG040820;BaRT2v18chr1HG044090;BaRT2v18chr2HG049520;BaRT2v18chr2HG054330;BaRT2v18chr2HG094200;BaRT2v18chr2HG095150;BaRT2v18chr2HG095280;BaRT2v18chr2HG105190;BaRT2v18chr3HG128430;BaRT2v18chr3HG134340;BaRT2v18chr3HG146520;BaRT2v18chr3HG148570;BaRT2v18chr3HG155440;BaRT2v18chr3HG171360;…
GO:0006082	organic acid metabolic process	894	29	17	0.00356	BP	0.515908	2.44855	0.287428	BaRT2v18chr1HG007470;BaRT2v18chr1HG018190;BaRT2v18chr1HG026080;BaRT2v18chr2HG052490;BaRT2v18chr2HG054330;BaRT2v18chr2HG083870;BaRT2v18chr2HG087670;BaRT2v18chr2HG097040;BaRT2v18chr2HG097690;BaRT2v18chr3HG121300;BaRT2v18chr3HG122400;BaRT2v18chr3HG157280;BaRT2v18chr3HG159120;BaRT2v18chr3HG159140;BaRT2v18chr3HG171360;BaRT2v18chr4HG187130;BaRT2v18chr4HG196780;BaRT2v18chr4HG209660;BaRT2v18chr5HG225780;…
GO:0016469	proton-transporting two-sector ATPase complex	54	5	1.03	0.00356	CC	0.515908	2.44855	0.287428	BaRT2v18chr1HG001650;BaRT2v18chr2HG099440;BaRT2v18chr3HG137630;BaRT2v18chr3HG139930;BaRT2v18chr3HG146340
GO:0051179	localization	2995	76	56.96	0.00386	BP	0.550361	2.41341	0.259352	BaRT2v18chr1HG001650;BaRT2v18chr1HG003920;BaRT2v18chr1HG004820;BaRT2v18chr1HG014370;BaRT2v18chr1HG023290;BaRT2v18chr1HG031400;BaRT2v18chr1HG036160;BaRT2v18chr1HG039700;BaRT2v18chr1HG040300;BaRT2v18chr1HG040830;BaRT2v18chr1HG046680;BaRT2v18chr1HG046880;BaRT2v18chr2HG050270;BaRT2v18chr2HG052200;BaRT2v18chr2HG053040;BaRT2v18chr2HG060360;BaRT2v18chr2HG065690;BaRT2v18chr2HG077150;BaRT2v18chr2HG081680;…
GO:0015075	monoatomic ion transmembrane transporter activity	730	24	13.37	0.0042	MF	0.582888	2.37675	0.234415	BaRT2v18chr1HG001650;BaRT2v18chr1HG031400;BaRT2v18chr1HG040300;BaRT2v18chr2HG060360;BaRT2v18chr2HG081680;BaRT2v18chr2HG086330;BaRT2v18chr2HG104800;BaRT2v18chr3HG137630;BaRT2v18chr3HG138940;BaRT2v18chr3HG139930;BaRT2v18chr4HG174610;BaRT2v18chr4HG176780;BaRT2v18chr4HG177050;BaRT2v18chr4HG185280;BaRT2v18chr4HG189040;BaRT2v18chr5HG224530;BaRT2v18chr5HG228560;BaRT2v18chr5HG233420;BaRT2v18chr5HG240500;…
GO:0006811	monoatomic ion transport	2124	57	40.4	0.00422	BP	0.582888	2.37469	0.234415	BaRT2v18chr1HG001650;BaRT2v18chr1HG031400;BaRT2v18chr1HG040300;BaRT2v18chr1HG046680;BaRT2v18chr2HG053040;BaRT2v18chr2HG060360;BaRT2v18chr2HG065690;BaRT2v18chr2HG077150;BaRT2v18chr2HG081680;BaRT2v18chr2HG083600;BaRT2v18chr2HG086330;BaRT2v18chr2HG086680;BaRT2v18chr2HG094200;BaRT2v18chr2HG095280;BaRT2v18chr2HG099440;BaRT2v18chr2HG104800;BaRT2v18chr3HG116860;BaRT2v18chr3HG136110;BaRT2v18chr3HG137630;…
GO:0051234	establishment of localization	2869	73	54.56	0.00441	BP	0.593352	2.35556	0.226688	BaRT2v18chr1HG001650;BaRT2v18chr1HG003920;BaRT2v18chr1HG004820;BaRT2v18chr1HG014370;BaRT2v18chr1HG023290;BaRT2v18chr1HG031400;BaRT2v18chr1HG036160;BaRT2v18chr1HG039700;BaRT2v18chr1HG040300;BaRT2v18chr1HG040830;BaRT2v18chr1HG046680;BaRT2v18chr2HG052200;BaRT2v18chr2HG053040;BaRT2v18chr2HG060360;BaRT2v18chr2HG065690;BaRT2v18chr2HG077150;BaRT2v18chr2HG081680;BaRT2v18chr2HG083600;BaRT2v18chr2HG086330;…
GO:0009185	ribonucleoside diphosphate metabolic process	81	6	1.54	0.00443	BP	0.593352	2.3536	0.226688	BaRT2v18chr2HG087670;BaRT2v18chr3HG159120;BaRT2v18chr3HG159140;BaRT2v18chr3HG171300;BaRT2v18chr4HG196780;BaRT2v18chr5HG228790
GO:0042651	thylakoid membrane	331	14	6.29	0.00457	CC	0.602614	2.34008	0.219961	BaRT2v18chr1HG022840;BaRT2v18chr2HG083660;BaRT2v18chr3HG136110;BaRT2v18chr3HG156140;BaRT2v18chr3HG171250;BaRT2v18chr4HG183170;BaRT2v18chr4HG218440;BaRT2v18chr5HG229540;BaRT2v18chr5HG237510;BaRT2v18chr5HG241800;BaRT2v18chr7HG359290;BaRT2v18chr7HG366810;BaRT2v18chr7HG379120;BaRT2v18chr7HG381210
GO:0006970	response to osmotic stress	263	12	5	0.00464	BP	0.602614	2.33348	0.219961	BaRT2v18chr1HG018190;BaRT2v18chr1HG037650;BaRT2v18chr3HG134340;BaRT2v18chr3HG146380;BaRT2v18chr3HG147790;BaRT2v18chr4HG184850;BaRT2v18chr6HG315330;BaRT2v18chr6HG315900;BaRT2v18chr6HG320060;BaRT2v18chr7HG367210;BaRT2v18chr7HG368970;BaRT2v18chr7HG375040
GO:0009787	regulation of abscisic acid-activated signaling pathway	58	5	1.1	0.00484	BP	0.602614	2.31515	0.219961	BaRT2v18chr1HG037650;BaRT2v18chr1HG040820;BaRT2v18chr2HG049520;BaRT2v18chr3HG146520;BaRT2v18chr6HG320060
GO:1901419	regulation of response to alcohol	58	5	1.1	0.00484	BP	0.602614	2.31515	0.219961	BaRT2v18chr1HG037650;BaRT2v18chr1HG040820;BaRT2v18chr2HG049520;BaRT2v18chr3HG146520;BaRT2v18chr6HG320060
GO:1905957	regulation of cellular response to alcohol	58	5	1.1	0.00484	BP	0.602614	2.31515	0.219961	BaRT2v18chr1HG037650;BaRT2v18chr1HG040820;BaRT2v18chr2HG049520;BaRT2v18chr3HG146520;BaRT2v18chr6HG320060
GO:0098588	bounding membrane of organelle	1294	38	24.6	0.00501	CC	0.615117	2.30016	0.211043	BaRT2v18chr1HG001650;BaRT2v18chr1HG022840;BaRT2v18chr1HG023290;BaRT2v18chr2HG053040;BaRT2v18chr2HG059950;BaRT2v18chr2HG083660;BaRT2v18chr2HG099440;BaRT2v18chr3HG116860;BaRT2v18chr3HG129340;BaRT2v18chr3HG130970;BaRT2v18chr3HG136110;BaRT2v18chr3HG138940;BaRT2v18chr3HG139930;BaRT2v18chr3HG146340;BaRT2v18chr3HG146380;BaRT2v18chr3HG156140;BaRT2v18chr3HG158360-BaRT2v18chr3HG158370;BaRT2v18chr3HG171250;…
GO:0019842	vitamin binding	145	8	2.65	0.00528	MF	0.639386	2.27737	0.194237	BaRT2v18chr1HG007470;BaRT2v18chr1HG034570;BaRT2v18chr2HG083870;BaRT2v18chr2HG097690;BaRT2v18chr3HG122400;BaRT2v18chr3HG171360;BaRT2v18chr5HG262920;BaRT2v18chr7HG365720
GO:0005506	iron ion binding	39	4	0.71	0.00547	MF	0.653443	2.26201	0.184792	BaRT2v18chr1HG011400;BaRT2v18chr1HG046110;BaRT2v18chr4HG184990;BaRT2v18chr4HG197640
GO:0005829	cytosol	1652	46	31.4	0.00555	CC	0.653695	2.25571	0.184625	BaRT2v18chr1HG012100;BaRT2v18chr1HG018190;BaRT2v18chr1HG040820;BaRT2v18chr2HG049520;BaRT2v18chr2HG050270;BaRT2v18chr2HG052490;BaRT2v18chr2HG054330;BaRT2v18chr2HG055630;BaRT2v18chr2HG066930;BaRT2v18chr2HG083870;BaRT2v18chr2HG084720;BaRT2v18chr2HG085890;BaRT2v18chr2HG087670;BaRT2v18chr2HG090670;BaRT2v18chr2HG096200;BaRT2v18chr2HG104800;BaRT2v18chr3HG121300;BaRT2v18chr3HG132970;BaRT2v18chr3HG134340;…
GO:0034357	photosynthetic membrane	339	14	6.44	0.00562	CC	0.653695	2.25026	0.184625	BaRT2v18chr1HG022840;BaRT2v18chr2HG083660;BaRT2v18chr3HG136110;BaRT2v18chr3HG156140;BaRT2v18chr3HG171250;BaRT2v18chr4HG183170;BaRT2v18chr4HG218440;BaRT2v18chr5HG229540;BaRT2v18chr5HG237510;BaRT2v18chr5HG241800;BaRT2v18chr7HG359290;BaRT2v18chr7HG366810;BaRT2v18chr7HG379120;BaRT2v18chr7HG381210
GO:0009132	nucleoside diphosphate metabolic process	113	7	2.15	0.00584	BP	0.66682	2.23359	0.175992	BaRT2v18chr2HG058340;BaRT2v18chr2HG087670;BaRT2v18chr3HG159120;BaRT2v18chr3HG159140;BaRT2v18chr3HG171300;BaRT2v18chr4HG196780;BaRT2v18chr5HG228790
GO:0006812	monoatomic cation transport	490	18	9.32	0.00608	BP	0.66682	2.2161	0.175992	BaRT2v18chr1HG001650;BaRT2v18chr2HG060360;BaRT2v18chr2HG094200;BaRT2v18chr2HG095280;BaRT2v18chr2HG099440;BaRT2v18chr3HG137630;BaRT2v18chr3HG139930;BaRT2v18chr3HG146340;BaRT2v18chr3HG146380;BaRT2v18chr3HG165030;BaRT2v18chr4HG176780;BaRT2v18chr4HG177050;BaRT2v18chr4HG189040;BaRT2v18chr5HG228560;BaRT2v18chr5HG233420;BaRT2v18chr5HG240500;BaRT2v18chr5HG266330;BaRT2v18chr7HG340420
GO:0046365	monosaccharide catabolic process	20	3	0.38	0.00611	BP	0.66682	2.21396	0.175992	BaRT2v18chr2HG059950;BaRT2v18chr2HG066930;BaRT2v18chr4HG196780
GO:0055046	microgametogenesis	20	3	0.38	0.00611	BP	0.66682	2.21396	0.175992	BaRT2v18chr2HG051100;BaRT2v18chr2HG095840;BaRT2v18chr3HG130530
GO:0009535	chloroplast thylakoid membrane	307	13	5.84	0.00611	CC	0.66682	2.21396	0.175992	BaRT2v18chr1HG022840;BaRT2v18chr2HG083660;BaRT2v18chr3HG136110;BaRT2v18chr3HG156140;BaRT2v18chr3HG171250;BaRT2v18chr4HG183170;BaRT2v18chr5HG229540;BaRT2v18chr5HG237510;BaRT2v18chr5HG241800;BaRT2v18chr7HG359290;BaRT2v18chr7HG366810;BaRT2v18chr7HG379120;BaRT2v18chr7HG381210
GO:0055035	plastid thylakoid membrane	309	13	5.87	0.00644	CC	0.694263	2.19111	0.158476	BaRT2v18chr1HG022840;BaRT2v18chr2HG083660;BaRT2v18chr3HG136110;BaRT2v18chr3HG156140;BaRT2v18chr3HG171250;BaRT2v18chr4HG183170;BaRT2v18chr5HG229540;BaRT2v18chr5HG237510;BaRT2v18chr5HG241800;BaRT2v18chr7HG359290;BaRT2v18chr7HG366810;BaRT2v18chr7HG379120;BaRT2v18chr7HG381210
GO:0043436	oxoacid metabolic process	893	28	16.98	0.00655	BP	0.697614	2.18376	0.156385	BaRT2v18chr1HG007470;BaRT2v18chr1HG026080;BaRT2v18chr2HG052490;BaRT2v18chr2HG054330;BaRT2v18chr2HG083870;BaRT2v18chr2HG087670;BaRT2v18chr2HG097040;BaRT2v18chr2HG097690;BaRT2v18chr3HG121300;BaRT2v18chr3HG122400;BaRT2v18chr3HG157280;BaRT2v18chr3HG159120;BaRT2v18chr3HG159140;BaRT2v18chr3HG171360;BaRT2v18chr4HG187130;BaRT2v18chr4HG196780;BaRT2v18chr4HG209660;BaRT2v18chr5HG225780;BaRT2v18chr5HG228790;…
GO:0006081	cellular aldehyde metabolic process	40	4	0.76	0.00684	BP	0.71656	2.16494	0.144747	BaRT2v18chr2HG054330;BaRT2v18chr4HG187130;BaRT2v18chr6HG326520;BaRT2v18chr7HG367210
GO:0015078	proton transmembrane transporter activity	121	7	2.22	0.00689	MF	0.71656	2.16178	0.144747	BaRT2v18chr1HG001650;BaRT2v18chr2HG060360;BaRT2v18chr2HG086330;BaRT2v18chr3HG137630;BaRT2v18chr3HG139930;BaRT2v18chr4HG177050;BaRT2v18chr7HG340420
GO:0016832	aldehyde-lyase activity	22	3	0.4	0.00723	MF	0.726286	2.14086	0.138892	BaRT2v18chr3HG122400;BaRT2v18chr3HG159120;BaRT2v18chr3HG159140
GO:0044769	ATPase activity, coupled to transmembrane movement of ions, rotational mechanism	22	3	0.4	0.00723	MF	0.726286	2.14086	0.138892	BaRT2v18chr1HG001650;BaRT2v18chr3HG137630;BaRT2v18chr3HG139930
GO:0046961	proton-transporting ATPase activity, rotational mechanism	22	3	0.4	0.00723	MF	0.726286	2.14086	0.138892	BaRT2v18chr1HG001650;BaRT2v18chr3HG137630;BaRT2v18chr3HG139930
GO:0006091	generation of precursor metabolites and energy	425	16	8.08	0.00756	BP	0.750903	2.12148	0.124416	BaRT2v18chr2HG055630;BaRT2v18chr2HG069420;BaRT2v18chr2HG087670;BaRT2v18chr3HG129280;BaRT2v18chr3HG136270;BaRT2v18chr3HG150480;BaRT2v18chr3HG159120;BaRT2v18chr3HG159140;BaRT2v18chr4HG178440;BaRT2v18chr4HG183170;BaRT2v18chr4HG196780;BaRT2v18chr4HG218440;BaRT2v18chr5HG228790;BaRT2v18chr5HG252270;BaRT2v18chr5HG274410;BaRT2v18chr6HG326520
GO:0016830	carbon-carbon lyase activity	155	8	2.84	0.00781	MF	0.767116	2.10735	0.115139	BaRT2v18chr1HG007470;BaRT2v18chr2HG083870;BaRT2v18chr3HG122400;BaRT2v18chr3HG159120;BaRT2v18chr3HG159140;BaRT2v18chr3HG171360;BaRT2v18chr4HG196030;BaRT2v18chr7HG386610
GO:0019752	carboxylic acid metabolic process	865	27	16.45	0.00798	BP	0.771578	2.098	0.11262	BaRT2v18chr1HG007470;BaRT2v18chr1HG026080;BaRT2v18chr2HG052490;BaRT2v18chr2HG054330;BaRT2v18chr2HG083870;BaRT2v18chr2HG087670;BaRT2v18chr2HG097040;BaRT2v18chr2HG097690;BaRT2v18chr3HG121300;BaRT2v18chr3HG122400;BaRT2v18chr3HG157280;BaRT2v18chr3HG159120;BaRT2v18chr3HG159140;BaRT2v18chr3HG171360;BaRT2v18chr4HG187130;BaRT2v18chr4HG196780;BaRT2v18chr4HG209660;BaRT2v18chr5HG225780;BaRT2v18chr5HG228790;…
GO:0060627	regulation of vesicle-mediated transport	22	3	0.42	0.00803	BP	0.771578	2.09528	0.11262	BaRT2v18chr2HG095840;BaRT2v18chr5HG247110;BaRT2v18chr7HG368970
GO:0022853	active monoatomic ion transmembrane transporter activity	189	9	3.46	0.00818	MF	0.77754	2.08725	0.109277	BaRT2v18chr1HG001650;BaRT2v18chr2HG060360;BaRT2v18chr2HG081680;BaRT2v18chr2HG086330;BaRT2v18chr3HG137630;BaRT2v18chr3HG139930;BaRT2v18chr4HG177050;BaRT2v18chr4HG185280;BaRT2v18chr7HG340420
GO:0051119	sugar transmembrane transporter activity	44	4	0.81	0.00841	MF	0.790898	2.0752	0.10188	BaRT2v18chr1HG031400;BaRT2v18chr4HG174610;BaRT2v18chr5HG224530;BaRT2v18chr6HG306100
GO:0043227	membrane-bounded organelle	9672	206	183.86	0.0086	CC	0.800253	2.0655	0.0967729	BaRT2v18chr1HG001650;BaRT2v18chr1HG007470;BaRT2v18chr1HG008530;BaRT2v18chr1HG009640;BaRT2v18chr1HG011400;BaRT2v18chr1HG017880;BaRT2v18chr1HG022840;BaRT2v18chr1HG023290;BaRT2v18chr1HG024580;BaRT2v18chr1HG026080;BaRT2v18chr1HG029990;BaRT2v18chr1HG031400;BaRT2v18chr1HG031510;BaRT2v18chr1HG033390;BaRT2v18chr1HG036160;BaRT2v18chr1HG037650;BaRT2v18chr1HG039630;BaRT2v18chr1HG040300;BaRT2v18chr1HG040820;…
GO:0034599	cellular response to oxidative stress	23	3	0.44	0.0091	BP	0.818773	2.04096	0.0868366	BaRT2v18chr2HG095280;BaRT2v18chr4HG212800;BaRT2v18chr7HG375040
GO:0016868	intramolecular transferase activity, phosphotransferases	24	3	0.44	0.00925	MF	0.818773	2.03386	0.0868366	BaRT2v18chr2HG053040;BaRT2v18chr4HG196780;BaRT2v18chr7HG366080
GO:0051287	NAD binding	24	3	0.44	0.00925	MF	0.818773	2.03386	0.0868366	BaRT2v18chr2HG074690;BaRT2v18chr7HG360000;BaRT2v18chr7HG371280
GO:0033179	proton-transporting V-type ATPase, V0 domain	8	2	0.15	0.00935	CC	0.818773	2.02919	0.0868366	BaRT2v18chr1HG001650;BaRT2v18chr3HG139930
GO:0033180	proton-transporting V-type ATPase, V1 domain	8	2	0.15	0.00935	CC	0.818773	2.02919	0.0868366	BaRT2v18chr3HG137630;BaRT2v18chr3HG146340
GO:0042732	D-xylose metabolic process	8	2	0.15	0.00936	BP	0.818773	2.02872	0.0868366	BaRT2v18chr2HG059950;BaRT2v18chr2HG090670
GO:0090351	seedling development	95	6	1.81	0.00953	BP	0.818773	2.02091	0.0868366	BaRT2v18chr2HG049520;BaRT2v18chr2HG105190;BaRT2v18chr4HG193120;BaRT2v18chr4HG201960;BaRT2v18chr6HG326520;BaRT2v18chr7HG349540
GO:0033993	response to lipid	513	18	9.76	0.00954	BP	0.818773	2.02045	0.0868366	BaRT2v18chr1HG021220;BaRT2v18chr1HG035980;BaRT2v18chr1HG037650;BaRT2v18chr1HG040820;BaRT2v18chr2HG049520;BaRT2v18chr2HG105190;BaRT2v18chr3HG146520;BaRT2v18chr3HG155440;BaRT2v18chr4HG185280;BaRT2v18chr4HG201960;BaRT2v18chr4HG211070;BaRT2v18chr4HG212690;BaRT2v18chr5HG251840;BaRT2v18chr6HG310700;BaRT2v18chr6HG315900;BaRT2v18chr6HG320060;BaRT2v18chr6HG326520;BaRT2v18chr7HG349540
GO:0043231	intracellular membrane-bounded organelle	9647	205	183.39	0.01008	CC	0.845546	1.99654	0.0728628	BaRT2v18chr1HG001650;BaRT2v18chr1HG007470;BaRT2v18chr1HG008530;BaRT2v18chr1HG009640;BaRT2v18chr1HG011400;BaRT2v18chr1HG017880;BaRT2v18chr1HG022840;BaRT2v18chr1HG023290;BaRT2v18chr1HG024580;BaRT2v18chr1HG026080;BaRT2v18chr1HG029990;BaRT2v18chr1HG031400;BaRT2v18chr1HG031510;BaRT2v18chr1HG033390;BaRT2v18chr1HG036160;BaRT2v18chr1HG037650;BaRT2v18chr1HG039630;BaRT2v18chr1HG040300;BaRT2v18chr1HG040820;…
GO:0043229	intracellular organelle	10346	218	196.68	0.0102	CC	0.845546	1.9914	0.0728628	BaRT2v18chr1HG001650;BaRT2v18chr1HG007470;BaRT2v18chr1HG008530;BaRT2v18chr1HG009640;BaRT2v18chr1HG011400;BaRT2v18chr1HG017880;BaRT2v18chr1HG022840;BaRT2v18chr1HG023290;BaRT2v18chr1HG024580;BaRT2v18chr1HG025050;BaRT2v18chr1HG026080;BaRT2v18chr1HG029990;BaRT2v18chr1HG031400;BaRT2v18chr1HG031510;BaRT2v18chr1HG033390;BaRT2v18chr1HG035980;BaRT2v18chr1HG036160;BaRT2v18chr1HG037650;BaRT2v18chr1HG039630;…
GO:0043226	organelle	10359	218	196.92	0.01096	CC	0.845546	1.96019	0.0728628	BaRT2v18chr1HG001650;BaRT2v18chr1HG007470;BaRT2v18chr1HG008530;BaRT2v18chr1HG009640;BaRT2v18chr1HG011400;BaRT2v18chr1HG017880;BaRT2v18chr1HG022840;BaRT2v18chr1HG023290;BaRT2v18chr1HG024580;BaRT2v18chr1HG025050;BaRT2v18chr1HG026080;BaRT2v18chr1HG029990;BaRT2v18chr1HG031400;BaRT2v18chr1HG031510;BaRT2v18chr1HG033390;BaRT2v18chr1HG035980;BaRT2v18chr1HG036160;BaRT2v18chr1HG037650;BaRT2v18chr1HG039630;…
GO:0004332	fructose-bisphosphate aldolase activity	9	2	0.16	0.01105	MF	0.845546	1.95664	0.0728628	BaRT2v18chr3HG159120;BaRT2v18chr3HG159140
GO:0009651	response to salt stress	225	10	4.28	0.01113	BP	0.845546	1.9535	0.0728628	BaRT2v18chr1HG018190;BaRT2v18chr1HG037650;BaRT2v18chr3HG146380;BaRT2v18chr3HG147790;BaRT2v18chr4HG184850;BaRT2v18chr6HG315330;BaRT2v18chr6HG315900;BaRT2v18chr6HG320060;BaRT2v18chr7HG367210;BaRT2v18chr7HG368970
GO:0019693	ribose phosphate metabolic process	260	11	4.94	0.01124	BP	0.845546	1.94923	0.0728628	BaRT2v18chr2HG087670;BaRT2v18chr2HG112320;BaRT2v18chr3HG146340;BaRT2v18chr3HG159120;BaRT2v18chr3HG159140;BaRT2v18chr3HG171300;BaRT2v18chr4HG196780;BaRT2v18chr4HG217300;BaRT2v18chr5HG228790;BaRT2v18chr6HG290660;BaRT2v18chr7HG349420
GO:0022804	active transmembrane transporter activity	542	18	9.92	0.01126	MF	0.845546	1.94846	0.0728628	BaRT2v18chr1HG001650;BaRT2v18chr1HG004820;BaRT2v18chr1HG039700;BaRT2v18chr2HG060360;BaRT2v18chr2HG081680;BaRT2v18chr2HG086330;BaRT2v18chr2HG099440;BaRT2v18chr3HG136110;BaRT2v18chr3HG137630;BaRT2v18chr3HG139930;BaRT2v18chr4HG174610;BaRT2v18chr4HG177050;BaRT2v18chr4HG185280;BaRT2v18chr5HG259420;BaRT2v18chr5HG264270;BaRT2v18chr7HG340420;BaRT2v18chr7HG363180;BaRT2v18chr7HG383470
GO:0016840	carbon-nitrogen lyase activity	48	4	0.88	0.01139	MF	0.845546	1.94348	0.0728628	BaRT2v18chr1HG018190;BaRT2v18chr1HG024580;BaRT2v18chr2HG065690;BaRT2v18chr2HG085890
GO:0008443	phosphofructokinase activity	26	3	0.48	0.01157	MF	0.845546	1.93667	0.0728628	BaRT2v18chr1HG012100;BaRT2v18chr2HG087670;BaRT2v18chr5HG228790
GO:0033120	positive regulation of RNA splicing	9	2	0.17	0.01188	BP	0.845546	1.92518	0.0728628	BaRT2v18chr3HG162970;BaRT2v18chr4HG202350
GO:0048026	positive regulation of mRNA splicing, via spliceosome	9	2	0.17	0.01188	BP	0.845546	1.92518	0.0728628	BaRT2v18chr3HG162970;BaRT2v18chr4HG202350
GO:0050685	positive regulation of mRNA processing	9	2	0.17	0.01188	BP	0.845546	1.92518	0.0728628	BaRT2v18chr3HG162970;BaRT2v18chr4HG202350
GO:0051289	protein homotetramerization	9	2	0.17	0.01188	BP	0.845546	1.92518	0.0728628	BaRT2v18chr2HG092340;BaRT2v18chr2HG096200
GO:0051290	protein heterotetramerization	9	2	0.17	0.01188	BP	0.845546	1.92518	0.0728628	BaRT2v18chr2HG092340;BaRT2v18chr2HG096200
GO:0015399	primary active transmembrane transporter activity	201	9	3.68	0.01194	MF	0.845546	1.923	0.0728628	BaRT2v18chr1HG001650;BaRT2v18chr1HG004820;BaRT2v18chr1HG039700;BaRT2v18chr2HG099440;BaRT2v18chr3HG137630;BaRT2v18chr3HG139930;BaRT2v18chr4HG177050;BaRT2v18chr4HG185280;BaRT2v18chr7HG340420
GO:0016831	carboxy-lyase activity	104	6	1.9	0.01219	MF	0.845546	1.914	0.0728628	BaRT2v18chr1HG007470;BaRT2v18chr2HG083870;BaRT2v18chr3HG122400;BaRT2v18chr3HG171360;BaRT2v18chr4HG196030;BaRT2v18chr7HG386610
GO:0015267	channel activity	202	9	3.7	0.0123	MF	0.845546	1.91009	0.0728628	BaRT2v18chr1HG040300;BaRT2v18chr2HG092340;BaRT2v18chr2HG096200;BaRT2v18chr2HG104800;BaRT2v18chr3HG130970;BaRT2v18chr3HG138940;BaRT2v18chr5HG228560;BaRT2v18chr5HG233420;BaRT2v18chr5HG266330
GO:0022803	passive transmembrane transporter activity	202	9	3.7	0.0123	MF	0.845546	1.91009	0.0728628	BaRT2v18chr1HG040300;BaRT2v18chr2HG092340;BaRT2v18chr2HG096200;BaRT2v18chr2HG104800;BaRT2v18chr3HG130970;BaRT2v18chr3HG138940;BaRT2v18chr5HG228560;BaRT2v18chr5HG233420;BaRT2v18chr5HG266330
GO:0006753	nucleoside phosphate metabolic process	374	14	7.11	0.01262	BP	0.845546	1.89894	0.0728628	BaRT2v18chr2HG055630;BaRT2v18chr2HG058340;BaRT2v18chr2HG087670;BaRT2v18chr2HG112320;BaRT2v18chr3HG146340;BaRT2v18chr3HG159120;BaRT2v18chr3HG159140;BaRT2v18chr3HG171300;BaRT2v18chr4HG187130;BaRT2v18chr4HG196780;BaRT2v18chr4HG217300;BaRT2v18chr5HG228790;BaRT2v18chr6HG290660;BaRT2v18chr7HG349420
GO:0006972	hyperosmotic response	26	3	0.49	0.01281	BP	0.845546	1.89245	0.0728628	BaRT2v18chr3HG134340;BaRT2v18chr3HG146380;BaRT2v18chr7HG368970
GO:0030641	regulation of cellular pH	26	3	0.49	0.01281	BP	0.845546	1.89245	0.0728628	BaRT2v18chr2HG060360;BaRT2v18chr4HG177050;BaRT2v18chr7HG351290
GO:0051453	regulation of intracellular pH	26	3	0.49	0.01281	BP	0.845546	1.89245	0.0728628	BaRT2v18chr2HG060360;BaRT2v18chr4HG177050;BaRT2v18chr7HG351290
GO:0080167	response to karrikin	26	3	0.49	0.01281	BP	0.845546	1.89245	0.0728628	BaRT2v18chr3HG169920;BaRT2v18chr5HG229540;BaRT2v18chr7HG383260
GO:0044282	small molecule catabolic process	163	8	3.1	0.01285	BP	0.845546	1.8911	0.0728628	BaRT2v18chr2HG052490;BaRT2v18chr2HG054330;BaRT2v18chr2HG059950;BaRT2v18chr2HG066930;BaRT2v18chr3HG171360;BaRT2v18chr4HG196780;BaRT2v18chr5HG225780;BaRT2v18chr7HG367210
GO:0006006	glucose metabolic process	48	4	0.91	0.01295	BP	0.845546	1.88773	0.0728628	BaRT2v18chr2HG066930;BaRT2v18chr3HG159120;BaRT2v18chr3HG159140;BaRT2v18chr4HG196780
GO:0034219	carbohydrate transmembrane transport	48	4	0.91	0.01295	BP	0.845546	1.88773	0.0728628	BaRT2v18chr1HG031400;BaRT2v18chr4HG174610;BaRT2v18chr5HG224530;BaRT2v18chr6HG306100
GO:0006096	glycolytic process	74	5	1.41	0.01334	BP	0.845546	1.87484	0.0728628	BaRT2v18chr2HG087670;BaRT2v18chr3HG159120;BaRT2v18chr3HG159140;BaRT2v18chr4HG196780;BaRT2v18chr5HG228790
GO:0046031	ADP metabolic process	74	5	1.41	0.01334	BP	0.845546	1.87484	0.0728628	BaRT2v18chr2HG087670;BaRT2v18chr3HG159120;BaRT2v18chr3HG159140;BaRT2v18chr4HG196780;BaRT2v18chr5HG228790
GO:0016813	hydrolase activity, acting on carbon-nitrogen (but not peptide) bonds, in linear amidines	10	2	0.18	0.01365	MF	0.845546	1.86487	0.0728628	BaRT2v18chr2HG052490;BaRT2v18chr3HG158390
GO:0035529	NADH pyrophosphatase activity	10	2	0.18	0.01365	MF	0.845546	1.86487	0.0728628	BaRT2v18chr7HG360000;BaRT2v18chr7HG371280
GO:0051259	protein complex oligomerization	49	4	0.93	0.01389	BP	0.845546	1.8573	0.0728628	BaRT2v18chr1HG031400;BaRT2v18chr2HG052490;BaRT2v18chr2HG092340;BaRT2v18chr2HG096200
GO:0006525	arginine metabolic process	27	3	0.51	0.01422	BP	0.845546	1.8471	0.0728628	BaRT2v18chr1HG007470;BaRT2v18chr2HG052490;BaRT2v18chr2HG097040
GO:0051260	protein homooligomerization	27	3	0.51	0.01422	BP	0.845546	1.8471	0.0728628	BaRT2v18chr1HG031400;BaRT2v18chr2HG092340;BaRT2v18chr2HG096200
GO:0098656	monoatomic anion transmembrane transport	418	15	7.95	0.01428	BP	0.845546	1.84527	0.0728628	BaRT2v18chr1HG031400;BaRT2v18chr2HG053040;BaRT2v18chr2HG060360;BaRT2v18chr3HG138940;BaRT2v18chr4HG174610;BaRT2v18chr4HG178200;BaRT2v18chr4HG185280;BaRT2v18chr4HG189040;BaRT2v18chr5HG224530;BaRT2v18chr5HG240500;BaRT2v18chr6HG306100;BaRT2v18chr6HG326210;BaRT2v18chr7HG351290;BaRT2v18chr7HG363180;BaRT2v18chr7HG385510
GO:0009135	purine nucleoside diphosphate metabolic process	76	5	1.45	0.01484	BP	0.845546	1.82857	0.0728628	BaRT2v18chr2HG087670;BaRT2v18chr3HG159120;BaRT2v18chr3HG159140;BaRT2v18chr4HG196780;BaRT2v18chr5HG228790
GO:0009179	purine ribonucleoside diphosphate metabolic process	76	5	1.45	0.01484	BP	0.845546	1.82857	0.0728628	BaRT2v18chr2HG087670;BaRT2v18chr3HG159120;BaRT2v18chr3HG159140;BaRT2v18chr4HG196780;BaRT2v18chr5HG228790
GO:0005774	vacuolar membrane	382	14	7.26	0.01498	CC	0.845546	1.82449	0.0728628	BaRT2v18chr1HG001650;BaRT2v18chr2HG059950;BaRT2v18chr2HG099440;BaRT2v18chr3HG129340;BaRT2v18chr3HG130970;BaRT2v18chr3HG146340;BaRT2v18chr3HG146380;BaRT2v18chr4HG189040;BaRT2v18chr5HG253760;BaRT2v18chr5HG259420;BaRT2v18chr6HG326520;BaRT2v18chr7HG340420;BaRT2v18chr7HG351290;BaRT2v18chr7HG368970
GO:0015144	carbohydrate transmembrane transporter activity	52	4	0.95	0.01498	MF	0.845546	1.82449	0.0728628	BaRT2v18chr1HG031400;BaRT2v18chr4HG174610;BaRT2v18chr5HG224530;BaRT2v18chr6HG306100
GO:1901701	cellular response to oxygen-containing compound	386	14	7.34	0.01619	BP	0.845546	1.79075	0.0728628	BaRT2v18chr1HG035980;BaRT2v18chr1HG037650;BaRT2v18chr1HG040820;BaRT2v18chr2HG049520;BaRT2v18chr2HG095280;BaRT2v18chr2HG105190;BaRT2v18chr3HG146520;BaRT2v18chr3HG155440;BaRT2v18chr4HG185280;BaRT2v18chr4HG201960;BaRT2v18chr4HG211070;BaRT2v18chr4HG212690;BaRT2v18chr5HG239790;BaRT2v18chr6HG320060
GO:0071396	cellular response to lipid	311	12	5.91	0.01625	BP	0.845546	1.78915	0.0728628	BaRT2v18chr1HG035980;BaRT2v18chr1HG037650;BaRT2v18chr1HG040820;BaRT2v18chr2HG049520;BaRT2v18chr2HG105190;BaRT2v18chr3HG146520;BaRT2v18chr3HG155440;BaRT2v18chr4HG185280;BaRT2v18chr4HG201960;BaRT2v18chr4HG211070;BaRT2v18chr4HG212690;BaRT2v18chr6HG320060
GO:0047631	ADP-ribose diphosphatase activity	11	2	0.2	0.01648	MF	0.845546	1.78304	0.0728628	BaRT2v18chr7HG360000;BaRT2v18chr7HG371280
GO:0006417	regulation of translation	241	10	4.58	0.01726	BP	0.845546	1.76296	0.0728628	BaRT2v18chr1HG009640;BaRT2v18chr1HG032560;BaRT2v18chr2HG067110;BaRT2v18chr4HG193120;BaRT2v18chr4HG212690;BaRT2v18chr4HG218450;BaRT2v18chr4HG218460;BaRT2v18chr5HG276580;BaRT2v18chr6HG315330;BaRT2v18chr6HG328000
GO:0009501	amyloplast	29	3	0.55	0.01726	CC	0.845546	1.76296	0.0728628	BaRT2v18chr1HG029990;BaRT2v18chr5HG252270;BaRT2v18chr5HG274410
GO:0009084	glutamine family amino acid biosynthetic process	29	3	0.55	0.01727	BP	0.845546	1.76271	0.0728628	BaRT2v18chr1HG007470;BaRT2v18chr2HG097040;BaRT2v18chr3HG157280
GO:0009065	glutamine family amino acid catabolic process	11	2	0.21	0.0177	BP	0.845546	1.75203	0.0728628	BaRT2v18chr2HG052490;BaRT2v18chr3HG171360
GO:0019243	methylglyoxal catabolic process to D-lactate via S-lactoyl-glutathione	11	2	0.21	0.0177	BP	0.845546	1.75203	0.0728628	BaRT2v18chr2HG054330;BaRT2v18chr7HG367210
GO:0034059	response to anoxia	11	2	0.21	0.0177	BP	0.845546	1.75203	0.0728628	BaRT2v18chr3HG159120;BaRT2v18chr3HG159140
GO:0000900	mRNA regulatory element binding translation repressor activity	1	1	0.02	0.01831	MF	0.845546	1.73731	0.0728628	BaRT2v18chr4HG212690
GO:0004053	arginase activity	1	1	0.02	0.01831	MF	0.845546	1.73731	0.0728628	BaRT2v18chr2HG052490
GO:0004349	glutamate 5-kinase activity	1	1	0.02	0.01831	MF	0.845546	1.73731	0.0728628	BaRT2v18chr3HG157280
GO:0004382	GDP phosphatase activity	1	1	0.02	0.01831	MF	0.845546	1.73731	0.0728628	BaRT2v18chr2HG058340
GO:0004436	phosphatidylinositol diacylglycerol-lyase activity	1	1	0.02	0.01831	MF	0.845546	1.73731	0.0728628	BaRT2v18chr5HG259480
GO:0005217	intracellular ligand-gated monoatomic ion channel activity	1	1	0.02	0.01831	MF	0.845546	1.73731	0.0728628	BaRT2v18chr5HG266330
GO:0005221	intracellular cyclic nucleotide activated monoatomic cation channel activity	1	1	0.02	0.01831	MF	0.845546	1.73731	0.0728628	BaRT2v18chr5HG266330
GO:0005222	intracellular cAMP-activated cation channel activity	1	1	0.02	0.01831	MF	0.845546	1.73731	0.0728628	BaRT2v18chr5HG266330
GO:0008117	sphinganine-1-phosphate aldolase activity	1	1	0.02	0.01831	MF	0.845546	1.73731	0.0728628	BaRT2v18chr3HG122400
GO:0008120	ceramide glucosyltransferase activity	1	1	0.02	0.01831	MF	0.845546	1.73731	0.0728628	BaRT2v18chr3HG159110
GO:0008824	cyanate hydratase activity	1	1	0.02	0.01831	MF	0.845546	1.73731	0.0728628	BaRT2v18chr1HG018190
GO:0008930	methylthioadenosine nucleosidase activity	1	1	0.02	0.01831	MF	0.845546	1.73731	0.0728628	BaRT2v18chr7HG330820
GO:0009045	xylose isomerase activity	1	1	0.02	0.01831	MF	0.845546	1.73731	0.0728628	BaRT2v18chr2HG059950
GO:0016263	glycoprotein-N-acetylgalactosamine 3-beta-galactosyltransferase activity	1	1	0.02	0.01831	MF	0.845546	1.73731	0.0728628	BaRT2v18chr1HG021860
GO:0016532	superoxide dismutase copper chaperone activity	1	1	0.02	0.01831	MF	0.845546	1.73731	0.0728628	BaRT2v18chr2HG095280
GO:0030371	translation repressor activity	1	1	0.02	0.01831	MF	0.845546	1.73731	0.0728628	BaRT2v18chr4HG212690
GO:0034432	bis(5'-adenosyl)-pentaphosphatase activity	1	1	0.02	0.01831	MF	0.845546	1.73731	0.0728628	BaRT2v18chr2HG112320
GO:0043855	cyclic nucleotide-gated monoatomic ion channel activity	1	1	0.02	0.01831	MF	0.845546	1.73731	0.0728628	BaRT2v18chr5HG266330
GO:0045134	UDP phosphatase activity	1	1	0.02	0.01831	MF	0.845546	1.73731	0.0728628	BaRT2v18chr2HG058340
GO:0052667	phosphomethylethanolamine N-methyltransferase activity	1	1	0.02	0.01831	MF	0.845546	1.73731	0.0728628	BaRT2v18chr1HG039630
GO:0055105	ubiquitin-protein transferase inhibitor activity	1	1	0.02	0.01831	MF	0.845546	1.73731	0.0728628	BaRT2v18chr7HG340470
GO:0102769	dihydroceramide glucosyltransferase activity	1	1	0.02	0.01831	MF	0.845546	1.73731	0.0728628	BaRT2v18chr3HG159110
GO:0034248	regulation of amide metabolic process	244	10	4.64	0.01864	BP	0.845546	1.72955	0.0728628	BaRT2v18chr1HG009640;BaRT2v18chr1HG032560;BaRT2v18chr2HG067110;BaRT2v18chr4HG193120;BaRT2v18chr4HG212690;BaRT2v18chr4HG218450;BaRT2v18chr4HG218460;BaRT2v18chr5HG276580;BaRT2v18chr6HG315330;BaRT2v18chr6HG328000
GO:0015276	ligand-gated monoatomic ion channel activity	31	3	0.57	0.01871	MF	0.845546	1.72793	0.0728628	BaRT2v18chr1HG040300;BaRT2v18chr2HG104800;BaRT2v18chr5HG266330
GO:0022834	ligand-gated channel activity	31	3	0.57	0.01871	MF	0.845546	1.72793	0.0728628	BaRT2v18chr1HG040300;BaRT2v18chr2HG104800;BaRT2v18chr5HG266330
GO:0015850	organic hydroxy compound transport	30	3	0.57	0.01893	BP	0.845546	1.72285	0.0728628	BaRT2v18chr2HG077150;BaRT2v18chr2HG086330;BaRT2v18chr4HG185280
GO:0032787	monocarboxylic acid metabolic process	394	14	7.49	0.01897	BP	0.845546	1.72193	0.0728628	BaRT2v18chr2HG054330;BaRT2v18chr2HG087670;BaRT2v18chr2HG097690;BaRT2v18chr3HG121300;BaRT2v18chr3HG159120;BaRT2v18chr3HG159140;BaRT2v18chr4HG187130;BaRT2v18chr4HG196780;BaRT2v18chr4HG209660;BaRT2v18chr5HG228790;BaRT2v18chr6HG315680;BaRT2v18chr6HG326520;BaRT2v18chr7HG342360;BaRT2v18chr7HG367210
GO:0010608	post-transcriptional regulation of gene expression	318	12	6.05	0.01899	BP	0.845546	1.72148	0.0728628	BaRT2v18chr1HG009640;BaRT2v18chr1HG025050;BaRT2v18chr1HG032560;BaRT2v18chr2HG067110;BaRT2v18chr4HG193120;BaRT2v18chr4HG212690;BaRT2v18chr4HG218450;BaRT2v18chr4HG218460;BaRT2v18chr5HG276580;BaRT2v18chr6HG315330;BaRT2v18chr6HG322460;BaRT2v18chr6HG328000
GO:0009537	proplastid	1	1	0.02	0.01901	CC	0.845546	1.72102	0.0728628	BaRT2v18chr1HG029990
GO:0009783	photosystem II antenna complex	1	1	0.02	0.01901	CC	0.845546	1.72102	0.0728628	BaRT2v18chr4HG183170
GO:0006580	ethanolamine metabolic process	1	1	0.02	0.01902	BP	0.845546	1.72079	0.0728628	BaRT2v18chr2HG083870
GO:0006679	glucosylceramide biosynthetic process	1	1	0.02	0.01902	BP	0.845546	1.72079	0.0728628	BaRT2v18chr3HG159110
GO:0006688	glycosphingolipid biosynthetic process	1	1	0.02	0.01902	BP	0.845546	1.72079	0.0728628	BaRT2v18chr3HG159110
GO:0007263	nitric oxide mediated signal transduction	1	1	0.02	0.01902	BP	0.845546	1.72079	0.0728628	BaRT2v18chr5HG266330
GO:0009439	cyanate metabolic process	1	1	0.02	0.01902	BP	0.845546	1.72079	0.0728628	BaRT2v18chr1HG018190
GO:0009440	cyanate catabolic process	1	1	0.02	0.01902	BP	0.845546	1.72079	0.0728628	BaRT2v18chr1HG018190
GO:0010960	magnesium ion homeostasis	1	1	0.02	0.01902	BP	0.845546	1.72079	0.0728628	BaRT2v18chr4HG176780
GO:0042843	D-xylose catabolic process	1	1	0.02	0.01902	BP	0.845546	1.72079	0.0728628	BaRT2v18chr2HG059950
GO:0043385	mycotoxin metabolic process	1	1	0.02	0.01902	BP	0.845546	1.72079	0.0728628	BaRT2v18chr7HG367210
GO:0043386	mycotoxin biosynthetic process	1	1	0.02	0.01902	BP	0.845546	1.72079	0.0728628	BaRT2v18chr7HG367210
GO:0045122	aflatoxin biosynthetic process	1	1	0.02	0.01902	BP	0.845546	1.72079	0.0728628	BaRT2v18chr7HG367210
GO:0046222	aflatoxin metabolic process	1	1	0.02	0.01902	BP	0.845546	1.72079	0.0728628	BaRT2v18chr7HG367210
GO:0046476	glycosylceramide biosynthetic process	1	1	0.02	0.01902	BP	0.845546	1.72079	0.0728628	BaRT2v18chr3HG159110
GO:0048263	determination of dorsal identity	1	1	0.02	0.01902	BP	0.845546	1.72079	0.0728628	BaRT2v18chr3HG128430
GO:0070899	mitochondrial tRNA wobble uridine modification	1	1	0.02	0.01902	BP	0.845546	1.72079	0.0728628	BaRT2v18chr3HG170340
GO:0070900	mitochondrial tRNA modification	1	1	0.02	0.01902	BP	0.845546	1.72079	0.0728628	BaRT2v18chr3HG170340
GO:1901376	organic heteropentacyclic compound metabolic process	1	1	0.02	0.01902	BP	0.845546	1.72079	0.0728628	BaRT2v18chr7HG367210
GO:1901378	organic heteropentacyclic compound biosynthetic process	1	1	0.02	0.01902	BP	0.845546	1.72079	0.0728628	BaRT2v18chr7HG367210
GO:0042626	ATPase-coupled transmembrane transporter activity	182	8	3.33	0.01911	MF	0.845546	1.71874	0.0728628	BaRT2v18chr1HG001650;BaRT2v18chr1HG004820;BaRT2v18chr1HG039700;BaRT2v18chr2HG099440;BaRT2v18chr3HG137630;BaRT2v18chr3HG139930;BaRT2v18chr4HG177050;BaRT2v18chr4HG185280
GO:0032502	developmental process	1780	46	33.85	0.01913	BP	0.845546	1.71829	0.0728628	BaRT2v18chr1HG004530;BaRT2v18chr1HG007470;BaRT2v18chr1HG029990;BaRT2v18chr1HG035980;BaRT2v18chr1HG036160;BaRT2v18chr1HG040820;BaRT2v18chr1HG046880;BaRT2v18chr2HG049520;BaRT2v18chr2HG050270;BaRT2v18chr2HG051100;BaRT2v18chr2HG094200;BaRT2v18chr2HG095840;BaRT2v18chr2HG104800;BaRT2v18chr2HG105190;BaRT2v18chr3HG116530;BaRT2v18chr3HG121300;BaRT2v18chr3HG122880;BaRT2v18chr3HG128430;BaRT2v18chr3HG130530;…
GO:0009579	thylakoid	554	18	10.53	0.01958	CC	0.86113	1.70819	0.0649311	BaRT2v18chr1HG022840;BaRT2v18chr1HG025050;BaRT2v18chr2HG083660;BaRT2v18chr2HG097040;BaRT2v18chr3HG136110;BaRT2v18chr3HG156140;BaRT2v18chr3HG171250;BaRT2v18chr4HG178200;BaRT2v18chr4HG183170;BaRT2v18chr4HG218440;BaRT2v18chr5HG229540;BaRT2v18chr5HG237510;BaRT2v18chr5HG241800;BaRT2v18chr5HG247110;BaRT2v18chr7HG359290;BaRT2v18chr7HG366810;BaRT2v18chr7HG379120;BaRT2v18chr7HG381210
GO:0009199	ribonucleoside triphosphate metabolic process	144	7	2.74	0.0203	BP	0.870719	1.6925	0.0601219	BaRT2v18chr2HG087670;BaRT2v18chr3HG146340;BaRT2v18chr3HG159120;BaRT2v18chr3HG159140;BaRT2v18chr3HG171300;BaRT2v18chr4HG196780;BaRT2v18chr5HG228790
GO:0051604	protein maturation	359	13	6.83	0.02031	BP	0.870719	1.69229	0.0601219	BaRT2v18chr1HG011400;BaRT2v18chr3HG132130;BaRT2v18chr3HG160520;BaRT2v18chr4HG184990;BaRT2v18chr4HG197640;BaRT2v18chr4HG199980;BaRT2v18chr4HG220630;BaRT2v18chr6HG282740;BaRT2v18chr6HG287910;BaRT2v18chr6HG317950;BaRT2v18chr6HG326210;BaRT2v18chr7HG342400;BaRT2v18chr7HG385510
GO:0006665	sphingolipid metabolic process	55	4	1.05	0.02047	BP	0.870719	1.68888	0.0601219	BaRT2v18chr3HG121300;BaRT2v18chr3HG122400;BaRT2v18chr3HG159110;BaRT2v18chr6HG291320
GO:0050801	monoatomic ion homeostasis	178	8	3.39	0.02073	BP	0.870719	1.6834	0.0601219	BaRT2v18chr1HG046110;BaRT2v18chr2HG060360;BaRT2v18chr2HG094200;BaRT2v18chr3HG146380;BaRT2v18chr4HG176780;BaRT2v18chr4HG177050;BaRT2v18chr7HG351250;BaRT2v18chr7HG351290
GO:1904949	ATPase complex	83	5	1.58	0.02096	CC	0.870719	1.67861	0.0601219	BaRT2v18chr1HG001650;BaRT2v18chr2HG099440;BaRT2v18chr3HG137630;BaRT2v18chr3HG139930;BaRT2v18chr3HG146340
GO:0009845	seed germination	83	5	1.58	0.02097	BP	0.870719	1.6784	0.0601219	BaRT2v18chr2HG049520;BaRT2v18chr2HG105190;BaRT2v18chr4HG193120;BaRT2v18chr4HG201960;BaRT2v18chr7HG349540
GO:0009423	chorismate biosynthetic process	12	2	0.23	0.02098	BP	0.870719	1.67819	0.0601219	BaRT2v18chr1HG026080;BaRT2v18chr6HG315680
GO:0010189	vitamin E biosynthetic process	12	2	0.23	0.02098	BP	0.870719	1.67819	0.0601219	BaRT2v18chr5HG224120;BaRT2v18chr7HG381210
GO:0010196	nonphotochemical quenching	12	2	0.23	0.02098	BP	0.870719	1.67819	0.0601219	BaRT2v18chr4HG183170;BaRT2v18chr5HG229540
GO:0030388	fructose 1,6-bisphosphate metabolic process	12	2	0.23	0.02098	BP	0.870719	1.67819	0.0601219	BaRT2v18chr3HG159120;BaRT2v18chr3HG159140
GO:0042360	vitamin E metabolic process	12	2	0.23	0.02098	BP	0.870719	1.67819	0.0601219	BaRT2v18chr5HG224120;BaRT2v18chr7HG381210
GO:1990066	energy quenching	12	2	0.23	0.02098	BP	0.870719	1.67819	0.0601219	BaRT2v18chr4HG183170;BaRT2v18chr5HG229540
GO:0043648	dicarboxylic acid metabolic process	56	4	1.07	0.02173	BP	0.897632	1.66294	0.0469018	BaRT2v18chr1HG007470;BaRT2v18chr1HG026080;BaRT2v18chr3HG171360;BaRT2v18chr6HG315680
GO:0030148	sphingolipid biosynthetic process	32	3	0.61	0.02249	BP	0.924705	1.64801	0.0339967	BaRT2v18chr3HG121300;BaRT2v18chr3HG159110;BaRT2v18chr6HG291320
GO:0008081	phosphoric diester hydrolase activity	88	5	1.61	0.02274	MF	0.925361	1.64321	0.0336886	BaRT2v18chr3HG152790;BaRT2v18chr5HG240500;BaRT2v18chr5HG259480;BaRT2v18chr7HG351250;BaRT2v18chr7HG368970
GO:0016208	AMP binding	13	2	0.24	0.02281	MF	0.925361	1.64187	0.0336886	BaRT2v18chr3HG162790;BaRT2v18chr6HG313250
GO:0019829	ATPase-coupled monoatomic cation transmembrane transporter activity	59	4	1.08	0.02282	MF	0.925361	1.64168	0.0336886	BaRT2v18chr1HG001650;BaRT2v18chr3HG137630;BaRT2v18chr3HG139930;BaRT2v18chr4HG177050
GO:0098655	monoatomic cation transmembrane transport	366	13	6.96	0.02334	BP	0.937193	1.6319	0.0281709	BaRT2v18chr1HG001650;BaRT2v18chr2HG060360;BaRT2v18chr2HG099440;BaRT2v18chr3HG137630;BaRT2v18chr3HG139930;BaRT2v18chr3HG146340;BaRT2v18chr4HG176780;BaRT2v18chr4HG177050;BaRT2v18chr4HG189040;BaRT2v18chr5HG228560;BaRT2v18chr5HG240500;BaRT2v18chr5HG266330;BaRT2v18chr7HG340420
GO:0006873	intracellular monoatomic ion homeostasis	116	6	2.21	0.02346	BP	0.937193	1.62967	0.0281709	BaRT2v18chr1HG046110;BaRT2v18chr2HG060360;BaRT2v18chr2HG094200;BaRT2v18chr4HG177050;BaRT2v18chr7HG351250;BaRT2v18chr7HG351290
GO:0009259	ribonucleotide metabolic process	254	10	4.83	0.02385	BP	0.937193	1.62251	0.0281709	BaRT2v18chr2HG087670;BaRT2v18chr3HG146340;BaRT2v18chr3HG159120;BaRT2v18chr3HG159140;BaRT2v18chr3HG171300;BaRT2v18chr4HG196780;BaRT2v18chr4HG217300;BaRT2v18chr5HG228790;BaRT2v18chr6HG290660;BaRT2v18chr7HG349420
GO:0042625	ATPase-coupled ion transmembrane transporter activity	60	4	1.1	0.02411	MF	0.937193	1.6178	0.0281709	BaRT2v18chr1HG001650;BaRT2v18chr3HG137630;BaRT2v18chr3HG139930;BaRT2v18chr4HG177050
GO:0048232	male gamete generation	33	3	0.63	0.0244	BP	0.937193	1.61261	0.0281709	BaRT2v18chr2HG051100;BaRT2v18chr2HG095840;BaRT2v18chr3HG130530
GO:1902584	positive regulation of response to water deprivation	33	3	0.63	0.0244	BP	0.937193	1.61261	0.0281709	BaRT2v18chr1HG037650;BaRT2v18chr1HG040300;BaRT2v18chr4HG184850
GO:0006089	lactate metabolic process	13	2	0.25	0.02449	BP	0.937193	1.61101	0.0281709	BaRT2v18chr2HG054330;BaRT2v18chr7HG367210
GO:0009438	methylglyoxal metabolic process	13	2	0.25	0.02449	BP	0.937193	1.61101	0.0281709	BaRT2v18chr2HG054330;BaRT2v18chr7HG367210
GO:0042182	ketone catabolic process	13	2	0.25	0.02449	BP	0.937193	1.61101	0.0281709	BaRT2v18chr2HG054330;BaRT2v18chr7HG367210
GO:0051262	protein tetramerization	13	2	0.25	0.02449	BP	0.937193	1.61101	0.0281709	BaRT2v18chr2HG092340;BaRT2v18chr2HG096200
GO:0051291	protein heterooligomerization	13	2	0.25	0.02449	BP	0.937193	1.61101	0.0281709	BaRT2v18chr2HG092340;BaRT2v18chr2HG096200
GO:0051596	methylglyoxal catabolic process	13	2	0.25	0.02449	BP	0.937193	1.61101	0.0281709	BaRT2v18chr2HG054330;BaRT2v18chr7HG367210
GO:0061727	methylglyoxal catabolic process to lactate	13	2	0.25	0.02449	BP	0.937193	1.61101	0.0281709	BaRT2v18chr2HG054330;BaRT2v18chr7HG367210
GO:0019725	cellular homeostasis	150	7	2.85	0.02472	BP	0.941917	1.60695	0.0259873	BaRT2v18chr1HG046110;BaRT2v18chr2HG060360;BaRT2v18chr2HG094200;BaRT2v18chr4HG177050;BaRT2v18chr4HG212800;BaRT2v18chr7HG351250;BaRT2v18chr7HG351290
GO:0055086	nucleobase-containing small molecule metabolic process	448	15	8.52	0.02486	BP	0.943186	1.6045	0.0254025	BaRT2v18chr2HG055630;BaRT2v18chr2HG058340;BaRT2v18chr2HG087670;BaRT2v18chr2HG112320;BaRT2v18chr3HG146340;BaRT2v18chr3HG159120;BaRT2v18chr3HG159140;BaRT2v18chr3HG171300;BaRT2v18chr4HG187130;BaRT2v18chr4HG196780;BaRT2v18chr4HG217300;BaRT2v18chr5HG228790;BaRT2v18chr6HG290660;BaRT2v18chr7HG330820;BaRT2v18chr7HG349420
GO:0006979	response to oxidative stress	220	9	4.18	0.02518	BP	0.948901	1.59894	0.022779	BaRT2v18chr2HG095280;BaRT2v18chr3HG134340;BaRT2v18chr4HG212800;BaRT2v18chr6HG306480;BaRT2v18chr6HG326520;BaRT2v18chr7HG366810;BaRT2v18chr7HG367210;BaRT2v18chr7HG371280;BaRT2v18chr7HG375040
GO:0010033	response to organic substance	1309	35	24.9	0.02539	BP	0.948901	1.59534	0.022779	BaRT2v18chr1HG021220;BaRT2v18chr1HG021690;BaRT2v18chr1HG035980;BaRT2v18chr1HG037650;BaRT2v18chr1HG040300;BaRT2v18chr1HG040820;BaRT2v18chr1HG044090;BaRT2v18chr2HG049520;BaRT2v18chr2HG095150;BaRT2v18chr2HG105190;BaRT2v18chr3HG128430;BaRT2v18chr3HG134340;BaRT2v18chr3HG146520;BaRT2v18chr3HG148570;BaRT2v18chr3HG155440;BaRT2v18chr4HG184850;BaRT2v18chr4HG185280;BaRT2v18chr4HG201960;BaRT2v18chr4HG211070;…
GO:0005507	copper ion binding	61	4	1.12	0.02544	MF	0.948901	1.59448	0.022779	BaRT2v18chr1HG007470;BaRT2v18chr2HG095280;BaRT2v18chr3HG162970;BaRT2v18chr6HG326520
GO:0019200	carbohydrate kinase activity	61	4	1.12	0.02544	MF	0.948901	1.59448	0.022779	BaRT2v18chr1HG012100;BaRT2v18chr2HG087670;BaRT2v18chr2HG090670;BaRT2v18chr5HG228790
GO:0005372	water transmembrane transporter activity	35	3	0.64	0.02583	MF	0.951689	1.58788	0.0215049	BaRT2v18chr2HG092340;BaRT2v18chr2HG096200;BaRT2v18chr3HG130970
GO:0015250	water channel activity	35	3	0.64	0.02583	MF	0.951689	1.58788	0.0215049	BaRT2v18chr2HG092340;BaRT2v18chr2HG096200;BaRT2v18chr3HG130970
GO:0009064	glutamine family amino acid metabolic process	88	5	1.67	0.02623	BP	0.951689	1.5812	0.0215049	BaRT2v18chr1HG007470;BaRT2v18chr2HG052490;BaRT2v18chr2HG097040;BaRT2v18chr3HG157280;BaRT2v18chr3HG171360
GO:0016774	phosphotransferase activity, carboxyl group as acceptor	14	2	0.26	0.0263	MF	0.951689	1.58004	0.0215049	BaRT2v18chr2HG097040;BaRT2v18chr3HG157280
GO:0006885	regulation of pH	34	3	0.65	0.02639	BP	0.951689	1.57856	0.0215049	BaRT2v18chr2HG060360;BaRT2v18chr4HG177050;BaRT2v18chr7HG351290
GO:0009788	negative regulation of abscisic acid-activated signaling pathway	34	3	0.65	0.02639	BP	0.951689	1.57856	0.0215049	BaRT2v18chr1HG040820;BaRT2v18chr2HG049520;BaRT2v18chr3HG146520
GO:1901420	negative regulation of response to alcohol	34	3	0.65	0.02639	BP	0.951689	1.57856	0.0215049	BaRT2v18chr1HG040820;BaRT2v18chr2HG049520;BaRT2v18chr3HG146520
GO:1905958	negative regulation of cellular response to alcohol	34	3	0.65	0.02639	BP	0.951689	1.57856	0.0215049	BaRT2v18chr1HG040820;BaRT2v18chr2HG049520;BaRT2v18chr3HG146520
GO:0008509	monoatomic anion transmembrane transporter activity	387	13	7.09	0.02654	MF	0.951689	1.5761	0.0215049	BaRT2v18chr1HG031400;BaRT2v18chr2HG060360;BaRT2v18chr2HG081680;BaRT2v18chr2HG086330;BaRT2v18chr3HG138940;BaRT2v18chr4HG174610;BaRT2v18chr4HG185280;BaRT2v18chr4HG189040;BaRT2v18chr5HG224530;BaRT2v18chr5HG240500;BaRT2v18chr6HG306100;BaRT2v18chr7HG351290;BaRT2v18chr7HG363180
GO:0006749	glutathione metabolic process	120	6	2.28	0.02715	BP	0.951689	1.56623	0.0215049	BaRT2v18chr1HG022560;BaRT2v18chr2HG085890;BaRT2v18chr2HG094200;BaRT2v18chr4HG200500;BaRT2v18chr5HG225780;BaRT2v18chr5HG269350
GO:0005986	sucrose biosynthetic process	14	2	0.27	0.02822	BP	0.951689	1.54944	0.0215049	BaRT2v18chr3HG159120;BaRT2v18chr3HG159140
GO:0010030	positive regulation of seed germination	14	2	0.27	0.02822	BP	0.951689	1.54944	0.0215049	BaRT2v18chr2HG049520;BaRT2v18chr7HG349540
GO:0015936	coenzyme A metabolic process	14	2	0.27	0.02822	BP	0.951689	1.54944	0.0215049	BaRT2v18chr6HG290660;BaRT2v18chr7HG349420
GO:0015937	coenzyme A biosynthetic process	14	2	0.27	0.02822	BP	0.951689	1.54944	0.0215049	BaRT2v18chr6HG290660;BaRT2v18chr7HG349420
GO:0019915	lipid storage	14	2	0.27	0.02822	BP	0.951689	1.54944	0.0215049	BaRT2v18chr1HG046880;BaRT2v18chr5HG251840
GO:0046185	aldehyde catabolic process	14	2	0.27	0.02822	BP	0.951689	1.54944	0.0215049	BaRT2v18chr2HG054330;BaRT2v18chr7HG367210
GO:0030150	protein import into mitochondrial matrix	35	3	0.67	0.02847	BP	0.951689	1.54561	0.0215049	BaRT2v18chr4HG178200;BaRT2v18chr6HG326210;BaRT2v18chr7HG385510
GO:0062197	cellular response to chemical stress	35	3	0.67	0.02847	BP	0.951689	1.54561	0.0215049	BaRT2v18chr2HG095280;BaRT2v18chr4HG212800;BaRT2v18chr7HG375040
GO:0006090	pyruvate metabolic process	90	5	1.71	0.02855	BP	0.951689	1.54439	0.0215049	BaRT2v18chr2HG087670;BaRT2v18chr3HG159120;BaRT2v18chr3HG159140;BaRT2v18chr4HG196780;BaRT2v18chr5HG228790
GO:0016799	hydrolase activity, hydrolyzing N-glycosyl compounds	64	4	1.17	0.02969	MF	0.951689	1.52739	0.0215049	BaRT2v18chr4HG213910;BaRT2v18chr4HG218450;BaRT2v18chr4HG218460;BaRT2v18chr7HG330820
GO:0030145	manganese ion binding	64	4	1.17	0.02969	MF	0.951689	1.52739	0.0215049	BaRT2v18chr2HG052490;BaRT2v18chr3HG160520;BaRT2v18chr4HG196780;BaRT2v18chr6HG322460
GO:0005996	monosaccharide metabolic process	156	7	2.97	0.02976	BP	0.951689	1.52637	0.0215049	BaRT2v18chr1HG012100;BaRT2v18chr2HG059950;BaRT2v18chr2HG066930;BaRT2v18chr2HG090670;BaRT2v18chr3HG159120;BaRT2v18chr3HG159140;BaRT2v18chr4HG196780
GO:0009150	purine ribonucleotide metabolic process	227	9	4.32	0.02997	BP	0.951689	1.52331	0.0215049	BaRT2v18chr2HG087670;BaRT2v18chr3HG146340;BaRT2v18chr3HG159120;BaRT2v18chr3HG159140;BaRT2v18chr4HG196780;BaRT2v18chr4HG217300;BaRT2v18chr5HG228790;BaRT2v18chr6HG290660;BaRT2v18chr7HG349420
GO:0004462	lactoylglutathione lyase activity	15	2	0.27	0.02998	MF	0.951689	1.52317	0.0215049	BaRT2v18chr2HG054330;BaRT2v18chr7HG367210
GO:0051648	vesicle localization	36	3	0.68	0.03064	BP	0.951689	1.51371	0.0215049	BaRT2v18chr1HG023290;BaRT2v18chr1HG040830;BaRT2v18chr5HG247110
GO:0051650	establishment of vesicle localization	36	3	0.68	0.03064	BP	0.951689	1.51371	0.0215049	BaRT2v18chr1HG023290;BaRT2v18chr1HG040830;BaRT2v18chr5HG247110
GO:0099503	secretory vesicle	15	2	0.29	0.03214	CC	0.951689	1.49295	0.0215049	BaRT2v18chr3HG129340;BaRT2v18chr7HG351890
GO:0008156	negative regulation of DNA replication	15	2	0.29	0.03216	BP	0.951689	1.49268	0.0215049	BaRT2v18chr2HG067020;BaRT2v18chr4HG209660
GO:0046513	ceramide biosynthetic process	15	2	0.29	0.03216	BP	0.951689	1.49268	0.0215049	BaRT2v18chr3HG159110;BaRT2v18chr6HG291320
GO:2000104	negative regulation of DNA-templated DNA replication	15	2	0.29	0.03216	BP	0.951689	1.49268	0.0215049	BaRT2v18chr2HG067020;BaRT2v18chr4HG209660
GO:0022836	gated channel activity	97	5	1.78	0.03282	MF	0.951689	1.48386	0.0215049	BaRT2v18chr1HG040300;BaRT2v18chr2HG104800;BaRT2v18chr3HG138940;BaRT2v18chr5HG228560;BaRT2v18chr5HG266330
GO:0022839	monoatomic ion gated channel activity	97	5	1.78	0.03282	MF	0.951689	1.48386	0.0215049	BaRT2v18chr1HG040300;BaRT2v18chr2HG104800;BaRT2v18chr3HG138940;BaRT2v18chr5HG228560;BaRT2v18chr5HG266330
GO:0010143	cutin biosynthetic process	37	3	0.7	0.03288	BP	0.951689	1.48307	0.0215049	BaRT2v18chr3HG116530;BaRT2v18chr3HG132970;BaRT2v18chr5HG230410
GO:0160062	cutin-based cuticle development	37	3	0.7	0.03288	BP	0.951689	1.48307	0.0215049	BaRT2v18chr3HG116530;BaRT2v18chr3HG132970;BaRT2v18chr5HG230410
GO:0098662	inorganic cation transmembrane transport	307	11	5.84	0.03341	BP	0.951689	1.47612	0.0215049	BaRT2v18chr1HG001650;BaRT2v18chr2HG060360;BaRT2v18chr2HG099440;BaRT2v18chr3HG137630;BaRT2v18chr3HG139930;BaRT2v18chr3HG146340;BaRT2v18chr4HG176780;BaRT2v18chr4HG177050;BaRT2v18chr4HG189040;BaRT2v18chr5HG266330;BaRT2v18chr7HG340420
GO:0051248	negative regulation of protein metabolic process	269	10	5.12	0.0335	BP	0.951689	1.47496	0.0215049	BaRT2v18chr3HG117320;BaRT2v18chr3HG121300;BaRT2v18chr3HG134340;BaRT2v18chr4HG182290;BaRT2v18chr4HG212690;BaRT2v18chr4HG218450;BaRT2v18chr4HG218460;BaRT2v18chr5HG248830;BaRT2v18chr6HG315330;BaRT2v18chr7HG340470
GO:0004045	aminoacyl-tRNA hydrolase activity	16	2	0.29	0.03386	MF	0.951689	1.47031	0.0215049	BaRT2v18chr1HG040820;BaRT2v18chr3HG146520
GO:0019637	organophosphate metabolic process	677	20	12.88	0.03466	BP	0.951689	1.46017	0.0215049	BaRT2v18chr1HG012100;BaRT2v18chr1HG039630;BaRT2v18chr2HG055630;BaRT2v18chr2HG058340;BaRT2v18chr2HG087670;BaRT2v18chr2HG112320;BaRT2v18chr3HG146340;BaRT2v18chr3HG159120;BaRT2v18chr3HG159140;BaRT2v18chr3HG171300;BaRT2v18chr4HG187130;BaRT2v18chr4HG193230;BaRT2v18chr4HG196780;BaRT2v18chr4HG217300;BaRT2v18chr5HG228790;BaRT2v18chr5HG239260;BaRT2v18chr5HG247820;BaRT2v18chr6HG290660;BaRT2v18chr7HG349420;…
GO:0046034	ATP metabolic process	128	6	2.43	0.03563	BP	0.951689	1.44818	0.0215049	BaRT2v18chr2HG087670;BaRT2v18chr3HG146340;BaRT2v18chr3HG159120;BaRT2v18chr3HG159140;BaRT2v18chr4HG196780;BaRT2v18chr5HG228790
GO:0071702	organic substance transport	1575	40	29.95	0.03583	BP	0.951689	1.44575	0.0215049	BaRT2v18chr1HG031400;BaRT2v18chr1HG046680;BaRT2v18chr2HG053040;BaRT2v18chr2HG065690;BaRT2v18chr2HG077150;BaRT2v18chr2HG081680;BaRT2v18chr2HG083600;BaRT2v18chr2HG086330;BaRT2v18chr2HG086680;BaRT2v18chr2HG092340;BaRT2v18chr2HG096200;BaRT2v18chr3HG116860;BaRT2v18chr3HG130970;BaRT2v18chr3HG149210;BaRT2v18chr3HG158360-BaRT2v18chr3HG158370;BaRT2v18chr4HG174610;BaRT2v18chr4HG178200;BaRT2v18chr4HG185280;…
GO:0000234	phosphoethanolamine N-methyltransferase activity	2	1	0.04	0.03628	MF	0.951689	1.44033	0.0215049	BaRT2v18chr1HG039630
GO:0003839	gamma-glutamylcyclotransferase activity	2	1	0.04	0.03628	MF	0.951689	1.44033	0.0215049	BaRT2v18chr2HG085890
GO:0003867	4-aminobutyrate transaminase activity	2	1	0.04	0.03628	MF	0.951689	1.44033	0.0215049	BaRT2v18chr2HG097690
GO:0003994	aconitate hydratase activity	2	1	0.04	0.03628	MF	0.951689	1.44033	0.0215049	BaRT2v18chr6HG326520
GO:0004046	aminoacylase activity	2	1	0.04	0.03628	MF	0.951689	1.44033	0.0215049	BaRT2v18chr7HG351890
GO:0004081	bis(5'-nucleosyl)-tetraphosphatase (asymmetrical) activity	2	1	0.04	0.03628	MF	0.951689	1.44033	0.0215049	BaRT2v18chr2HG112320
GO:0004398	histidine decarboxylase activity	2	1	0.04	0.03628	MF	0.951689	1.44033	0.0215049	BaRT2v18chr2HG083870
GO:0004561	alpha-N-acetylglucosaminidase activity	2	1	0.04	0.03628	MF	0.951689	1.44033	0.0215049	BaRT2v18chr4HG199190
GO:0004802	transketolase activity	2	1	0.04	0.03628	MF	0.951689	1.44033	0.0215049	BaRT2v18chr2HG055630
GO:0004848	ureidoglycolate hydrolase activity	2	1	0.04	0.03628	MF	0.951689	1.44033	0.0215049	BaRT2v18chr3HG158390
GO:0004853	uroporphyrinogen decarboxylase activity	2	1	0.04	0.03628	MF	0.951689	1.44033	0.0215049	BaRT2v18chr4HG196030
GO:0008379	thioredoxin peroxidase activity	2	1	0.04	0.03628	MF	0.951689	1.44033	0.0215049	BaRT2v18chr4HG212800
GO:0008782	adenosylhomocysteine nucleosidase activity	2	1	0.04	0.03628	MF	0.951689	1.44033	0.0215049	BaRT2v18chr7HG330820
GO:0008796	bis(5'-nucleosyl)-tetraphosphatase activity	2	1	0.04	0.03628	MF	0.951689	1.44033	0.0215049	BaRT2v18chr2HG112320
GO:0008836	diaminopimelate decarboxylase activity	2	1	0.04	0.03628	MF	0.951689	1.44033	0.0215049	BaRT2v18chr1HG007470
GO:0008966	phosphoglucosamine mutase activity	2	1	0.04	0.03628	MF	0.951689	1.44033	0.0215049	BaRT2v18chr7HG366080
GO:0015026	coreceptor activity	2	1	0.04	0.03628	MF	0.951689	1.44033	0.0215049	BaRT2v18chr3HG122880
GO:0015229	L-ascorbic acid transmembrane transporter activity	2	1	0.04	0.03628	MF	0.951689	1.44033	0.0215049	BaRT2v18chr4HG174610
GO:0017077	oxidative phosphorylation uncoupler activity	2	1	0.04	0.03628	MF	0.951689	1.44033	0.0215049	BaRT2v18chr4HG189040
GO:0030151	molybdenum ion binding	2	1	0.04	0.03628	MF	0.951689	1.44033	0.0215049	BaRT2v18chr5HG262920
GO:0033917	exo-poly-alpha-galacturonosidase activity	2	1	0.04	0.03628	MF	0.951689	1.44033	0.0215049	BaRT2v18chr5HG253760
GO:0034387	4-aminobutyrate:pyruvate transaminase activity	2	1	0.04	0.03628	MF	0.951689	1.44033	0.0215049	BaRT2v18chr2HG097690
GO:0045159	myosin II binding	2	1	0.04	0.03628	MF	0.951689	1.44033	0.0215049	BaRT2v18chr2HG095840
GO:0046408	chlorophyll synthetase activity	2	1	0.04	0.03628	MF	0.951689	1.44033	0.0215049	BaRT2v18chr7HG381210
GO:0047305	(R)-3-amino-2-methylpropionate-pyruvate transaminase activity	2	1	0.04	0.03628	MF	0.951689	1.44033	0.0215049	BaRT2v18chr1HG034570
GO:0047780	citrate dehydratase activity	2	1	0.04	0.03628	MF	0.951689	1.44033	0.0215049	BaRT2v18chr6HG326520
GO:0051920	peroxiredoxin activity	2	1	0.04	0.03628	MF	0.951689	1.44033	0.0215049	BaRT2v18chr4HG212800
GO:0102351	gamma-aminobutyrate transaminase (glyoxylate dependent) activity	2	1	0.04	0.03628	MF	0.951689	1.44033	0.0215049	BaRT2v18chr2HG097690
GO:0140824	thioredoxin-dependent peroxiredoxin activity	2	1	0.04	0.03628	MF	0.951689	1.44033	0.0215049	BaRT2v18chr4HG212800
GO:0010075	regulation of meristem growth	16	2	0.3	0.0363	BP	0.951689	1.44009	0.0215049	BaRT2v18chr3HG122880;BaRT2v18chr3HG128430
GO:0019320	hexose catabolic process	16	2	0.3	0.0363	BP	0.951689	1.44009	0.0215049	BaRT2v18chr2HG066930;BaRT2v18chr4HG196780
GO:0030091	protein repair	16	2	0.3	0.0363	BP	0.951689	1.44009	0.0215049	BaRT2v18chr3HG136270;BaRT2v18chr4HG187130
GO:0009141	nucleoside triphosphate metabolic process	163	7	3.1	0.03647	BP	0.951689	1.43806	0.0215049	BaRT2v18chr2HG087670;BaRT2v18chr3HG146340;BaRT2v18chr3HG159120;BaRT2v18chr3HG159140;BaRT2v18chr3HG171300;BaRT2v18chr4HG196780;BaRT2v18chr5HG228790
GO:0009503	thylakoid light-harvesting complex	2	1	0.04	0.03766	CC	0.951689	1.42412	0.0215049	BaRT2v18chr4HG183170
GO:0009515	granal stacked thylakoid	2	1	0.04	0.03766	CC	0.951689	1.42412	0.0215049	BaRT2v18chr5HG229540
GO:0009517	PSII associated light-harvesting complex II	2	1	0.04	0.03766	CC	0.951689	1.42412	0.0215049	BaRT2v18chr4HG183170
GO:0009542	granum	2	1	0.04	0.03766	CC	0.951689	1.42412	0.0215049	BaRT2v18chr5HG229540
GO:0030076	light-harvesting complex	2	1	0.04	0.03766	CC	0.951689	1.42412	0.0215049	BaRT2v18chr4HG183170
GO:0030891	VCB complex	2	1	0.04	0.03766	CC	0.951689	1.42412	0.0215049	BaRT2v18chr6HG323570
GO:0070274	RES complex	2	1	0.04	0.03766	CC	0.951689	1.42412	0.0215049	BaRT2v18chr7HG361250
GO:0000050	urea cycle	2	1	0.04	0.03768	BP	0.951689	1.42389	0.0215049	BaRT2v18chr2HG052490
GO:0001112	DNA-templated transcription open complex formation	2	1	0.04	0.03768	BP	0.951689	1.42389	0.0215049	BaRT2v18chr3HG171320
GO:0001113	transcription open complex formation at RNA polymerase II promoter	2	1	0.04	0.03768	BP	0.951689	1.42389	0.0215049	BaRT2v18chr3HG171320
GO:0001120	protein-DNA complex remodeling	2	1	0.04	0.03768	BP	0.951689	1.42389	0.0215049	BaRT2v18chr3HG171320
GO:0001894	tissue homeostasis	2	1	0.04	0.03768	BP	0.951689	1.42389	0.0215049	BaRT2v18chr3HG122880
GO:0005997	xylulose metabolic process	2	1	0.04	0.03768	BP	0.951689	1.42389	0.0215049	BaRT2v18chr2HG090670
GO:0006003	fructose 2,6-bisphosphate metabolic process	2	1	0.04	0.03768	BP	0.951689	1.42389	0.0215049	BaRT2v18chr1HG012100
GO:0006007	glucose catabolic process	2	1	0.04	0.03768	BP	0.951689	1.42389	0.0215049	BaRT2v18chr4HG196780
GO:0007639	homeostasis of number of meristem cells	2	1	0.04	0.03768	BP	0.951689	1.42389	0.0215049	BaRT2v18chr3HG122880
GO:0009448	gamma-aminobutyric acid metabolic process	2	1	0.04	0.03768	BP	0.951689	1.42389	0.0215049	BaRT2v18chr2HG097690
GO:0009953	dorsal/ventral pattern formation	2	1	0.04	0.03768	BP	0.951689	1.42389	0.0215049	BaRT2v18chr3HG128430
GO:0010028	xanthophyll cycle	2	1	0.04	0.03768	BP	0.951689	1.42389	0.0215049	BaRT2v18chr4HG174610
GO:0010072	primary shoot apical meristem specification	2	1	0.04	0.03768	BP	0.951689	1.42389	0.0215049	BaRT2v18chr3HG128430
GO:0010110	regulation of photosynthesis, dark reaction	2	1	0.04	0.03768	BP	0.951689	1.42389	0.0215049	BaRT2v18chr2HG052370
GO:0010258	NADH dehydrogenase complex (plastoquinone) assembly	2	1	0.04	0.03768	BP	0.951689	1.42389	0.0215049	BaRT2v18chr1HG022840
GO:0015882	L-ascorbic acid transmembrane transport	2	1	0.04	0.03768	BP	0.951689	1.42389	0.0215049	BaRT2v18chr4HG174610
GO:0034367	protein-containing complex remodeling	2	1	0.04	0.03768	BP	0.951689	1.42389	0.0215049	BaRT2v18chr3HG171320
GO:0035964	COPI-coated vesicle budding	2	1	0.04	0.03768	BP	0.951689	1.42389	0.0215049	BaRT2v18chr1HG023290
GO:0046864	isoprenoid transport	2	1	0.04	0.03768	BP	0.951689	1.42389	0.0215049	BaRT2v18chr4HG185280
GO:0046865	terpenoid transport	2	1	0.04	0.03768	BP	0.951689	1.42389	0.0215049	BaRT2v18chr4HG185280
GO:0048200	Golgi transport vesicle coating	2	1	0.04	0.03768	BP	0.951689	1.42389	0.0215049	BaRT2v18chr1HG023290
GO:0048205	COPI coating of Golgi vesicle	2	1	0.04	0.03768	BP	0.951689	1.42389	0.0215049	BaRT2v18chr1HG023290
GO:0048262	determination of dorsal/ventral asymmetry	2	1	0.04	0.03768	BP	0.951689	1.42389	0.0215049	BaRT2v18chr3HG128430
GO:0048873	homeostasis of number of cells within a tissue	2	1	0.04	0.03768	BP	0.951689	1.42389	0.0215049	BaRT2v18chr3HG122880
GO:0050730	regulation of peptidyl-tyrosine phosphorylation	2	1	0.04	0.03768	BP	0.951689	1.42389	0.0215049	BaRT2v18chr3HG121300
GO:0050732	negative regulation of peptidyl-tyrosine phosphorylation	2	1	0.04	0.03768	BP	0.951689	1.42389	0.0215049	BaRT2v18chr3HG121300
GO:0070813	hydrogen sulfide metabolic process	2	1	0.04	0.03768	BP	0.951689	1.42389	0.0215049	BaRT2v18chr4HG207840
GO:0070814	hydrogen sulfide biosynthetic process	2	1	0.04	0.03768	BP	0.951689	1.42389	0.0215049	BaRT2v18chr4HG207840
GO:0071230	cellular response to amino acid stimulus	2	1	0.04	0.03768	BP	0.951689	1.42389	0.0215049	BaRT2v18chr5HG239790
GO:0080060	integument development	2	1	0.04	0.03768	BP	0.951689	1.42389	0.0215049	BaRT2v18chr3HG128430
GO:0080152	regulation of reductive pentose-phosphate cycle	2	1	0.04	0.03768	BP	0.951689	1.42389	0.0215049	BaRT2v18chr2HG052370
GO:0080153	negative regulation of reductive pentose-phosphate cycle	2	1	0.04	0.03768	BP	0.951689	1.42389	0.0215049	BaRT2v18chr2HG052370
GO:0080168	abscisic acid transport	2	1	0.04	0.03768	BP	0.951689	1.42389	0.0215049	BaRT2v18chr4HG185280
GO:0004435	phosphatidylinositol phospholipase C activity	17	2	0.31	0.03792	MF	0.952811	1.42113	0.0209931	BaRT2v18chr5HG240500;BaRT2v18chr5HG259480
GO:0051246	regulation of protein metabolic process	684	20	13.01	0.03794	BP	0.952811	1.4209	0.0209931	BaRT2v18chr1HG009640;BaRT2v18chr1HG032560;BaRT2v18chr1HG033390;BaRT2v18chr2HG067110;BaRT2v18chr3HG117320;BaRT2v18chr3HG121300;BaRT2v18chr3HG134340;BaRT2v18chr3HG162790;BaRT2v18chr4HG182290;BaRT2v18chr4HG193120;BaRT2v18chr4HG212690;BaRT2v18chr4HG218450;BaRT2v18chr4HG218460;BaRT2v18chr5HG239790;BaRT2v18chr5HG248830;BaRT2v18chr5HG276580;BaRT2v18chr6HG315330;BaRT2v18chr6HG328000;BaRT2v18chr7HG340470;…
GO:0022412	cellular process involved in reproduction in multicellular organism	67	4	1.27	0.03863	BP	0.967392	1.41308	0.0143977	BaRT2v18chr2HG051100;BaRT2v18chr2HG095840;BaRT2v18chr2HG104800;BaRT2v18chr3HG130530
GO:0005975	carbohydrate metabolic process	1083	29	20.6	0.03932	BP	0.981889	1.40539	0.00793749	BaRT2v18chr1HG012100;BaRT2v18chr1HG023590;BaRT2v18chr1HG030620;BaRT2v18chr1HG031510;BaRT2v18chr1HG044090;BaRT2v18chr2HG052370;BaRT2v18chr2HG058660;BaRT2v18chr2HG059950;BaRT2v18chr2HG066930;BaRT2v18chr2HG087670;BaRT2v18chr2HG090670;BaRT2v18chr3HG132130;BaRT2v18chr3HG159120;BaRT2v18chr3HG159140;BaRT2v18chr4HG196040;BaRT2v18chr4HG196780;BaRT2v18chr4HG207040;BaRT2v18chr4HG216530;BaRT2v18chr5HG228790;…
GO:0034308	primary alcohol metabolic process	40	3	0.76	0.04012	BP	0.999045	1.39664	0.000415164	BaRT2v18chr2HG083870;BaRT2v18chr4HG187130;BaRT2v18chr6HG290660
GO:0009117	nucleotide metabolic process	356	12	6.77	0.04026	BP	0.999715	1.39513	0.000123962	BaRT2v18chr2HG055630;BaRT2v18chr2HG087670;BaRT2v18chr3HG146340;BaRT2v18chr3HG159120;BaRT2v18chr3HG159140;BaRT2v18chr3HG171300;BaRT2v18chr4HG187130;BaRT2v18chr4HG196780;BaRT2v18chr4HG217300;BaRT2v18chr5HG228790;BaRT2v18chr6HG290660;BaRT2v18chr7HG349420
GO:0006901	vesicle coating	17	2	0.32	0.04063	BP	0.999902	1.39115	4.24664255118335e-05	BaRT2v18chr1HG023290;BaRT2v18chr5HG247110
GO:0009789	positive regulation of abscisic acid-activated signaling pathway	17	2	0.32	0.04063	BP	0.999902	1.39115	4.24664255118335e-05	BaRT2v18chr1HG037650;BaRT2v18chr6HG320060
GO:0046417	chorismate metabolic process	17	2	0.32	0.04063	BP	0.999902	1.39115	4.24664255118335e-05	BaRT2v18chr1HG026080;BaRT2v18chr6HG315680
GO:0098771	inorganic ion homeostasis	167	7	3.18	0.04072	BP	0.999902	1.39019	4.24664255118335e-05	BaRT2v18chr1HG046110;BaRT2v18chr2HG060360;BaRT2v18chr2HG094200;BaRT2v18chr4HG176780;BaRT2v18chr4HG177050;BaRT2v18chr7HG351250;BaRT2v18chr7HG351290
GO:1901615	organic hydroxy compound metabolic process	279	10	5.31	0.04129	BP	1	1.38416	0	BaRT2v18chr2HG054330;BaRT2v18chr2HG083870;BaRT2v18chr4HG187130;BaRT2v18chr4HG217300;BaRT2v18chr5HG224120;BaRT2v18chr6HG290660;BaRT2v18chr6HG326520;BaRT2v18chr7HG351250;BaRT2v18chr7HG367210;BaRT2v18chr7HG381210
GO:0051656	establishment of organelle localization	100	5	1.9	0.04207	BP	1	1.37603	0	BaRT2v18chr1HG023290;BaRT2v18chr1HG040830;BaRT2v18chr1HG046680;BaRT2v18chr5HG247110;BaRT2v18chr7HG366710
GO:0009965	leaf morphogenesis	41	3	0.78	0.0427	BP	1	1.36957	0	BaRT2v18chr1HG029990;BaRT2v18chr3HG128430;BaRT2v18chr6HG315330
GO:2000070	regulation of response to water deprivation	41	3	0.78	0.0427	BP	1	1.36957	0	BaRT2v18chr1HG037650;BaRT2v18chr1HG040300;BaRT2v18chr4HG184850
GO:0005216	monoatomic ion channel activity	140	6	2.56	0.04408	MF	1	1.35576	0	BaRT2v18chr1HG040300;BaRT2v18chr2HG104800;BaRT2v18chr3HG138940;BaRT2v18chr5HG228560;BaRT2v18chr5HG233420;BaRT2v18chr5HG266330
GO:0048638	regulation of developmental growth	70	4	1.33	0.04425	BP	1	1.35409	0	BaRT2v18chr3HG121300;BaRT2v18chr3HG122880;BaRT2v18chr3HG128430;BaRT2v18chr4HG211070
GO:0009205	purine ribonucleoside triphosphate metabolic process	135	6	2.57	0.04431	BP	1	1.3535	0	BaRT2v18chr2HG087670;BaRT2v18chr3HG146340;BaRT2v18chr3HG159120;BaRT2v18chr3HG159140;BaRT2v18chr4HG196780;BaRT2v18chr5HG228790
GO:0055082	intracellular chemical homeostasis	135	6	2.57	0.04431	BP	1	1.3535	0	BaRT2v18chr1HG046110;BaRT2v18chr2HG060360;BaRT2v18chr2HG094200;BaRT2v18chr4HG177050;BaRT2v18chr7HG351250;BaRT2v18chr7HG351290
GO:0006526	arginine biosynthetic process	18	2	0.34	0.04515	BP	1	1.34534	0	BaRT2v18chr1HG007470;BaRT2v18chr2HG097040
GO:0006833	water transport	42	3	0.8	0.04536	BP	1	1.34333	0	BaRT2v18chr2HG092340;BaRT2v18chr2HG096200;BaRT2v18chr3HG130970
GO:0042044	fluid transport	42	3	0.8	0.04536	BP	1	1.34333	0	BaRT2v18chr2HG092340;BaRT2v18chr2HG096200;BaRT2v18chr3HG130970
GO:0009144	purine nucleoside triphosphate metabolic process	136	6	2.59	0.04564	BP	1	1.34065	0	BaRT2v18chr2HG087670;BaRT2v18chr3HG146340;BaRT2v18chr3HG159120;BaRT2v18chr3HG159140;BaRT2v18chr4HG196780;BaRT2v18chr5HG228790
GO:0048856	anatomical structure development	1607	40	30.56	0.04664	BP	1	1.33124	0	BaRT2v18chr1HG007470;BaRT2v18chr1HG029990;BaRT2v18chr1HG035980;BaRT2v18chr1HG036160;BaRT2v18chr1HG040820;BaRT2v18chr1HG046880;BaRT2v18chr2HG049520;BaRT2v18chr2HG050270;BaRT2v18chr2HG051100;BaRT2v18chr2HG094200;BaRT2v18chr2HG095840;BaRT2v18chr2HG104800;BaRT2v18chr2HG105190;BaRT2v18chr3HG116530;BaRT2v18chr3HG121300;BaRT2v18chr3HG122880;BaRT2v18chr3HG128430;BaRT2v18chr3HG130530;BaRT2v18chr3HG132970;…
GO:0006163	purine nucleotide metabolic process	286	10	5.44	0.04744	BP	1	1.32386	0	BaRT2v18chr2HG055630;BaRT2v18chr2HG087670;BaRT2v18chr3HG146340;BaRT2v18chr3HG159120;BaRT2v18chr3HG159140;BaRT2v18chr4HG196780;BaRT2v18chr4HG217300;BaRT2v18chr5HG228790;BaRT2v18chr6HG290660;BaRT2v18chr7HG349420
GO:0006457	protein folding	248	9	4.72	0.04809	BP	1	1.31795	0	BaRT2v18chr3HG132130;BaRT2v18chr3HG160520;BaRT2v18chr4HG199980;BaRT2v18chr4HG220630;BaRT2v18chr6HG282740;BaRT2v18chr6HG287910;BaRT2v18chr6HG326210;BaRT2v18chr7HG342400;BaRT2v18chr7HG385510
GO:0016860	intramolecular oxidoreductase activity	75	4	1.37	0.04871	MF	1	1.31238	0	BaRT2v18chr2HG059950;BaRT2v18chr2HG094200;BaRT2v18chr4HG199980;BaRT2v18chr5HG267280
GO:0031969	chloroplast membrane	211	8	4.01	0.04903	CC	1	1.30954	0	BaRT2v18chr2HG079700;BaRT2v18chr3HG136110;BaRT2v18chr4HG174610;BaRT2v18chr4HG176780;BaRT2v18chr4HG178200;BaRT2v18chr4HG218440;BaRT2v18chr5HG224120;BaRT2v18chr5HG233420
GO:0016052	carbohydrate catabolic process	288	10	5.48	0.0493	BP	1	1.30715	0	BaRT2v18chr1HG030620;BaRT2v18chr2HG059950;BaRT2v18chr2HG066930;BaRT2v18chr2HG087670;BaRT2v18chr3HG159120;BaRT2v18chr3HG159140;BaRT2v18chr4HG196780;BaRT2v18chr4HG216530;BaRT2v18chr5HG228790;BaRT2v18chr5HG252270
GO:0042538	hyperosmotic salinity response	19	2	0.36	0.04984	BP	1	1.30242	0	BaRT2v18chr3HG146380;BaRT2v18chr7HG368970
GO:0048199	vesicle targeting, to, from or within Golgi	19	2	0.36	0.04984	BP	1	1.30242	0	BaRT2v18chr1HG023290;BaRT2v18chr5HG247110

## Sheet: SuppTab_2d
GO:0009628	response to abiotic stimulus	1022	37	19.44	0.00012	BP	0.117867	3.92082	0.928609	BaRT2v18chr1HG018190	BaRT2v18chr1HG029990	BaRT2v18chr1HG037650	BaRT2v18chr1HG040300	BaRT2v18chr1HG040820	BaRT2v18chr2HG050270	BaRT2v18chr2HG084720	BaRT2v18chr2HG095150	BaRT2v18chr3HG134340	BaRT2v18chr3HG136110	BaRT2v18chr3HG146380	BaRT2v18chr3HG146520	BaRT2v18chr3HG147790	BaRT2v18chr3HG159120	BaRT2v18chr3HG159140	BaRT2v18chr3HG162970	BaRT2v18chr3HG169920	BaRT2v18chr4HG176780	BaRT2v18chr4HG183170	BaRT2v18chr4HG184850	BaRT2v18chr4HG185280	BaRT2v18chr4HG202350	BaRT2v18chr4HG212690	BaRT2v18chr4HG216530	BaRT2v18chr4HG220630	BaRT2v18chr5HG229540	BaRT2v18chr5HG241800	BaRT2v18chr5HG278490	BaRT2v18chr6HG310700	BaRT2v18chr6HG315330	BaRT2v18chr6HG315900	BaRT2v18chr6HG320060	BaRT2v18chr7HG359290	BaRT2v18chr7HG367210	BaRT2v18chr7HG368970	BaRT2v18chr7HG375040	BaRT2v18chr7HG383260
GO:0009737	response to abscisic acid	306	16	5.82	0.00026	BP	0.1456	3.58503	0.836839	BaRT2v18chr1HG021220	BaRT2v18chr1HG035980	BaRT2v18chr1HG037650	BaRT2v18chr1HG040820	BaRT2v18chr2HG049520	BaRT2v18chr2HG105190	BaRT2v18chr3HG146520	BaRT2v18chr3HG155440	BaRT2v18chr4HG185280	BaRT2v18chr4HG201960	BaRT2v18chr5HG251840	BaRT2v18chr6HG310700	BaRT2v18chr6HG315900	BaRT2v18chr6HG320060	BaRT2v18chr6HG326520	BaRT2v18chr7HG349540
GO:0034220	monoatomic ion transmembrane transport	778	28	14.8	0.00093	BP	0.256912	3.03152	0.590215	BaRT2v18chr1HG001650	BaRT2v18chr1HG031400	BaRT2v18chr1HG040300	BaRT2v18chr2HG053040	BaRT2v18chr2HG060360	BaRT2v18chr2HG099440	BaRT2v18chr2HG104800	BaRT2v18chr3HG137630	BaRT2v18chr3HG138940	BaRT2v18chr3HG139930	BaRT2v18chr3HG146340	BaRT2v18chr4HG174610	BaRT2v18chr4HG176780	BaRT2v18chr4HG177050	BaRT2v18chr4HG178200	BaRT2v18chr4HG185280	BaRT2v18chr4HG189040	BaRT2v18chr5HG224530	BaRT2v18chr5HG228560	BaRT2v18chr5HG233420	BaRT2v18chr5HG240500	BaRT2v18chr5HG266330	BaRT2v18chr6HG306100	BaRT2v18chr6HG326210	BaRT2v18chr7HG340420	BaRT2v18chr7HG351290	BaRT2v18chr7HG363180	BaRT2v18chr7HG385510
GO:0009570	chloroplast stroma	470	21	8.93	0.00028	CC	0.1456	3.55284	0.836839	BaRT2v18chr1HG007470	BaRT2v18chr1HG029990	BaRT2v18chr2HG092940	BaRT2v18chr2HG095280	BaRT2v18chr3HG127200	BaRT2v18chr3HG152790	BaRT2v18chr3HG156140	BaRT2v18chr4HG183170	BaRT2v18chr4HG184990	BaRT2v18chr4HG187570	BaRT2v18chr4HG196030	BaRT2v18chr5HG237510	BaRT2v18chr5HG241800	BaRT2v18chr5HG274410	BaRT2v18chr6HG286070	BaRT2v18chr6HG290660	BaRT2v18chr6HG326520	BaRT2v18chr7HG342360	BaRT2v18chr7HG359290	BaRT2v18chr7HG366080	BaRT2v18chr7HG383260
response to abiotic stimulus	Pannzer annotation	GO IDs	GO terms	MLOC	HORVU	DET	Coding-Non-Coding	Splicing event	AA seq
BaRT2v18chr1HG018190	Cyanate hydratase	GO:0008824;GO:0009439;GO:0005829;GO:0016840;GO:0009440;GO:0005737;GO:0016829;GO:0006082;GO:0005622;GO:0003677;GO:0009651;GO:0016021;GO:0044281;GO:0003676;GO:0031224;GO:0006970;GO:0042802;GO:0016020;GO:0009628;GO:1901363;GO:0110165;GO:0034641;GO:0097159;GO:1901564;GO:0005515;GO:0044270;GO:0005488;GO:1901565;GO:0003824;GO:0006807;GO:0044248;GO:0006950;GO:1901575;GO:0009056;GO:0044237;GO:0071704;GO:…	cyanate hydratase activity;cyanate metabolic process;cytosol;carbon-nitrogen lyase activity;cyanate catabolic process;cytoplasm;lyase activity;organic acid metabolic process;intracellular anatomical structure;DNA binding;response to salt stress;integral component of membrane;small molecule metabolic process;nucleic acid binding;intrinsic component of membrane;response to osmotic stress;identical …	MLOC_15948.1	HORVU1Hr1G039870	#N/A	#N/A	#N/A	#N/A
BaRT2v18chr1HG029990	Protein PALE CRESS, chloroplastic	GO:0010239;GO:0009537;GO:0043621;GO:0031425;GO:0009513;GO:0019843;GO:0048366;GO:0009509;GO:0005515;GO:0048827;GO:0009507;GO:0003723;GO:0009658;GO:0009536;GO:0003676;GO:0009657;GO:0009501;GO:1901363;GO:0099402;GO:0042644;GO:0097159;GO:0048367;GO:0042646;GO:0005488;GO:0048731;GO:0009570;GO:0016874;GO:0007275;GO:0009532;GO:0003824;GO:0006397;GO:0043231;GO:0016071;GO:0043227;GO:0048856;GO:0009295;GO:…	chloroplast mRNA processing;proplastid;protein self-association;chloroplast RNA processing;etioplast;rRNA binding;leaf development;chromoplast;protein binding;phyllome development;chloroplast;RNA binding;chloroplast organization;plastid;nucleic acid binding;plastid organization;amyloplast;heterocyclic compound binding;plant organ development;chloroplast nucleoid;organic cyclic compound binding;sh…	MLOC_63445.1	HORVU1Hr1G062740	BaRT2v18chr1HG029990.3	Coding	-	MAAAAPALPTFLRPRPPPPFPSSTPPLRRRRPPPSHLRPARPAAPLSPVSAVEKAKGAAAAADEAQLEGMPSEFYDEEWQANQRERTKEWHAYRQKEEAEEEAKSSEYREIGMRMKAYPQEEVCKARVLVSSFIRAGEDVEKVIEKAAERGELTELVLMVIWNRLDVARRDDEKDAIRSLDLLYRRVETEILRSEATPAMRLLDELLNIHDGSDDDKWLKACRKHMIEVFPREDPFTMIFPPGFDMKKHDGQIKLPPQDDDVLLRVDFVREIDELLKEVQAEHDKNKLQTGYDPESVAAMLKQQEKLRTIRQVEALLELAATLKW
BaRT2v18chr1HG037650	G-box-binding factor 4;BZIP domain-containing protein	GO:0009738;GO:0003700;GO:0005634;GO:0071215;GO:0140110;GO:0043231;GO:0097306;GO:0043227;GO:0043565;GO:0009737;GO:0043229;GO:0003677;GO:0097305;GO:0043226;GO:0003676;GO:0071396;GO:0005622;GO:1901363;GO:0033993;GO:0097159;GO:0110165;GO:0009755;GO:0005488;GO:0032870;GO:0009725;GO:0071495;GO:0009719;GO:1901701;GO:0071310;GO:1901700;GO:0045893;GO:1903508;GO:1902680;GO:0051254;GO:0045935;GO:0010557;GO:…	abscisic acid-activated signaling pathway;DNA-binding transcription factor activity;nucleus;cellular response to abscisic acid stimulus;transcription regulator activity;intracellular membrane-bounded organelle;cellular response to alcohol;membrane-bounded organelle;sequence-specific DNA binding;response to abscisic acid;intracellular organelle;DNA binding;response to alcohol;organelle;nucleic aci…	MLOC_53321.1	HORVU1Hr1G074960	BaRT2v18chr1HG037650.1	Coding	-	MASSRVMAASSQPPPSGTSDLARFRSASGIGSMNMDDILRNIYGEAPPSGAGDPAPAPEPAARRTAEEVWKEISATGGLSAPAPAPPPAGGGGGEAGGAAVMTLEDFLAREDDGMVTAVEGNMAVGFPDVGAGVAGGRRRGGGAGGRARKRALMDPMDRAATQRQKRMIKNRESAARSRERKQAYIAELEAQVTQLEEEHAELLREQEEQNEKRLNELKEQAFQVVVRKKPSQDLRRTNSMEW
BaRT2v18chr1HG040300	Late embryogenesis abundant protein 3;ABA-inducible protein PHV A1;ABA inducible protein	GO:0015276;GO:1902584;GO:0005886;GO:0022834;GO:2000070;GO:0071944;GO:0022836;GO:0048584;GO:0005634;GO:0038023;GO:0034220;GO:0043231;GO:0060089;GO:0080134;GO:0043227;GO:0005216;GO:0048583;GO:0043229;GO:0015267;GO:0006811;GO:0043226;GO:0022803;GO:0048518;GO:0016020;GO:0015318;GO:0055085;GO:0005622;GO:0015075;GO:0006810;GO:0110165;GO:0022857;GO:0051234;GO:0005215;GO:0051179;GO:0050789;GO:0065007;GO:…	ligand-gated ion channel activity;positive regulation of response to water deprivation;plasma membrane;ligand-gated channel activity;regulation of response to water deprivation;cell periphery;gated channel activity;positive regulation of response to stimulus;nucleus;signaling receptor activity;ion transmembrane transport;intracellular membrane-bounded organelle;molecular transducer activity;regul…	MLOC_77777.3	HORVU4Hr1G080820	BaRT2v18chr1HG040300.2	Coding	-	MASNQNQGSYHAGETKARTEEKTGQMMGATKQKAGQTTEATKQKAGETAEATKQKTGETAEAAKQKAAEAKDKTAQTAQAAKDKTYETAQAAKERAAQGKDQTGSALGEKTEAAKQKAAETTEAAKQKAAEATEAAKQKASDTAQYTKESAVAGKDKTGSVLQQAGETVVNAVVGAKDAVANTLGMGGDNTSATKDATTGATVKDTTTTTRNH
BaRT2v18chr1HG040820	Protein-serine/threonine phosphatase	GO:0106306;GO:0006470;GO:0005829;GO:0106307;GO:0016311;GO:0005634;GO:0004722;GO:0006464;GO:0043231;GO:0004721;GO:0036211;GO:0043227;GO:0016791;GO:0043412;GO:0043229;GO:0042578;GO:0006796;GO:0043226;GO:0016788;GO:0006793;GO:0005737;GO:0140096;GO:0044267;GO:0005622;GO:0046872;GO:0019538;GO:0110165;GO:0043169;GO:0044260;GO:0016787;GO:1901564;GO:0043167;GO:0043170;GO:0006807;GO:0005488;GO:0044238;GO:…	protein serine phosphatase activity;protein dephosphorylation;cytosol;protein threonine phosphatase activity;dephosphorylation;nucleus;protein serine/threonine phosphatase activity;cellular protein modification process;intracellular membrane-bounded organelle;phosphoprotein phosphatase activity;protein modification process;membrane-bounded organelle;phosphatase activity;macromolecule modification…	MLOC_19687.1	HORVU3Hr1G067380	BaRT2v18chr1HG040820.3	Coding	-	MSDVDMKEHWDDLFTKCFQTVDDEVSGLASRLVDGEPRLEPIAAENVGSTAVAVVVCSSHVVVANCGDSRIVLSRGKEPVALSIDQKPDRKDERARIEAAGGKVIQWNGHRVSGILAMSRSIGDRYLKPYIIPKPEVTVVPRAKDDDCLILASDGLWDVVSNEEACKVARRQIQQWHKNNSVTTSSSDGGDGSTDPAAQAAADYLVRLALKKGSQDNITVIVVDLKPRRKSKNNS
BaRT2v18chr2HG050270	Peptidyl-prolyl cis-trans isomerase	GO:0003755;GO:0000413;GO:0005829;GO:0016859;GO:0018208;GO:0005634;GO:0018193;GO:0016853;GO:0043231;GO:0006464;GO:0140096;GO:0043227;GO:0036211;GO:0009506;GO:0003824;GO:0043412;GO:0055044;GO:0044267;GO:0005911;GO:0019538;GO:0070161;GO:0044260;GO:0043229;GO:1901564;GO:0043226;GO:0043170;GO:0005737;GO:0009909;GO:0030054;GO:0009630;GO:0005783;GO:0048831;GO:0005622;GO:0009629;GO:0012505;GO:0006807;GO:…	peptidyl-prolyl cis-trans isomerase activity;protein peptidyl-prolyl isomerization;cytosol;cis-trans isomerase activity;peptidyl-proline modification;nucleus;peptidyl-amino acid modification;isomerase activity;intracellular membrane-bounded organelle;cellular protein modification process;catalytic activity, acting on a protein;membrane-bounded organelle;protein modification process;plasmodesma;ca…	MLOC_54115.1	HORVU2Hr1G001350	#N/A	#N/A	#N/A	#N/A
BaRT2v18chr2HG084720	Ultraviolet-B receptor UVR8;Putative E3 ubiquitin-protein ligase HERC4;Putative regulator of chromosome condensation 1/beta-lactamase-inhibitor protein II	GO:0010224;GO:0009881;GO:0000785;GO:0009411;GO:0042803;GO:0005829;GO:0009416;GO:0042802;GO:0005694;GO:0009314;GO:0038023;GO:0005634;GO:0009628;GO:0046983;GO:0043232;GO:0060089;GO:0050896;GO:0043228;GO:0005515;GO:0009649;GO:0043231;GO:0042752;GO:0005488;GO:0043227;GO:0003682;GO:0009605;GO:0043229;GO:0050789;GO:0043226;GO:0065007;GO:0005737;GO:0005622;GO:0016021;GO:0031224;GO:0016020;GO:0110165;GO:…	response to UV-B;photoreceptor activity;chromatin;response to UV;protein homodimerization activity;cytosol;response to light stimulus;identical protein binding;chromosome;response to radiation;signaling receptor activity;nucleus;response to abiotic stimulus;protein dimerization activity;intracellular non-membrane-bounded organelle;molecular transducer activity;response to stimulus;non-membrane-bo…	MLOC_59079.2	HORVU2Hr1G076180	BaRT2v18chr2HG084720.6	Unproductive	PTC;NMD	0
BaRT2v18chr2HG095150	H15 domain-containing protein	GO:0006334;GO:0000786;GO:0003677;GO:0031497;GO:0044815;GO:0003676;GO:0006333;GO:0000785;GO:1901363;GO:0034728;GO:0032993;GO:0097159;GO:0065004;GO:0005694;GO:0005488;GO:0071824;GO:0032991;GO:0003743;GO:0006323;GO:0005634;GO:0008135;GO:0006325;GO:0043232;GO:0090079;GO:0034622;GO:0043228;GO:0045182;GO:0071103;GO:0043231;GO:0003723;GO:0065003;GO:0043227;GO:0043933;GO:0043229;GO:0051276;GO:0043226;GO:…	nucleosome assembly;nucleosome;DNA binding;chromatin assembly;DNA packaging complex;nucleic acid binding;chromatin assembly or disassembly;chromatin;heterocyclic compound binding;nucleosome organization;protein-DNA complex;organic cyclic compound binding;protein-DNA complex assembly;chromosome;binding;protein-DNA complex subunit organization;protein-containing complex;translation initiation facto…	---NA---	HORVU2Hr1G094390	BaRT2v18chr2HG095150.5	Coding	-	MPALAKPASRPAKPAAAAPKPKAAVAKPKAAAAAASHPTYFEMIKEAIAALKDRTGSSSVAIAKYVEEKHGKSLPANFKKMLSVQLRAAAAKGKLVKVKASYKLSDAAKKDSPKAKPAAKPAKDAAKPKKKAAEKPKKAVAAAGAKRKAPEKKKLVGKAKKSPAVKAKAKPKTVRSPAAKKARKVAA
BaRT2v18chr3HG134340	Cysteine proteinase inhibitor	GO:0004869;GO:0010951;GO:0005576;GO:0004866;GO:0010466;GO:0016021;GO:0061135;GO:0052548;GO:0031224;GO:0030414;GO:0045861;GO:0016020;GO:0061134;GO:0052547;GO:0110165;GO:0004857;GO:0051346;GO:0030162;GO:0030234;GO:0043086;GO:0098772;GO:0032269;GO:0051248;GO:0051336;GO:0044092;GO:0051172;GO:0032268;GO:0051246;GO:0031324;GO:0050790;GO:0048523;GO:0010605;GO:0065009;GO:0009892;GO:0048519;GO:0051171;GO:…	cysteine-type endopeptidase inhibitor activity;negative regulation of endopeptidase activity;extracellular region;endopeptidase inhibitor activity;negative regulation of peptidase activity;integral component of membrane;endopeptidase regulator activity;regulation of endopeptidase activity;intrinsic component of membrane;peptidase inhibitor activity;negative regulation of proteolysis;membrane;pept…	MLOC_72810.2	HORVU1Hr1G063320	BaRT2v18chr3HG134340.2	Coding	-	MRVAATRPVSSAPVALLAALALLFLVGSASLAIGTMASHVLGGKSENPAAANSLETDGLARFAVDEHNKRENALLEFVRVVEAKEQTVAGTLHHLTLEALEAGRKKVYEAKVWVKPWLDSKELQEFRHTGDATSFTISDLGAKRGGHEPGWRDVPVHDPVVKDAASHAVKSIQERSNSLFPYELIEIVRAKAEVVEDFAKFDIVMKLKRGTKEEKMKAEVHKNLEGAFVLNQMQPEHDESSSQ
BaRT2v18chr3HG136110	sodium-dependent phosphate transport protein 1, chloroplastic;Putative anion transporter 1, chloroplastic;MFS domain-containing protein	GO:0022857;GO:0055085;GO:0016021;GO:0005215;GO:0006810;GO:0031224;GO:0051234;GO:0016020;GO:0005315;GO:0051179;GO:0009535;GO:0015291;GO:0009416;GO:0055035;GO:0022804;GO:0009314;GO:0009534;GO:0015318;GO:0009628;GO:0031976;GO:0042651;GO:0009987;GO:0009507;GO:0050896;GO:0034357;GO:0006817;GO:0009579;GO:0015698;GO:0009536;GO:0006811;GO:0031984;GO:0006820;GO:0043231;GO:0043227;GO:0043229;GO:0043226;GO:…	transmembrane transporter activity;transmembrane transport;integral component of membrane;transporter activity;transport;intrinsic component of membrane;establishment of localization;membrane;inorganic phosphate transmembrane transporter activity;localization;chloroplast thylakoid membrane;secondary active transmembrane transporter activity;response to light stimulus;plastid thylakoid membrane;ac…	MLOC_63498.2	HORVU3Hr1G042770	BaRT2v18chr3HG136110.4	Coding	AS_3UTR	MLRLFPLSLSAQYRSGGPPPHRCFVDGGSPSQRTGPGLHANNGFGVRVRRRALRGADVQPDTPSSRRDGDKPLHADAQQGEDGGVELLDSVRKLLLEDAEPGEEEQGQFPKRWAIVFLCFSAFLLCNMDRVNMSIAIMPMSVEYGWNPQTVGLIQSSFFWGYLLTQIAGGIWADKVGGKTVLGFGVIWWSVATALTPVAAKLGLPFLLIVRAFMGIGEGVAMPAMNNILSKWVPVSERSRSLALVYSGMYLGSVTGLAFSPFLIHKFGWPSVFYSFGSLGTVWFATWATKAYSTPLEDPGISSEEKKLIISQTTSGEPVTTIPWGVILSKPPVWALIACHFCHNWGTFILLTWMPTYYNQPFLRPSLANDGDFCKCWWLDCRHTC
BaRT2v18chr3HG146380	Calcineurin B-like protein 10	GO:0005509;GO:0042538;GO:0009705;GO:0046872;GO:0006972;GO:0000325;GO:0043169;GO:0009651;GO:0005774;GO:0043167;GO:0043266;GO:0005773;GO:0005488;GO:0006970;GO:0098588;GO:0043269;GO:0031090;GO:0051049;GO:0016021;GO:0050801;GO:0031224;GO:0032879;GO:0016020;GO:0009628;GO:0043231;GO:0048878;GO:0043227;GO:0042592;GO:0005886;GO:0065008;GO:0071944;GO:0006950;GO:0043229;GO:0050896;GO:0043226;GO:0050789;GO:…	calcium ion binding;hyperosmotic salinity response;plant-type vacuole membrane;metal ion binding;hyperosmotic response;plant-type vacuole;cation binding;response to salt stress;vacuolar membrane;ion binding;regulation of potassium ion transport;vacuole;binding;response to osmotic stress;bounding membrane of organelle;regulation of ion transport;organelle membrane;regulation of transport;integral …	MLOC_60474.3	HORVU1Hr1G080820	BaRT2v18chr3HG146380.27	Unproductive	PTC;NMD	0
BaRT2v18chr3HG146520	Protein-serine/threonine phosphatase	GO:0106306;GO:0006470;GO:0005829;GO:0106307;GO:0016311;GO:0005634;GO:0004722;GO:0006464;GO:0043231;GO:0004721;GO:0036211;GO:0043227;GO:0016791;GO:0043412;GO:0043229;GO:0042578;GO:0006796;GO:0043226;GO:0016788;GO:0006793;GO:0005737;GO:0140096;GO:0044267;GO:0005622;GO:0016787;GO:0019538;GO:0110165;GO:0044260;GO:0003824;GO:1901564;GO:0043170;GO:0006807;GO:0044237;GO:0044238;GO:0071704;GO:0008152;GO:…	protein serine phosphatase activity;protein dephosphorylation;cytosol;protein threonine phosphatase activity;dephosphorylation;nucleus;protein serine/threonine phosphatase activity;cellular protein modification process;intracellular membrane-bounded organelle;phosphoprotein phosphatase activity;protein modification process;membrane-bounded organelle;phosphatase activity;macromolecule modification…	MLOC_19687.1	HORVU3Hr1G067380	BaRT2v18chr3HG146520.3	Coding	-	MAAAVFAGDGAAARGGCSAECAGGIERPPDLGSRAGDGCGKRSVYLMECVPLWGCAAARGRAAEMEDACAAVPRFAALPARMLASSRELDGIGGDFDAAELRLPAHLFGVYDGHGGSEVANYCRDKVHVVLREVLRDGRGLEELGEVGEVDVKESWEKVFGDCFQKVDDEVSGKAIRFSNGVTELRPEPIAADNVGSTAVVAIVCSSHVITANCGDSRVVLCRGKEPIALSVDHKPDRKDERARIEAAGGKVIDWNGYRVSGILAMSRSIGDRYLKPFLIPKPEVSVVPRAKDDDCLILASDGLWDVMSNEDACKVARRQILLWYKNNNDGANSDGGSEPTMNPAAKAAADCLVRLALMKGSGDNISVIVIDLKSRKKPKGKS
BaRT2v18chr3HG147790	BURP domain-containing protein;Dehydration-responsive protein RD22-like	GO:0009651;GO:0005802;GO:0003729;GO:0006970;GO:0005768;GO:0003723;GO:0098791;GO:0009628;GO:0003676;GO:0031410;GO:0006950;GO:1901363;GO:0097708;GO:0050896;GO:0097159;GO:0031982;GO:0005488;GO:0005794;GO:0031984;GO:0012505;GO:0043231;GO:0043227;GO:0043229;GO:0043226;GO:0005737;GO:0005622;GO:0110165;GO:0009651;GO:0005802;GO:0003729;GO:0006970;GO:0005768;GO:0003723;GO:0098791;GO:0009628;GO:0003676;GO:…	response to salt stress;trans-Golgi network;mRNA binding;response to osmotic stress;endosome;RNA binding;Golgi apparatus subcompartment;response to abiotic stimulus;nucleic acid binding;cytoplasmic vesicle;response to stress;heterocyclic compound binding;intracellular vesicle;response to stimulus;organic cyclic compound binding;vesicle;binding;Golgi apparatus;organelle subcompartment;endomembrane…	MLOC_19898.1	HORVU7Hr1G048820	BaRT2v18chr3HG147790.2	Coding	-	MDRLVAAGILAFLLIASVGSHAARAPGQYWESALPNTPMPSSLSQLLDTQAGGTSVNVGSGGVHVDAGHGMPGGTTVDVGKGGVGVNVKPGSAKPGGTTVGVGKGGVGVNVKPGYGKPGGTTVGVGKGGVDVNVKPGSAKPSGTGTTVGVGKGGVDVNVKPGSGKPSGTGTTVGVGKGGVDVNVKPGYGKPGGSGTTVGVGKGGVGVNVRPGGGTTVGVGKGGVGVNVRPGYGKPGGKPRGKPVHVNVSPFIYNYAATETQLHDDPSAALFFLEKDLHAGKKMSVHFMATPGAGGKFLPRSEADAIPFSSEKAPEILSRFSVAPDSAEAAEMKQTLRECEAAAGKGEKKSCATSLESMVDFATSSLGTSHVRAVSTVVGNGKEGSPEQEYTMTGVKRAA…
BaRT2v18chr3HG159120	Fructose-bisphosphate aldolase;Fructose-bisphosphate aldolase, cytoplasmic isozyme	GO:0004332;GO:0006096;GO:0005829;GO:0016832;GO:0006757;GO:0005737;GO:0046031;GO:0016830;GO:0005622;GO:0009179;GO:0016829;GO:0110165;GO:0009135;GO:0003824;GO:0009185;GO:0006165;GO:0046939;GO:0009132;GO:0006090;GO:0016052;GO:0009150;GO:0006163;GO:0032787;GO:0072521;GO:0009259;GO:0019693;GO:0046034;GO:0009117;GO:0006753;GO:1901575;GO:0009056;GO:0055086;GO:0006091;GO:0005975;GO:0019637;GO:1901135;GO:…	fructose-bisphosphate aldolase activity;glycolytic process;cytosol;aldehyde-lyase activity;ATP generation from ADP;cytoplasm;ADP metabolic process;carbon-carbon lyase activity;intracellular anatomical structure;purine ribonucleoside diphosphate metabolic process;lyase activity;cellular anatomical entity;purine nucleoside diphosphate metabolic process;catalytic activity;ribonucleoside diphosphate …	MLOC_73299.1	HORVU3Hr1G088540	BaRT2v18chr3HG159120.1	Coding	-	MSAYCGKYKDELIKNAAYIGTPGKGILAADESTGTIGKRFASINVENVEDNRRALRELLFCTPGALQYLSGVILFEETLYQSTKGGKPFVDILKEGNVLPGIKVDKGTIELAGTNGETTTQGFDDLGKRCAKYYEAGARFAKWRAVLKIGATEPSQLSIDQNAQGLARYAIICQENGLVPIVEPEILVDGPHDIDRCAYVTEIVLAACYKALNDQHVLLEGTLLKPNMVTPGSDAKKVTPEVIAEYTVRTLQRTVPAAVPAIVFLSGGQSEEEATLNLNAMNKLQTKKPWNLSFSFGRALQQSTLKAWSGKTENEEKARAAFLVRCKANSEATLGTYKGDATLGEGASESLHVKDYKY
BaRT2v18chr3HG159140	Fructose-bisphosphate aldolase, cytoplasmic isozyme;Fructose-bisphosphate aldolase	GO:0004332;GO:0006096;GO:0005829;GO:0016832;GO:0006757;GO:0005737;GO:0046031;GO:0016830;GO:0005622;GO:0009179;GO:0016829;GO:0110165;GO:0009135;GO:0003824;GO:0009185;GO:0006165;GO:0046939;GO:0009132;GO:0006090;GO:0016052;GO:0009150;GO:0006163;GO:0032787;GO:0072521;GO:0009259;GO:0019693;GO:0046034;GO:0009117;GO:0006753;GO:1901575;GO:0009056;GO:0055086;GO:0006091;GO:0005975;GO:0019637;GO:1901135;GO:…	fructose-bisphosphate aldolase activity;glycolytic process;cytosol;aldehyde-lyase activity;ATP generation from ADP;cytoplasm;ADP metabolic process;carbon-carbon lyase activity;intracellular anatomical structure;purine ribonucleoside diphosphate metabolic process;lyase activity;cellular anatomical entity;purine nucleoside diphosphate metabolic process;catalytic activity;ribonucleoside diphosphate …	MLOC_14013.2	HORVU3Hr1G088570	BaRT2v18chr3HG159140.3	Coding	-	MSAYCGKYKDELIKNAAYIGTPGKGILAADESTGTIGKRFASINVENVEDNRRALRELLFCTPGALQYLSGVILFEETLYQSTKGGKPFVDILKEGNVLPGIKVDKGTVELAGTNGETTTQGFDDLGKRCAKYYEAGARFAKWRAVLKIGPTEPSQLSINQNAQGLARYAIICQENGLVPIVEPEILVDGPHDIDRCAYVTEMVLAACYKALNDQHVLLEGTLLKPNMVTPGSDAKKVTPEVIAEYTVRTLQRTVPAAVPAIVFLSGGQSEEEATLNLNAMNKLQTKKPWNLSFSFGRALQQSTLKAWSGKAENEEKARKAFLVRCKANSEATLGTYKGDATLGEGASESLHVKDYKY
BaRT2v18chr3HG162970	Glycine-rich RNA-binding protein 3, mitochondrial;glycine-rich RNA-binding protein 3, mitochondrial-like;Glycine-rich RNA-binding protein 7;Glycine-rich protein2;RRM domain-containing protein;glycine-rich RNA-binding protein blt801	GO:0003723;GO:0080156;GO:0005739;GO:0003676;GO:1900864;GO:0043231;GO:1901363;GO:0016554;GO:0043227;GO:0097159;GO:0000959;GO:0005689;GO:0005488;GO:0016556;GO:0043229;GO:0016553;GO:0003697;GO:0043226;GO:0005507;GO:0016071;GO:0005681;GO:0043621;GO:0009409;GO:0005737;GO:0009451;GO:0003729;GO:0005730;GO:0042803;GO:0009266;GO:0005829;GO:0042802;GO:0009628;GO:0005622;GO:0046914;GO:0048026;GO:0031981;GO:…	RNA binding;mitochondrial mRNA modification;mitochondrion;nucleic acid binding;mitochondrial RNA modification;intracellular membrane-bounded organelle;heterocyclic compound binding;cytidine to uridine editing;membrane-bounded organelle;organic cyclic compound binding;mitochondrial RNA metabolic process;U12-type spliceosomal complex;binding;mRNA modification;intracellular organelle;base conversion…	MLOC_47469.1	HORVU3Hr1G013300	BaRT2v18chr3HG162970.10	Coding	-	MALANKLGGLLKKATSSNPTLYQAIRCMSSSKLFVGGLSYTTDEGSLRDAFSHYGEIIDAKIIVDRDTGRSRGFGFITYAAEEQASSAIMALDGKDLHGRNLRVSAATERTSGFRNDGGRGFGGGGYGGGSYGGGGYGGNFAPAGGDNFAAGNFGSDSGFGGNPAGNHGAPAGSTGGDEFSLGTPGSSFESPKNGDDMDDLFKDDEPDKYASKNV
BaRT2v18chr3HG169920	Glycosyltransferase;Anthocyanidin 3-O-glucosyltransferase	GO:0008194;GO:0080167;GO:0043231;GO:0016757;GO:0009718;GO:0043227;GO:0016740;GO:0046283;GO:0043229;GO:0047213;GO:0009813;GO:0043226;GO:0035251;GO:0009812;GO:0005622;GO:0046527;GO:0009628;GO:0110165;GO:0080043;GO:0046148;GO:0003824;GO:0042440;GO:0016758;GO:0050896;GO:1901576;GO:0009058;GO:0071704;GO:0008152	UDP-glycosyltransferase activity;response to karrikin;intracellular membrane-bounded organelle;transferase activity, transferring glycosyl groups;anthocyanin-containing compound biosynthetic process;membrane-bounded organelle;transferase activity;anthocyanin-containing compound metabolic process;intracellular organelle;anthocyanidin 3-O-glucosyltransferase activity;flavonoid biosynthetic process;…	MLOC_71959.6	HORVU7Hr1G031800	BaRT2v18chr3HG169920.1	Coding	-	MAAVPHVVVITFPFASHAVKLFRLARALAAAVPAATFSFLSTAGSIAQLQEKNQENALEPNLRFVEVPDGLVSPSSGGAGTTPPPNHMARLGLFLAAAEAGGVRVALQTARAAAGGARVTCVVGDAFVWMAAEAAAAVGAPWVPVWTGGPSALLAHLQGDALRDDIGDKAASRADDVLTAHPGLGSYRVRDLPDGCVFGDMHLPIVALFRRVADQLHVPGAATAVALNTFPGLLPDDVTAALAAELPEVLPIGPFHLLPVPGDDNDVADPHGCLAWLDGHAARAVAYASFGTVVTAVVGGQEELRELAAGLEASGAPFLWSLPKEYWPLLPPGFLDLDRAKVVPWAPQAAVLRHASAGAFVTHAGWASVLEGVAGGVPMACRPFFSDQRMNARMVVHVW…
BaRT2v18chr4HG176780	Magnesium transporter	GO:0030001;GO:0046873;GO:0009941;GO:0010117;GO:0015095;GO:0009526;GO:1903830;GO:0022890;GO:0009507;GO:0015693;GO:0008324;GO:0009536;GO:0010960;GO:0015318;GO:0031967;GO:0010027;GO:0015075;GO:0031975;GO:0009668;GO:0022857;GO:0043231;GO:0006811;GO:0005215;GO:0043227;GO:0006812;GO:0016021;GO:0009657;GO:0031224;GO:0006810;GO:0043229;GO:0051234;GO:0043226;GO:0051179;GO:0005737;GO:0072507;GO:0016020;GO:…	metal ion transport;metal ion transmembrane transporter activity;chloroplast envelope;photoprotection;magnesium ion transmembrane transporter activity;plastid envelope;magnesium ion transmembrane transport;inorganic cation transmembrane transporter activity;chloroplast;magnesium ion transport;cation transmembrane transporter activity;plastid;magnesium ion homeostasis;inorganic molecular entity tr…	MLOC_58755.2	HORVU7Hr1G113400	BaRT2v18chr4HG176780.8	Coding	-	MASVSCSPCSTQAARHLLPLPLQLQLVRRLRRLPLPQLGLSSPARRGVPLPRAAEGAHGRAAAKEEDEVEEDDGARGTEGAGAARGSGRFAADYISLGIREPVYEFKSRVGMLVGWHAFRKLGMVVEVKANGSVSTEKISRRQLLKSSGLRLRDTRSVDPSLWLMNSMPSLLVREQAILLNLGSLRAIAMHERVLIFNYNSPGGKAFLELLRPRLNPRNINGGPAMPFQLEVVEAALLSRIQRLEQRLMHVEPRVAALLEVLPNRLTGDVLEQLRLSKQSLVELGSRAGDLKQMLIDLLEDPHEIRRICIMGRNCTLDKVSDDMECSVPLEKHIAEEEEEEIEMLLENYLQRCESCHGQAERLLDSAREMEDSIAVNLSSRRLEVSRVELLLQVGTFCV…
BaRT2v18chr4HG183170	Chlorophyll a-b binding protein, chloroplastic	GO:0009765;GO:0016168;GO:0009522;GO:0019684;GO:0009523;GO:0046906;GO:0018298;GO:0009521;GO:1901363;GO:0009535;GO:0015979;GO:0097159;GO:0055035;GO:0006091;GO:0005488;GO:0009534;GO:0006464;GO:0046872;GO:0031976;GO:0036211;GO:0043169;GO:0042651;GO:0043412;GO:0043167;GO:0034357;GO:0009768;GO:0009579;GO:0044267;GO:0031984;GO:0019538;GO:0009507;GO:0009416;GO:0009536;GO:0009314;GO:0098796;GO:0044260;GO:…	photosynthesis, light harvesting;chlorophyll binding;photosystem I;photosynthesis, light reaction;photosystem II;tetrapyrrole binding;protein-chromophore linkage;photosystem;heterocyclic compound binding;chloroplast thylakoid membrane;photosynthesis;organic cyclic compound binding;plastid thylakoid membrane;generation of precursor metabolites and energy;binding;chloroplast thylakoid;cellular prot…	MLOC_57061.2	HORVU4Hr1G015260	BaRT2v18chr4HG183170.4	Unproductive	PTC;NMD	0
BaRT2v18chr4HG184850	NAC domain-containing protein;NAC1 transcription factor	GO:1901002;GO:0003677;GO:0005634;GO:1901000;GO:0003676;GO:0043231;GO:0047484;GO:1901363;GO:0043227;GO:0006355;GO:0097159;GO:0043229;GO:1903506;GO:0005488;GO:0043226;GO:2001141;GO:0005622;GO:0043565;GO:0051252;GO:0005515;GO:0110165;GO:0019219;GO:2000112;GO:0010556;GO:0031326;GO:0009889;GO:0010468;GO:0051171;GO:0080090;GO:0031323;GO:0060255;GO:0019222;GO:0050794;GO:0050789;GO:0065007;GO:0048584;GO:…	positive regulation of response to salt stress;DNA binding;nucleus;regulation of response to salt stress;nucleic acid binding;intracellular membrane-bounded organelle;regulation of response to osmotic stress;heterocyclic compound binding;membrane-bounded organelle;regulation of transcription, DNA-templated;organic cyclic compound binding;intracellular organelle;regulation of nucleic acid-template…	MLOC_8116.1	HORVU4Hr1G017430	#N/A	#N/A	#N/A	#N/A
BaRT2v18chr4HG185280	Transporter, ABC superfamily (Breast cancer resistance protein);ATPase, coupled to transmembrane movement of substance;ABC transporter domain-containing protein	GO:0042626;GO:0080168;GO:0016021;GO:0015399;GO:0055085;GO:0031224;GO:0022804;GO:0010496;GO:0016020;GO:0016887;GO:0046864;GO:0005886;GO:0017111;GO:0046865;GO:0071944;GO:0016462;GO:0006810;GO:0110165;GO:0016818;GO:0051234;GO:0016817;GO:0051179;GO:0022857;GO:0048581;GO:0005215;GO:0009738;GO:0005524;GO:0071215;GO:0032559;GO:0048580;GO:0030554;GO:0097306;GO:0035639;GO:0009737;GO:0032555;GO:0009409;GO:…	ATPase-coupled transmembrane transporter activity;abscisic acid transport;integral component of membrane;primary active transmembrane transporter activity;transmembrane transport;intrinsic component of membrane;active transmembrane transporter activity;intercellular transport;membrane;ATPase activity;isoprenoid transport;plasma membrane;nucleoside-triphosphatase activity;terpenoid transport;cell …	MLOC_68988.1	HORVU7Hr1G090350	BaRT2v18chr4HG185280.4	Coding	-	MPPNGQSVHGGGGLVSPATAAPAPPSKMDCFLTSVCTPLNLQFIDVAYRVKVERTAKEPPGRISHSGGGGGGGAAGGLSASVEERTILKGITGEARPGEVLAVLGPSGSGKSTLLSILGGRLAGRYSGTVLTGGRAPCRAVQRRTGFVAQDDILHPHLTVRETLAFCAMLRLPTSAPTSAKLAAADAVIAELGLGTCADTIVGNAFVRGVSGGERKRVSIGHELLVNPSLLVLDEPTSGLDSTAASRLVATLSALARKGRTVVLSVHQPSSRVYRAFDSVLLLSEGSCMYHGPGRDAMDYFASVGFAPGFHVNPADFMLDLANGFAQAEYSDRAAEGGSVKQSLVASYGRVLAPKVKAAIATGAHTDDGHGHAAEQPLESCSGCTSWTNQFAILLRRSL…
BaRT2v18chr4HG202350	Serine/arginine-rich splicing factor SR45a;RNA recognition motif family protein, expressed;RRM domain-containing protein	GO:0003723;GO:0043484;GO:0005681;GO:0009644;GO:0003676;GO:0140513;GO:0009642;GO:1901363;GO:1990904;GO:0048026;GO:0097159;GO:0005634;GO:0050685;GO:0005488;GO:0032991;GO:0033120;GO:0043231;GO:1903313;GO:0043227;GO:0048024;GO:0043229;GO:0009416;GO:0043226;GO:0009314;GO:0005622;GO:0050684;GO:0016021;GO:1903311;GO:0031224;GO:0009628;GO:0016020;GO:0010628;GO:0110165;GO:0051254;GO:0045935;GO:0051173;GO:…	RNA binding;regulation of RNA splicing;spliceosomal complex;response to high light intensity;nucleic acid binding;nuclear protein-containing complex;response to light intensity;heterocyclic compound binding;ribonucleoprotein complex;positive regulation of mRNA splicing, via spliceosome;organic cyclic compound binding;nucleus;positive regulation of mRNA processing;binding;protein-containing comple…	MLOC_18525.6	HORVU4Hr1G060940	BaRT2v18chr4HG202350.8	Unproductive	PTC;NMD	0
BaRT2v18chr4HG212690	MADS-box protein JOINTLESS-like isoform X2;MADS-box protein SVP;MADS-transcription factor 68;MADS-box transcription factor 47;K-box domain-containing protein;MADS box transcription factor;MADS-box protein JOINTLESS	GO:0000977;GO:0045944;GO:0005634;GO:0000976;GO:0045893;GO:0043231;GO:0001067;GO:1903508;GO:0043227;GO:1990837;GO:1902680;GO:0043229;GO:0003690;GO:0051254;GO:0043226;GO:0045935;GO:0046983;GO:0005622;GO:0010557;GO:0043565;GO:0000785;GO:0031328;GO:0005515;GO:0005694;GO:0009891;GO:0003700;GO:0043232;GO:0051173;GO:0140110;GO:0043228;GO:0010604;GO:0003677;GO:0110165;GO:0031325;GO:0003676;GO:0009893;GO:…	RNA polymerase II transcription regulatory region sequence-specific DNA binding;positive regulation of transcription by RNA polymerase II;nucleus;transcription regulatory region sequence-specific DNA binding;positive regulation of transcription, DNA-templated;intracellular membrane-bounded organelle;regulatory region nucleic acid binding;positive regulation of nucleic acid-templated transcription…	MLOC_65843.1	HORVU4Hr1G077850	BaRT2v18chr4HG212690.5	Coding	AS_5UTR	MAGKRERIAIRRIENLAARQVTFSKRRRGLFKKAEELSILCDAEVGLAVFSATGKLFQFASSSMNQIIDRYNSHSKILKKVDEPSQLDLHEDSNCARLRDELAEASLWLQQMRGEELQSLNVQQLQALEKSLESGLSSVLKTKSQKIMDQISELEKKRVQLIEENARLKEQASKMEMQVAADPLVVVYDEGQSSESVTNTSYPRPPLDTEDSSDTSLRLGLSLFNSK
BaRT2v18chr4HG216530	Beta-amylase	GO:0102229;GO:0000272;GO:0016161;GO:0005976;GO:0016160;GO:0016052;GO:0004553;GO:0009057;GO:0016798;GO:1901575;GO:0009056;GO:0016787;GO:0005975;GO:0003824;GO:0043170;GO:0044238;GO:0071704;GO:0008152;GO:0102229;GO:0000272;GO:0009507;GO:0016161;GO:0005976;GO:0009536;GO:0016160;GO:0016052;GO:0000439;GO:0004553;GO:0009057;GO:0043231;GO:0016798;GO:1901575;GO:0043227;GO:0009056;GO:0016787;GO:0090575;GO:…	amylopectin maltohydrolase activity;polysaccharide catabolic process;beta-amylase activity;polysaccharide metabolic process;amylase activity;carbohydrate catabolic process;hydrolase activity, hydrolyzing O-glycosyl compounds;macromolecule catabolic process;hydrolase activity, acting on glycosyl bonds;organic substance catabolic process;catabolic process;hydrolase activity;carbohydrate metabolic p…	MLOC_4517.1	HORVU4Hr1G084390	BaRT2v18chr4HG216530.2	Coding	-	MALNLTHQTGAAAITAAPAPGARAAVFAASAAAGATASQSLRMQTQVVEPAQPQAPEMFQAMAPDQQQLQDAEHPDVRGEEARKVGVPVFVMMPLDTVRKDGSALNRRKAVQASMAALKSAGAAGIMVDVWWGIAESEGPGQYNFAGYIELMEMAKKAGLKVQAVMSFHQCGGNVGDSVTIPLPKWALEEMDKDQDLAYTDRSGRRNYEYISLGADALPALKGRTPVQCYADFMRAFRDHLAPYMGNTICEIQVGMGPAGELRYPSYPESNGTWSFPGIGEFQCYDRYMRSSLKAAAEAVGRPEWGNAGPEDSGTYNQWPEDTGFFRREGGWNTDYGQFFMSWYSQMLLEHGERILSACSSVFTGTPGVKVSVKVAGIHWHYGTRSHAPELTAGYYNTR…
BaRT2v18chr4HG220630	Chaperone protein ClpB3, chloroplastic;Clp R domain-containing protein;Casein lytic proteinase B3;Chaperonin ClpB;Putative ClpA/B family, P-loop containing nucleoside triphosphate hydrolase	GO:0042026;GO:0016887;GO:0005737;GO:0009408;GO:0017111;GO:0005622;GO:0009266;GO:0016462;GO:0009507;GO:0009628;GO:0016818;GO:0009536;GO:0006457;GO:0016817;GO:0043231;GO:0006950;GO:0005524;GO:0043227;GO:0050896;GO:0032559;GO:0043229;GO:0034605;GO:0030554;GO:0043226;GO:0035639;GO:0033554;GO:0110165;GO:0032555;GO:0051716;GO:0017076;GO:0009987;GO:0032553;GO:0097367;GO:0043168;GO:0000166;GO:1901265;GO:…	protein refolding;ATPase activity;cytoplasm;response to heat;nucleoside-triphosphatase activity;intracellular anatomical structure;response to temperature stimulus;pyrophosphatase activity;chloroplast;response to abiotic stimulus;hydrolase activity, acting on acid anhydrides, in phosphorus-containing anhydrides;plastid;protein folding;hydrolase activity, acting on acid anhydrides;intracellular me…	MLOC_64528.1	HORVU4Hr1G090440	BaRT2v18chr4HG220630.2	Coding	-	MAAALAADLRISYPAAAPAPAVAAAAWGSSRTAKGPSSPRVALRAARGRGRLAPVTGTPRTALSVRCNASSRDGRITQQEFTEMAWQSIVLAPEVAKESKHQIVETEHLMKSLLEQRNGLARRIFSKAGVDNTRLLEATEKYIQRQPKVLGEDPGSMLGRDLEALIQRARNYKKEYGDSFVSVEHIVLGFADDKRFGRQLFKDFQITVETLKTAIESIRGKQNVIDQDPEGKYEALDKYGKDLTAMARQGKLDPVIGRDDEIRRCIQILSRRTKNNPVLIGEPGVGKTAIAEGLAQRIVQGDVPQALTNRRLITLDMGALIAGAKYRGEFEDRLKAVLKEVTDSDGQVILFIDEIHTVVGAGATSGAMDAGNLLKPMLGRGELRCIGATTLDEYRKYIE…
BaRT2v18chr5HG229540	Endopolygalacturonase AN8327 (Fragment);Cleavage and polyadenylation specificity factor subunit like;Wiskott-Aldrich syndrome protein family member 2	GO:0009515;GO:0090391;GO:0009542;GO:0010196;GO:1990066;GO:0016021;GO:0080167;GO:0031224;GO:0010027;GO:0009535;GO:0009668;GO:0055035;GO:0009658;GO:0009534;GO:0009657;GO:0031976;GO:0009416;GO:0042651;GO:0009314;GO:0034357;GO:0045893;GO:0009579;GO:1903508;GO:0016020;GO:1902680;GO:0031984;GO:0051254;GO:0009507;GO:0009628;GO:0009536;GO:0045935;GO:0043231;GO:0010557;GO:0043227;GO:0031328;GO:0043229;GO:…	granal stacked thylakoid;granum assembly;granum;nonphotochemical quenching;energy quenching;integral component of membrane;response to karrikin;intrinsic component of membrane;thylakoid membrane organization;chloroplast thylakoid membrane;plastid membrane organization;plastid thylakoid membrane;chloroplast organization;chloroplast thylakoid;plastid organization;plastid thylakoid;response to light…	MLOC_71397.1	---NA---	#N/A	#N/A	#N/A	#N/A
BaRT2v18chr5HG241800	0	0	0	MLOC_72838.1	HORVU0Hr1G012460	BaRT2v18chr5HG241800.7	Coding	-	MAGVASLNAVSLSVPSPQVPPGASSARGRLLSPAARRFPSLRAARRVVTARAVPVDADDEWGKEPAEGGTAVAEAPSEAAETAGELAALKQKLKAALYGTERGLRASSETRAEVVELITQLEARNPTPAPTEALTLLNGKWILASNSKKASSALHS
BaRT2v18chr5HG278490	Salt tolerance protein I;Late embryogenesis abundant protein Lea14-A;Desiccation protectant protein Lea14 isogeny;Water stress and hypersensitive response domain containing protein	GO:0009269;GO:0005829;GO:0009414;GO:0005737;GO:0009415;GO:0005622;GO:0001101;GO:0016021;GO:0010035;GO:0031224;GO:1901700;GO:0016020;GO:0009628;GO:0110165;GO:0042221;GO:0006950;GO:0050896;GO:0009269;GO:0005829;GO:0009414;GO:0005737;GO:0009415;GO:0005622;GO:0001101;GO:0016021;GO:0010035;GO:0031224;GO:1901700;GO:0016020;GO:0009628;GO:0110165;GO:0042221;GO:0006950;GO:0050896;GO:0009269;GO:0005829;GO:…	response to desiccation;cytosol;response to water deprivation;cytoplasm;response to water;intracellular anatomical structure;response to acid chemical;integral component of membrane;response to inorganic substance;intrinsic component of membrane;response to oxygen-containing compound;membrane;response to abiotic stimulus;cellular anatomical entity;response to chemical;response to stress;response …	MLOC_12760.3	HORVU5Hr1G120230	BaRT2v18chr5HG278490.6	Coding	-	MSSSSDNPNEVTDRGLFSSKSNKDDADAGKKKKKEEESKEEGGGGFIDKIKFHHFSFEETTATIHLSLENKNDFDLGLNLLQYEMWLGDDSIVEAELTDSTRIEKQGITKMQIPFTFRPKDLGSAVWDMIRGRGTGYSIKGKIDVDTPFGNMKLPIDHVGGTTRLKKDDDDDEE
BaRT2v18chr6HG310700	0	0	0	MLOC_14884.1	HORVU6Hr1G064620	BaRT2v18chr6HG310700.1	Coding	-	MEDERSTQSYQGAEADQVEVTDRGLLGNLLGKKKEEEDKKKEEELVTGMEKVSVEEPEVKEDGEKKETLFSKLHRSSSSSSSSSDEEEEEEVIDENGEVIKRKKKKDQGEAARRPQEAGGRCRGARHARCSSASARACAGRRGGEQPGREGEEGPTGQDHGQAARLPQDRGGGQGRRPFRRAQAQSLIAAVPRDSSPDLH
BaRT2v18chr6HG315330	Homeobox-leucine zipper protein HOX16;HB transcription factor	GO:0000981;GO:0006357;GO:0005634;GO:0043565;GO:0045893;GO:0043231;GO:0003700;GO:1903508;GO:0043227;GO:0140110;GO:1902680;GO:0043229;GO:0051254;GO:0003677;GO:0043226;GO:0045935;GO:0003676;GO:0005622;GO:0010557;GO:1901363;GO:0110165;GO:0031328;GO:0097159;GO:0009891;GO:0005488;GO:0006355;GO:1903506;GO:2001141;GO:0051252;GO:0019219;GO:2000112;GO:0010556;GO:0031326;GO:0051173;GO:0009889;GO:0010604;GO:…	DNA-binding transcription factor activity, RNA polymerase II-specific;regulation of transcription by RNA polymerase II;nucleus;sequence-specific DNA binding;positive regulation of transcription, DNA-templated;intracellular membrane-bounded organelle;DNA-binding transcription factor activity;positive regulation of nucleic acid-templated transcription;membrane-bounded organelle;transcription regula…	MLOC_5668.1	HORVU6Hr1G072810	BaRT2v18chr6HG315330.7	Coding	-	MEPGRLIFNTSGSGNGQMLFMDCGAGAAGMFHRGVRPVLGGMEEGRGVKRPFFTSPDDLLEEEYYDEQLPEKKRRLTPEQVHLLERSFEEENKLEPERKTELARKLGLQPRQVAVWFQNRRARWKTKTLERDFDRLKASFDALRADHDALLQDNHRLRSQVSKVNHTYASPPGAVASAAEFDLRDPSLWRQVVTLTEKMQEKEAPEGCFGAAVDASESEQATAEAKASLADAEEQAAAAEAFEVQQQQQQQLHVKDEERLSPGSGGSAILDARDALLGGGCGLAGVVDSSVDSYCFPGGTGADEYHECVVGPVAGGIQSEEDDGAGSDEGCSYYPDDAAAVFFAAAQGQHHHHTDDDDQDDGQISYWMWN
BaRT2v18chr6HG315900	Nuclear factor 1 A-type isoform 2;Wilms tumor;Tubulin-specific chaperone A family protein;Vacuolar protein sorting-associated protein like;Mitochondrial inner membrane protease subunit 1	GO:0009651;GO:0008233;GO:0016021;GO:0009737;GO:0140096;GO:0031224;GO:0097305;GO:0016787;GO:0016020;GO:0006970;GO:0003824;GO:0110165;GO:0033993;GO:0009725;GO:0009719;GO:1901700;GO:0009628;GO:0010033;GO:0042221;GO:0006950;GO:0050896;GO:0006508;GO:0019538;GO:1901564;GO:0043170;GO:0006807;GO:0044238;GO:0071704;GO:0008152	response to salt stress;peptidase activity;integral component of membrane;response to abscisic acid;catalytic activity, acting on a protein;intrinsic component of membrane;response to alcohol;hydrolase activity;membrane;response to osmotic stress;catalytic activity;cellular anatomical entity;response to lipid;response to hormone;response to endogenous stimulus;response to oxygen-containing compou…	MLOC_66853.1	HORVU5Hr1G098720	#N/A	#N/A	#N/A	#N/A
BaRT2v18chr6HG320060	ABA responsive element binding factor 1;BZIP domain-containing protein;ABSCISIC ACID-INSENSITIVE 5-like protein 5;BZIP transcription factor ABI5	GO:0009738;GO:0003700;GO:0005634;GO:0071215;GO:0140110;GO:0043231;GO:0097306;GO:0043227;GO:0043565;GO:0009737;GO:0043229;GO:0003677;GO:0097305;GO:0043226;GO:0003676;GO:0071396;GO:0005622;GO:1901363;GO:0033993;GO:0097159;GO:0110165;GO:0009755;GO:0005488;GO:0032870;GO:0005515;GO:0009725;GO:0071495;GO:0009719;GO:1901701;GO:0071310;GO:1901700;GO:0045893;GO:1903508;GO:1902680;GO:0051254;GO:0045935;GO:…	abscisic acid-activated signaling pathway;DNA-binding transcription factor activity;nucleus;cellular response to abscisic acid stimulus;transcription regulator activity;intracellular membrane-bounded organelle;cellular response to alcohol;membrane-bounded organelle;sequence-specific DNA binding;response to abscisic acid;intracellular organelle;DNA binding;response to alcohol;organelle;nucleic aci…	MLOC_53580.2	HORVU5Hr1G068230	BaRT2v18chr6HG320060.8	Coding	-	MDFPGGSGRPHQHQHQHQPLPPMTPLPLTRQGSSVYSLTFDEFQSALGGPGKDFGSMNMDELLRNIWTAEESQAIGAGGAGPSTAAAGPDHAGIQRQGSLTLPRTLSQKTVDEVWRDMMFFGGPSAPASASAAAEAPPPAQRQQTLGEVTLEEFLVRAGVVREDMPGPPAPLSPAPVAQAPPPQPQMLFPQSNMFAPMVNPLSLANGLMTGAYGQGGGGGGGGAAAMVSPSPARPVMSNGYGKMEGLNLSSLSPPPMPYVFNGGLRGRKPPAMEKVVERRQRRMIKNRESAARSRQRKQSYMMELETEVAKLKERNEELQRKQAEMLERQKNEVFEKVSRQAGPTSKRICLRRTLTGP
BaRT2v18chr7HG359290	ACT domain-containing protein;Putative amino acid binding protein	GO:0010319;GO:0009744;GO:0016779;GO:0009570;GO:0034285;GO:0016772;GO:0009532;GO:0009743;GO:0016740;GO:0009409;GO:0009535;GO:0003824;GO:0055035;GO:0009416;GO:0009534;GO:0009314;GO:0031976;GO:0009266;GO:0009941;GO:1901700;GO:0042651;GO:0009628;GO:0009526;GO:0010033;GO:0034357;GO:0042221;GO:0009579;GO:0006950;GO:0031984;GO:0050896;GO:0009507;GO:0009536;GO:0031967;GO:0043231;GO:0043227;GO:0031975;GO:…	stromule;response to sucrose;nucleotidyltransferase activity;chloroplast stroma;response to disaccharide;transferase activity, transferring phosphorus-containing groups;plastid stroma;response to carbohydrate;transferase activity;response to cold;chloroplast thylakoid membrane;catalytic activity;plastid thylakoid membrane;response to light stimulus;chloroplast thylakoid;response to radiation;plas…	MLOC_73081.1	HORVU7Hr1G069710	BaRT2v18chr7HG359290.3	Coding	-	MAVAVAAGTLRTCSGVFPPASGNHQLARWRPLAPAAPAKLRLLSPALRITSAASPAAVENGSSSNTDTVPTPKVIIDQDSDPDATIVEVTLGDRLGDLLDTMSALRNLGLNVVKASVCLDSSGKHNKFAITKSSTGRKIDDPELLEAVRLTIINNMLEYHPEASSQLAMGATFGLEPPTEVFTCCGIS
BaRT2v18chr7HG367210	Glyoxalase I	GO:0004462;GO:0019243;GO:0005737;GO:0016846;GO:0061727;GO:0005622;GO:0016829;GO:0051596;GO:0110165;GO:0046872;GO:0009438;GO:0043169;GO:0042182;GO:0006089;GO:0043167;GO:0046185;GO:0005488;GO:0006081;GO:0003824;GO:0042180;GO:0019863;GO:1901615;GO:0019865;GO:0044282;GO:0016151;GO:0032787;GO:0044877;GO:0044248;GO:0046914;GO:1901575;GO:0009056;GO:0019752;GO:0043436;GO:0006082;GO:0044281;GO:0044237;GO:…	lactoylglutathione lyase activity;methylglyoxal catabolic process to D-lactate via S-lactoyl-glutathione;cytoplasm;carbon-sulfur lyase activity;methylglyoxal catabolic process to lactate;intracellular anatomical structure;lyase activity;methylglyoxal catabolic process;cellular anatomical entity;metal ion binding;methylglyoxal metabolic process;cation binding;ketone catabolic process;lactate metab…	MLOC_12359.2	HORVU7Hr1G085150	BaRT2v18chr7HG367210.4	Unproductive	PTC;NMD	0
BaRT2v18chr7HG368970	0	GO:0004767;GO:0004620;GO:0016298;GO:0008081;GO:0003924;GO:0042578;GO:0005525;GO:0032550;GO:0001883;GO:0032561;GO:0019001;GO:0032549;GO:0001882;GO:0016788;GO:0017111;GO:0016462;GO:0016818;GO:0016817;GO:0035639;GO:0032555;GO:0017076;GO:0032553;GO:0097367;GO:0043168;GO:0000166;GO:1901265;GO:0036094;GO:0016787;GO:0043167;GO:1901363;GO:0097159;GO:0005488;GO:0003824;GO:0003924;GO:0012505;GO:0006886;GO:…	sphingomyelin phosphodiesterase activity;phospholipase activity;lipase activity;phosphoric diester hydrolase activity;GTPase activity;phosphoric ester hydrolase activity;GTP binding;purine ribonucleoside binding;purine nucleoside binding;guanyl ribonucleotide binding;guanyl nucleotide binding;ribonucleoside binding;nucleoside binding;hydrolase activity, acting on ester bonds;nucleoside-triphospha…	MLOC_70957.2	HORVU7Hr1G089120	#N/A	#N/A	#N/A	#N/A
BaRT2v18chr7HG375040	La-related protein 6 isoform 1;Transmembrane protein	GO:0071470;GO:0005783;GO:0006970;GO:0012505;GO:0071214;GO:0016021;GO:0104004;GO:0031224;GO:0034599;GO:0016020;GO:0062197;GO:0043231;GO:0009628;GO:0043227;GO:0006979;GO:0043229;GO:0070887;GO:0043226;GO:0042221;GO:0005737;GO:0033554;GO:0005622;GO:0006950;GO:0110165;GO:0051716;GO:0050896;GO:0009987	cellular response to osmotic stress;endoplasmic reticulum;response to osmotic stress;endomembrane system;cellular response to abiotic stimulus;integral component of membrane;cellular response to environmental stimulus;intrinsic component of membrane;cellular response to oxidative stress;membrane;cellular response to chemical stress;intracellular membrane-bounded organelle;response to abiotic stim…	MLOC_13175.3	---NA---	#N/A	#N/A	#N/A	#N/A
BaRT2v18chr7HG383260	Methyltransferase-like;S-adenosylmethionine-dependent methyltransferase	GO:0008168;GO:0080167;GO:0010287;GO:0016741;GO:0009570;GO:0009628;GO:0009532;GO:0016740;GO:0006744;GO:0009507;GO:0006743;GO:0003824;GO:0009536;GO:1901663;GO:1901661;GO:0043231;GO:0042181;GO:0043227;GO:0042180;GO:0043229;GO:0032259;GO:0043226;GO:0044283;GO:0005737;GO:0050896;GO:0005622;GO:0044281;GO:0110165;GO:0044249;GO:1901576;GO:0009058;GO:0008152;GO:0044237;GO:0071704;GO:0009987;GO:0008168;GO:…	methyltransferase activity;response to karrikin;plastoglobule;transferase activity, transferring one-carbon groups;chloroplast stroma;response to abiotic stimulus;plastid stroma;transferase activity;ubiquinone biosynthetic process;chloroplast;ubiquinone metabolic process;catalytic activity;plastid;quinone biosynthetic process;quinone metabolic process;intracellular membrane-bounded organelle;keto…	MLOC_37646.1	HORVU7Hr1G114960	BaRT2v18chr7HG383260.2	Coding	-	MELAVRAAAASCSSSRSLHPPRVPCLLARGPGLPLPARRVTVAAAAAVALDPFQEIKTDLNGASKTEVFACPVCYEPLIRKGPPGMNLPAIYRSGFKCSKCNKSFTSKDVFLDLTVTSGMKQYSELKPARTELFRSPLVSFLYERGWRQNFNRSGFPGRDEEFQMAQDYFQSVAGGILVDVSCGSGLFSRKFASSGAYSSVIALDFSENMLRQCYDYIKQEETPMNTNLALVRADISRLPFASCSIDAIHAGAAIHCWPSPSNAIAEISRVLKPGGVFVATTFLSTPTNSGLFSIDALKPLRQIVGPVNSSYNFFTEGELEDLCRSCGLVNYSSKVQRSFIMFSGQKP
response to abscisic acid							#N/A	#N/A	#N/A
BaRT2v18chr1HG021220	Low-temperature-induced 65 kDa protein	GO:0009737;GO:0097305;GO:0033993;GO:0009725;GO:0009719;GO:1901700;GO:0010033;GO:0042221;GO:0050896;GO:0009737;GO:0097305;GO:0033993;GO:0009725;GO:0009719;GO:1901700;GO:0010033;GO:0042221;GO:0050896	response to abscisic acid;response to alcohol;response to lipid;response to hormone;response to endogenous stimulus;response to oxygen-containing compound;response to organic substance;response to chemical;response to stimulus;response to abscisic acid;response to alcohol;response to lipid;response to hormone;response to endogenous stimulus;response to oxygen-containing compound;response to organ…	MLOC_74793.3	---NA---	HORVU.MOREX.r3.1HG0049040	#N/A	#N/A	#N/A
BaRT2v18chr1HG035980	Fasciclin-like arabinogalactan protein 4;Endosperm specific protein-like	GO:0048354;GO:0046658;GO:0016757;GO:0048359;GO:0031225;GO:0003735;GO:0010192;GO:0031226;GO:0005198;GO:0010191;GO:0005886;GO:0016740;GO:0010214;GO:0071944;GO:0003824;GO:0009825;GO:0031224;GO:0009738;GO:0016020;GO:0071215;GO:0016021;GO:0048316;GO:0005840;GO:0010154;GO:0043232;GO:0016049;GO:0043228;GO:0097306;GO:0043229;GO:0009737;GO:0043226;GO:0097305;GO:0005622;GO:0040007;GO:0110165;GO:0009791;GO:…	mucilage biosynthetic process involved in seed coat development;anchored component of plasma membrane;transferase activity, transferring glycosyl groups;mucilage metabolic process involved in seed coat development;anchored component of membrane;structural constituent of ribosome;mucilage biosynthetic process;intrinsic component of plasma membrane;structural molecule activity;mucilage metabolic pr…	MLOC_74390.1	HORVU2Hr1G094510	HORVU.MOREX.r3.1HG0073420	#N/A	#N/A	#N/A
BaRT2v18chr1HG037650	G-box-binding factor 4;BZIP domain-containing protein	GO:0009738;GO:0003700;GO:0005634;GO:0071215;GO:0140110;GO:0043231;GO:0097306;GO:0043227;GO:0043565;GO:0009737;GO:0043229;GO:0003677;GO:0097305;GO:0043226;GO:0003676;GO:0071396;GO:0005622;GO:1901363;GO:0033993;GO:0097159;GO:0110165;GO:0009755;GO:0005488;GO:0032870;GO:0009725;GO:0071495;GO:0009719;GO:1901701;GO:0071310;GO:1901700;GO:0045893;GO:1903508;GO:1902680;GO:0051254;GO:0045935;GO:0010557;GO:…	abscisic acid-activated signaling pathway;DNA-binding transcription factor activity;nucleus;cellular response to abscisic acid stimulus;transcription regulator activity;intracellular membrane-bounded organelle;cellular response to alcohol;membrane-bounded organelle;sequence-specific DNA binding;response to abscisic acid;intracellular organelle;DNA binding;response to alcohol;organelle;nucleic aci…	MLOC_53321.1	HORVU1Hr1G074960	HORVU.MOREX.r3.1HG0075860	Coding	-	MASSRVMAASSQPPPSGTSDLARFRSASGIGSMNMDDILRNIYGEAPPSGAGDPAPAPEPAARRTAEEVWKEISATGGLSAPAPAPPPAGGGGGEAGGAAVMTLEDFLAREDDGMVTAVEGNMAVGFPDVGAGVAGGRRRGGGAGGRARKRALMDPMDRAATQRQKRMIKNRESAARSRERKQAYIAELEAQVTQLEEEHAELLREQEEQNEKRLNELKEQAFQVVVRKKPSQDLRRTNSMEW
BaRT2v18chr1HG040820	Protein-serine/threonine phosphatase	GO:0106306;GO:0006470;GO:0005829;GO:0106307;GO:0016311;GO:0005634;GO:0004722;GO:0006464;GO:0043231;GO:0004721;GO:0036211;GO:0043227;GO:0016791;GO:0043412;GO:0043229;GO:0042578;GO:0006796;GO:0043226;GO:0016788;GO:0006793;GO:0005737;GO:0140096;GO:0044267;GO:0005622;GO:0046872;GO:0019538;GO:0110165;GO:0043169;GO:0044260;GO:0016787;GO:1901564;GO:0043167;GO:0043170;GO:0006807;GO:0005488;GO:0044238;GO:…	protein serine phosphatase activity;protein dephosphorylation;cytosol;protein threonine phosphatase activity;dephosphorylation;nucleus;protein serine/threonine phosphatase activity;cellular protein modification process;intracellular membrane-bounded organelle;phosphoprotein phosphatase activity;protein modification process;membrane-bounded organelle;phosphatase activity;macromolecule modification…	MLOC_19687.1	HORVU3Hr1G067380	HORVU.MOREX.r3.1HG0080890	Coding	-	MSDVDMKEHWDDLFTKCFQTVDDEVSGLASRLVDGEPRLEPIAAENVGSTAVAVVVCSSHVVVANCGDSRIVLSRGKEPVALSIDQKPDRKDERARIEAAGGKVIQWNGHRVSGILAMSRSIGDRYLKPYIIPKPEVTVVPRAKDDDCLILASDGLWDVVSNEEACKVARRQIQQWHKNNSVTTSSSDGGDGSTDPAAQAAADYLVRLALKKGSQDNITVIVVDLKPRRKSKNNS
BaRT2v18chr2HG049520	Protein-serine/threonine phosphatase	GO:0106306;GO:0006470;GO:0005829;GO:0106307;GO:0016311;GO:0005634;GO:0004722;GO:0006464;GO:0043231;GO:0004721;GO:0036211;GO:0043227;GO:0016791;GO:0043412;GO:0043229;GO:0042578;GO:0006796;GO:0043226;GO:0016788;GO:0006793;GO:0005737;GO:0140096;GO:0044267;GO:0005622;GO:0046872;GO:0019538;GO:0110165;GO:0043169;GO:0044260;GO:0016787;GO:1901564;GO:0043167;GO:0043170;GO:0006807;GO:0005488;GO:0044238;GO:…	protein serine phosphatase activity;protein dephosphorylation;cytosol;protein threonine phosphatase activity;dephosphorylation;nucleus;protein serine/threonine phosphatase activity;cellular protein modification process;intracellular membrane-bounded organelle;phosphoprotein phosphatase activity;protein modification process;membrane-bounded organelle;phosphatase activity;macromolecule modification…	MLOC_38392.4	HORVU7Hr1G008470	HORVU.MOREX.r3.2HG0095500	#N/A	#N/A	#N/A
BaRT2v18chr2HG105190	Serine/threonine-protein kinase SRK2H (Fragment);Putative serine/threonine-protein kinase SAPK2 (Fragment);serine/threonine-protein kinase SAPK1 isoform X2;Serine/Threonine-kinase SAPK1-like protein;Protein kinase domain-containing protein	GO:0004674;GO:0006468;GO:0005634;GO:0004672;GO:0006464;GO:0043231;GO:0016773;GO:0036211;GO:0043227;GO:0016301;GO:0043412;GO:0043229;GO:0140096;GO:0016310;GO:0043226;GO:0016772;GO:0006796;GO:0005737;GO:0005524;GO:0006793;GO:0016021;GO:0032559;GO:0044267;GO:0031224;GO:0030554;GO:0019538;GO:0005622;GO:0035639;GO:0044260;GO:0016020;GO:0032555;GO:1901564;GO:0110165;GO:0017076;GO:0043170;GO:0032553;GO:…	protein serine/threonine kinase activity;protein phosphorylation;nucleus;protein kinase activity;cellular protein modification process;intracellular membrane-bounded organelle;phosphotransferase activity, alcohol group as acceptor;protein modification process;membrane-bounded organelle;kinase activity;macromolecule modification;intracellular organelle;catalytic activity, acting on a protein;phosp…	MLOC_69212.1	HORVU2Hr1G110230	HORVU.MOREX.r3.2HG0201420	Coding	-	MDRYEVVRDIGSGNFGVAKLVRDVRTREHFAVKFIERGHKIDEHVQREIMNHRSLKHPNIIRFKEVVLTPTHLAIVMEYASGGELFQRICNAGRFSEDEGRFFFQQLISGVSYCHSMQVCHRDLKLENTLLDGSVAPRLKICDFGYSKSSVLHSQPKSTVGTPAYIAPEVLSRREYDGKVADVWSCGVTLYVMLVGAYPFEDPDEPRNFRKTIARILSVQYSVPDYVRVSMDCIHLLSRIFVGNPQQRITIPEIKNHPWFLKRLPVEMTDEYQRGMQLADMNTPSQSLEEAMAIIQEAQKPGDNALGLAGQVACLGSMDLDDIDFDVDDIDIENSGDFVCPL
BaRT2v18chr3HG146520	Protein-serine/threonine phosphatase	GO:0106306;GO:0006470;GO:0005829;GO:0106307;GO:0016311;GO:0005634;GO:0004722;GO:0006464;GO:0043231;GO:0004721;GO:0036211;GO:0043227;GO:0016791;GO:0043412;GO:0043229;GO:0042578;GO:0006796;GO:0043226;GO:0016788;GO:0006793;GO:0005737;GO:0140096;GO:0044267;GO:0005622;GO:0016787;GO:0019538;GO:0110165;GO:0044260;GO:0003824;GO:1901564;GO:0043170;GO:0006807;GO:0044237;GO:0044238;GO:0071704;GO:0008152;GO:…	protein serine phosphatase activity;protein dephosphorylation;cytosol;protein threonine phosphatase activity;dephosphorylation;nucleus;protein serine/threonine phosphatase activity;cellular protein modification process;intracellular membrane-bounded organelle;phosphoprotein phosphatase activity;protein modification process;membrane-bounded organelle;phosphatase activity;macromolecule modification…	MLOC_19687.1	HORVU3Hr1G067380	HORVU.MOREX.r3.3HG0284740	Coding	-	MAAAVFAGDGAAARGGCSAECAGGIERPPDLGSRAGDGCGKRSVYLMECVPLWGCAAARGRAAEMEDACAAVPRFAALPARMLASSRELDGIGGDFDAAELRLPAHLFGVYDGHGGSEVANYCRDKVHVVLREVLRDGRGLEELGEVGEVDVKESWEKVFGDCFQKVDDEVSGKAIRFSNGVTELRPEPIAADNVGSTAVVAIVCSSHVITANCGDSRVVLCRGKEPIALSVDHKPDRKDERARIEAAGGKVIDWNGYRVSGILAMSRSIGDRYLKPFLIPKPEVSVVPRAKDDDCLILASDGLWDVMSNEDACKVARRQILLWYKNNNDGANSDGGSEPTMNPAAKAAADCLVRLALMKGSGDNISVIVIDLKSRKKPKGKS
BaRT2v18chr3HG155440	Serine/threonine-protein kinase SRK2B;Serine/threonine-protein kinase SRK2A;Serine/threonine-protein kinase SAPK6;Protein kinase domain-containing protein	GO:0004674;GO:0006468;GO:0005634;GO:0004672;GO:0006464;GO:0043231;GO:0016773;GO:0036211;GO:0043227;GO:0016301;GO:0043412;GO:0043229;GO:0016772;GO:0016310;GO:0043226;GO:0140096;GO:0006796;GO:0005737;GO:0005524;GO:0006793;GO:0005622;GO:0032559;GO:0044267;GO:0016021;GO:0030554;GO:0019538;GO:0031224;GO:0035639;GO:0044260;GO:0016020;GO:0032555;GO:1901564;GO:0110165;GO:0017076;GO:0043170;GO:0032553;GO:…	protein serine/threonine kinase activity;protein phosphorylation;nucleus;protein kinase activity;cellular protein modification process;intracellular membrane-bounded organelle;phosphotransferase activity, alcohol group as acceptor;protein modification process;membrane-bounded organelle;kinase activity;macromolecule modification;intracellular organelle;transferase activity, transferring phosphorus…	MLOC_61362.3	HORVU3Hr1G082690	HORVU.MOREX.r3.3HG0299220	#N/A	#N/A	#N/A
BaRT2v18chr4HG185280	Transporter, ABC superfamily (Breast cancer resistance protein);ATPase, coupled to transmembrane movement of substance;ABC transporter domain-containing protein	GO:0042626;GO:0080168;GO:0016021;GO:0015399;GO:0055085;GO:0031224;GO:0022804;GO:0010496;GO:0016020;GO:0016887;GO:0046864;GO:0005886;GO:0017111;GO:0046865;GO:0071944;GO:0016462;GO:0006810;GO:0110165;GO:0016818;GO:0051234;GO:0016817;GO:0051179;GO:0022857;GO:0048581;GO:0005215;GO:0009738;GO:0005524;GO:0071215;GO:0032559;GO:0048580;GO:0030554;GO:0097306;GO:0035639;GO:0009737;GO:0032555;GO:0009409;GO:…	ATPase-coupled transmembrane transporter activity;abscisic acid transport;integral component of membrane;primary active transmembrane transporter activity;transmembrane transport;intrinsic component of membrane;active transmembrane transporter activity;intercellular transport;membrane;ATPase activity;isoprenoid transport;plasma membrane;nucleoside-triphosphatase activity;terpenoid transport;cell …	MLOC_68988.1	HORVU7Hr1G090350	HORVU.MOREX.r3.4HG0348190	Coding	-	MPPNGQSVHGGGGLVSPATAAPAPPSKMDCFLTSVCTPLNLQFIDVAYRVKVERTAKEPPGRISHSGGGGGGGAAGGLSASVEERTILKGITGEARPGEVLAVLGPSGSGKSTLLSILGGRLAGRYSGTVLTGGRAPCRAVQRRTGFVAQDDILHPHLTVRETLAFCAMLRLPTSAPTSAKLAAADAVIAELGLGTCADTIVGNAFVRGVSGGERKRVSIGHELLVNPSLLVLDEPTSGLDSTAASRLVATLSALARKGRTVVLSVHQPSSRVYRAFDSVLLLSEGSCMYHGPGRDAMDYFASVGFAPGFHVNPADFMLDLANGFAQAEYSDRAAEGGSVKQSLVASYGRVLAPKVKAAIATGAHTDDGHGHAAEQPLESCSGCTSWTNQFAILLRRSL…
BaRT2v18chr4HG201960	Protein-serine/threonine phosphatase	GO:0106306;GO:0006470;GO:0005634;GO:0106307;GO:0016311;GO:0005829;GO:0004722;GO:0009845;GO:0043231;GO:0004721;GO:0090351;GO:0043227;GO:0016791;GO:0006464;GO:0043229;GO:0042578;GO:0036211;GO:0043226;GO:0016788;GO:0009738;GO:0005622;GO:0071215;GO:0140096;GO:0005737;GO:0097306;GO:0046872;GO:0016021;GO:0043412;GO:0043169;GO:0031224;GO:0009737;GO:0016787;GO:0016020;GO:0097305;GO:0043167;GO:0110165;GO:…	protein serine phosphatase activity;protein dephosphorylation;nucleus;protein threonine phosphatase activity;dephosphorylation;cytosol;protein serine/threonine phosphatase activity;seed germination;intracellular membrane-bounded organelle;phosphoprotein phosphatase activity;seedling development;membrane-bounded organelle;phosphatase activity;cellular protein modification process;intracellular org…	MLOC_56081.2	HORVU3Hr1G085930	HORVU.MOREX.r3.4HG0389000	#N/A	#N/A	#N/A
BaRT2v18chr5HG251840	Oil body-associated protein 1A;Embryo-specific protein	GO:0005811;GO:0010344;GO:0009793;GO:0043232;GO:0019915;GO:0043228;GO:0048316;GO:0043229;GO:0010154;GO:0043226;GO:0009737;GO:0005622;GO:0097305;GO:0110165;GO:0051235;GO:0009791;GO:0048608;GO:0061458;GO:0033993;GO:0009790;GO:0003006;GO:0009725;GO:0009719;GO:0010876;GO:1901700;GO:0022414;GO:0010033;GO:0000003;GO:0048731;GO:0007275;GO:0048856;GO:0032501;GO:0032502;GO:0065008;GO:0042221;GO:0033036;GO:…	lipid droplet;seed oilbody biogenesis;embryo development ending in seed dormancy;intracellular non-membrane-bounded organelle;lipid storage;non-membrane-bounded organelle;seed development;intracellular organelle;fruit development;organelle;response to abscisic acid;intracellular anatomical structure;response to alcohol;cellular anatomical entity;maintenance of location;post-embryonic development;…	MLOC_62259.1	HORVU5Hr1G069360	HORVU.MOREX.r3.5HG0487300	Coding	-	MAASCHDVDVPGKATETGTALLETATGAIQGFGPINQIHQHLCAFHFYGDDMTRQVEAHHFCAHLNEDVRQCLIFDGPDAGARLIGLEYIVTEELFLTLPDEEKPLWHTHEFEVRGGVLFMPGVPGVVERRDLEKVARTYGKTVHFWQVDRGDALPLGVPQIMMALTREGQLRQDLADCVERKFGVSFEKERENRAYMSGPAHGIHPLANAAGKGLRTEIREVDLPAANTGARIFT
BaRT2v18chr6HG310700	0	0	0	MLOC_14884.1	HORVU6Hr1G064620	HORVU.MOREX.r3.6HG0602880	Coding	-	MEDERSTQSYQGAEADQVEVTDRGLLGNLLGKKKEEEDKKKEEELVTGMEKVSVEEPEVKEDGEKKETLFSKLHRSSSSSSSSSDEEEEEEVIDENGEVIKRKKKKDQGEAARRPQEAGGRCRGARHARCSSASARACAGRRGGEQPGREGEEGPTGQDHGQAARLPQDRGGGQGRRPFRRAQAQSLIAAVPRDSSPDLH
BaRT2v18chr6HG315900	Nuclear factor 1 A-type isoform 2;Wilms tumor;Tubulin-specific chaperone A family protein;Vacuolar protein sorting-associated protein like;Mitochondrial inner membrane protease subunit 1	GO:0009651;GO:0008233;GO:0016021;GO:0009737;GO:0140096;GO:0031224;GO:0097305;GO:0016787;GO:0016020;GO:0006970;GO:0003824;GO:0110165;GO:0033993;GO:0009725;GO:0009719;GO:1901700;GO:0009628;GO:0010033;GO:0042221;GO:0006950;GO:0050896;GO:0006508;GO:0019538;GO:1901564;GO:0043170;GO:0006807;GO:0044238;GO:0071704;GO:0008152	response to salt stress;peptidase activity;integral component of membrane;response to abscisic acid;catalytic activity, acting on a protein;intrinsic component of membrane;response to alcohol;hydrolase activity;membrane;response to osmotic stress;catalytic activity;cellular anatomical entity;response to lipid;response to hormone;response to endogenous stimulus;response to oxygen-containing compou…	MLOC_66853.1	HORVU5Hr1G098720	HORVU.MOREX.r3.6HG0613030	#N/A	#N/A	#N/A
BaRT2v18chr6HG320060	ABA responsive element binding factor 1;BZIP domain-containing protein;ABSCISIC ACID-INSENSITIVE 5-like protein 5;BZIP transcription factor ABI5	GO:0009738;GO:0003700;GO:0005634;GO:0071215;GO:0140110;GO:0043231;GO:0097306;GO:0043227;GO:0043565;GO:0009737;GO:0043229;GO:0003677;GO:0097305;GO:0043226;GO:0003676;GO:0071396;GO:0005622;GO:1901363;GO:0033993;GO:0097159;GO:0110165;GO:0009755;GO:0005488;GO:0032870;GO:0005515;GO:0009725;GO:0071495;GO:0009719;GO:1901701;GO:0071310;GO:1901700;GO:0045893;GO:1903508;GO:1902680;GO:0051254;GO:0045935;GO:…	abscisic acid-activated signaling pathway;DNA-binding transcription factor activity;nucleus;cellular response to abscisic acid stimulus;transcription regulator activity;intracellular membrane-bounded organelle;cellular response to alcohol;membrane-bounded organelle;sequence-specific DNA binding;response to abscisic acid;intracellular organelle;DNA binding;response to alcohol;organelle;nucleic aci…	MLOC_53580.2	HORVU5Hr1G068230	HORVU.MOREX.r3.6HG0619650	Coding	-	MDFPGGSGRPHQHQHQHQPLPPMTPLPLTRQGSSVYSLTFDEFQSALGGPGKDFGSMNMDELLRNIWTAEESQAIGAGGAGPSTAAAGPDHAGIQRQGSLTLPRTLSQKTVDEVWRDMMFFGGPSAPASASAAAEAPPPAQRQQTLGEVTLEEFLVRAGVVREDMPGPPAPLSPAPVAQAPPPQPQMLFPQSNMFAPMVNPLSLANGLMTGAYGQGGGGGGGGAAAMVSPSPARPVMSNGYGKMEGLNLSSLSPPPMPYVFNGGLRGRKPPAMEKVVERRQRRMIKNRESAARSRQRKQSYMMELETEVAKLKERNEELQRKQAEMLERQKNEVFEKVSRQAGPTSKRICLRRTLTGP
BaRT2v18chr6HG326520	Aconitate hydratase	GO:0003994;GO:0006101;GO:0005829;GO:0047780;GO:0072350;GO:0005739;GO:0016836;GO:0006099;GO:0043231;GO:0016835;GO:0009060;GO:0043227;GO:0051539;GO:0045333;GO:0005737;GO:0051536;GO:0015980;GO:0043229;GO:0051540;GO:0006091;GO:0043226;GO:0016829;GO:0019752;GO:0005622;GO:0046872;GO:0043436;GO:0009570;GO:0043169;GO:0006082;GO:0009532;GO:0043167;GO:0044281;GO:0005774;GO:0005488;GO:0044238;GO:0005773;GO:…	aconitate hydratase activity;citrate metabolic process;cytosol;citrate dehydratase activity;tricarboxylic acid metabolic process;mitochondrion;hydro-lyase activity;tricarboxylic acid cycle;intracellular membrane-bounded organelle;carbon-oxygen lyase activity;aerobic respiration;membrane-bounded organelle;4 iron, 4 sulfur cluster binding;cellular respiration;cytoplasm;iron-sulfur cluster binding;e…	MLOC_36344.1	HORVU4Hr1G080640	HORVU.MOREX.r3.6HG0630640	Coding	-	MAASGTEHAYSNILTSLPKPGGGEYGKFYSLPALNDPRIDKLPYSIRILLESAIRNCDGFQVTKNDVEKIVDWENTSPKLAEIPFKPARVLLQDFTGVPAVVDLAAMRDALAKLGSDANKINPLVPVDLVIDHSVQVDVARSTNALQSNMELEFTRNRERFGFLKWGSTAFHNMLVVPPGSGIVHQVNLEYLGRVVFNTDGIMYPDSVVGTDSHTTMIDGLGVAGWGVGGIEAEATMLGQPMSMVLPGVVGFKLTGKLRNGVTATDLVLTVTQMLRKHGVVGKFVEFHGEGMGKLSLADRATIANMSPEYGATMGFFPVDHVTLDYLRLTGRSDETVSMIEAYLRANNMFVDYNEPQAERVYSSNLALDLDDVEPCISGPKRPHDRVTLKEMKSDWHAC…
BaRT2v18chr7HG349540	Protein MOTHER of FT and TFL1;Phosphatidylethanolamine-binding protein PEBP	GO:0010030;GO:0005737;GO:0010029;GO:0005622;GO:1900140;GO:0005634;GO:0048582;GO:0043231;GO:0048580;GO:0043227;GO:0009737;GO:0043229;GO:0097305;GO:0043226;GO:0033993;GO:0016021;GO:0051094;GO:0031224;GO:0051240;GO:0016020;GO:2000026;GO:0110165;GO:0009725;GO:0051239;GO:0009719;GO:1901700;GO:0010033;GO:0048518;GO:0050793;GO:0042221;GO:0050896;GO:0050789;GO:0065007	positive regulation of seed germination;cytoplasm;regulation of seed germination;intracellular anatomical structure;regulation of seedling development;nucleus;positive regulation of post-embryonic development;intracellular membrane-bounded organelle;regulation of post-embryonic development;membrane-bounded organelle;response to abscisic acid;intracellular organelle;response to alcohol;organelle;r…	MLOC_68576.1	HORVU7Hr1G046660	HORVU.MOREX.r3.7HG0675890	#N/A	#N/A	#N/A
monoatomic ion transmembrane transport							#N/A	#N/A	#N/A
BaRT2v18chr1HG001650	V-type proton ATPase proteolipid subunit	GO:0033179;GO:0015078;GO:1902600;GO:0033176;GO:0022890;GO:0098662;GO:0005774;GO:0008324;GO:0098660;GO:0005773;GO:0015318;GO:0098655;GO:0033177;GO:0006812;GO:0015075;GO:0016469;GO:0034220;GO:0022857;GO:0098588;GO:0005215;GO:0006811;GO:0098796;GO:0055085;GO:0046961;GO:0031090;GO:0006810;GO:0044769;GO:0032991;GO:0051234;GO:0019829;GO:0043231;GO:0051179;GO:0042625;GO:0043227;GO:0009987;GO:0016787;GO:…	proton-transporting V-type ATPase, V0 domain;proton transmembrane transporter activity;proton transmembrane transport;proton-transporting V-type ATPase complex;inorganic cation transmembrane transporter activity;inorganic cation transmembrane transport;vacuolar membrane;cation transmembrane transporter activity;inorganic ion transmembrane transport;vacuole;inorganic molecular entity transmembrane…	MLOC_44602.1	HORVU4Hr1G019840	HORVU.MOREX.r3.1HG0002880	#N/A	#N/A	#N/A
BaRT2v18chr1HG031400	Bidirectional sugar transporter SWEET	GO:0008643;GO:0051119;GO:0005886;GO:0015144;GO:0034219;GO:0071944;GO:0071702;GO:0008509;GO:0016021;GO:0006820;GO:0015075;GO:0031224;GO:0098656;GO:0022857;GO:0016020;GO:0006811;GO:0005215;GO:0005887;GO:0006810;GO:0031226;GO:0051234;GO:0005789;GO:0051179;GO:0098827;GO:0034220;GO:0042175;GO:0055085;GO:0005783;GO:0051260;GO:0031984;GO:0051259;GO:0012505;GO:0065003;GO:0031090;GO:0043933;GO:0043231;GO:…	carbohydrate transport;sugar transmembrane transporter activity;plasma membrane;carbohydrate transmembrane transporter activity;carbohydrate transmembrane transport;cell periphery;organic substance transport;anion transmembrane transporter activity;integral component of membrane;anion transport;ion transmembrane transporter activity;intrinsic component of membrane;anion transmembrane transport;tr…	MLOC_1614.1	HORVU1Hr1G065100	HORVU.MOREX.r3.1HG0066620	#N/A	#N/A	#N/A
BaRT2v18chr1HG040300	Late embryogenesis abundant protein 3;ABA-inducible protein PHV A1;ABA inducible protein	GO:0015276;GO:1902584;GO:0005886;GO:0022834;GO:2000070;GO:0071944;GO:0022836;GO:0048584;GO:0005634;GO:0038023;GO:0034220;GO:0043231;GO:0060089;GO:0080134;GO:0043227;GO:0005216;GO:0048583;GO:0043229;GO:0015267;GO:0006811;GO:0043226;GO:0022803;GO:0048518;GO:0016020;GO:0015318;GO:0055085;GO:0005622;GO:0015075;GO:0006810;GO:0110165;GO:0022857;GO:0051234;GO:0005215;GO:0051179;GO:0050789;GO:0065007;GO:…	ligand-gated ion channel activity;positive regulation of response to water deprivation;plasma membrane;ligand-gated channel activity;regulation of response to water deprivation;cell periphery;gated channel activity;positive regulation of response to stimulus;nucleus;signaling receptor activity;ion transmembrane transport;intracellular membrane-bounded organelle;molecular transducer activity;regul…	MLOC_77777.3	HORVU4Hr1G080820	HORVU.MOREX.r3.1HG0080020	Coding	-	MASNQNQGSYHAGETKARTEEKTGQMMGATKQKAGQTTEATKQKAGETAEATKQKTGETAEAAKQKAAEAKDKTAQTAQAAKDKTYETAQAAKERAAQGKDQTGSALGEKTEAAKQKAAETTEAAKQKAAEATEAAKQKASDTAQYTKESAVAGKDKTGSVLQQAGETVVNAVVGAKDAVANTLGMGGDNTSATKDATTGATVKDTTTTTRNH
BaRT2v18chr2HG053040	Phosphoglycerate mutase-like protein 1	GO:0016868;GO:0005737;GO:0031204;GO:0016866;GO:0005622;GO:0006620;GO:0016853;GO:0006487;GO:0000139;GO:0035252;GO:0045047;GO:0098791;GO:0042285;GO:0072599;GO:0005794;GO:0006612;GO:0008194;GO:0098588;GO:0070972;GO:0016763;GO:0031984;GO:0065002;GO:0003824;GO:0012505;GO:0006486;GO:0016757;GO:0031090;GO:0043413;GO:0043231;GO:0016740;GO:0009101;GO:0043227;GO:0009100;GO:0043229;GO:0072594;GO:0043226;GO:…	intramolecular transferase activity, phosphotransferases;cytoplasm;posttranslational protein targeting to membrane, translocation;intramolecular transferase activity;intracellular anatomical structure;posttranslational protein targeting to endoplasmic reticulum membrane;isomerase activity;protein N-linked glycosylation;Golgi membrane;UDP-xylosyltransferase activity;protein targeting to ER;Golgi a…	MLOC_18035.1	HORVU2Hr1G006280	HORVU.MOREX.r3.2HG0100900	#N/A	#N/A	#N/A
BaRT2v18chr2HG060360	Sodium/hydrogen exchanger	GO:0015385;GO:0006885;GO:0009941;GO:0051139;GO:0055067;GO:0009526;GO:0005451;GO:0035725;GO:0009507;GO:0015491;GO:0055080;GO:0009536;GO:0015299;GO:0006814;GO:0031967;GO:0015081;GO:0098771;GO:0031975;GO:0015298;GO:0050801;GO:0043231;GO:0015297;GO:0048878;GO:0043227;GO:0042592;GO:0046873;GO:0043229;GO:0015291;GO:0065008;GO:0043226;GO:0022853;GO:1902600;GO:0005737;GO:0022804;GO:0098662;GO:0005622;GO:…	sodium:proton antiporter activity;regulation of pH;chloroplast envelope;metal ion:proton antiporter activity;monovalent inorganic cation homeostasis;plastid envelope;monovalent cation:proton antiporter activity;sodium ion transmembrane transport;chloroplast;cation:cation antiporter activity;cation homeostasis;plastid;solute:proton antiporter activity;sodium ion transport;organelle envelope;sodium…	MLOC_4602.3	HORVU2Hr1G021020	HORVU.MOREX.r3.2HG0115250	Coding	-	MTITLFGAVGTMISFFTISLAAIAIFSKMNIGTLDVSDFLAIGAIFSATDSVCTLQVLNQDETPFLYSLVFGEGVVNDATSVVLFNALQNFDPNQIDAIVILKFLGNFCYLFVSSTFLGVFSGLLSAYIIKKLYIGRHSTDREVALMMLMAYLSYMLAELLDLSGILTVFFCGIVMSHYTWHNVTESSRVTTKHAFATLSFIAETFLFLYVGMDALDIEKWKFASDSPGKSIGISSILLGLVLVGRAAFVFPLSFLSNLTKKTELEKISWRQQIVIWWAGLMRGAVSIALAYNKFTRSGHTQLHGNAIMITSTITVVLFSTMLFGILTKPLIRFLLPASSNGDPSEPSSPKSLHSPLLTSMLGSDMEAPLPIVRPSSLRMLITKPTHTIHYYWRKFDDA…
BaRT2v18chr2HG099440	V-type proton ATPase subunit G	GO:0016471;GO:0042626;GO:1902600;GO:0033176;GO:0015399;GO:0098662;GO:0005774;GO:0022804;GO:0098660;GO:0005773;GO:0098655;GO:0016887;GO:0016469;GO:0006812;GO:0017111;GO:0098588;GO:0016462;GO:0034220;GO:0098796;GO:0016818;GO:0006811;GO:0031090;GO:0016817;GO:0055085;GO:0032991;GO:0022857;GO:0006810;GO:0005215;GO:0043231;GO:0051234;GO:0043227;GO:0051179;GO:0016787;GO:0043229;GO:0003824;GO:0009987;GO:…	vacuolar proton-transporting V-type ATPase complex;ATPase-coupled transmembrane transporter activity;proton transmembrane transport;proton-transporting V-type ATPase complex;primary active transmembrane transporter activity;inorganic cation transmembrane transport;vacuolar membrane;active transmembrane transporter activity;inorganic ion transmembrane transport;vacuole;cation transmembrane transpo…	MLOC_28316.1	HORVU2Hr1G101670	HORVU.MOREX.r3.2HG0193410	#N/A	#N/A	#N/A
BaRT2v18chr2HG104800	Carboxypeptidase	GO:0004185;GO:0006508;GO:0005773;GO:0070008;GO:0019538;GO:0005576;GO:0004180;GO:1901564;GO:0043231;GO:0008238;GO:0043170;GO:0043227;GO:0008236;GO:0006807;GO:0043229;GO:0017171;GO:0044238;GO:0043226;GO:0008233;GO:0071704;GO:0005737;GO:0140096;GO:0008152;GO:0005622;GO:0016787;GO:0090377;GO:0005777;GO:0003824;GO:0090378;GO:0042579;GO:0015276;GO:0090376;GO:0005789;GO:0022834;GO:0010026;GO:0098827;GO:…	serine-type carboxypeptidase activity;proteolysis;vacuole;serine-type exopeptidase activity;protein metabolic process;extracellular region;carboxypeptidase activity;organonitrogen compound metabolic process;intracellular membrane-bounded organelle;exopeptidase activity;macromolecule metabolic process;membrane-bounded organelle;serine-type peptidase activity;nitrogen compound metabolic process;int…	MLOC_77869.2	HORVU2Hr1G109380	HORVU.MOREX.r3.2HG0200640	Coding	NAGNAG	MGPTGQPRALLLLLLAAAAAAAAAPEHEAFLRLPSSARSLAPKTPRSAGADLIRALNLHPRDAFPRRPGGVGSGDALPAGTIVERPIRLASLVAGDDGGGNTSVSNLGHHAGYYRLPTTHDARLFYFFFESRRHKKEDPVVIWLTGGPGCSSELALFYENGPFHIADNMSLLWNEFGWDQESNLIYVDQPTGTGFSYSSDSHDTRHNEAGVSNDLYDFLQAFFKEHPEYVENDFYITGESYAGHYIPAFATRVYKGNKNNEGIHINLKGFAIGNGLTDPAIQYKAYTDYALDMGLITQSEFNKINKVVPVCEFAVKLCGTSGTVSCLAAYFVCNTIFSSIRLIIGNKNYYDIRKPCVGSLCYDFSNLEKFLNLKSVRQSLGVGDIEFVSCSPTVYQAML…
BaRT2v18chr3HG137630	V-type proton ATPase subunit F	GO:0033180;GO:0046961;GO:1902600;GO:0033176;GO:0044769;GO:0098662;GO:0019829;GO:0033178;GO:0098660;GO:0042625;GO:0016469;GO:0098655;GO:0015078;GO:0098796;GO:0006812;GO:0022890;GO:0034220;GO:0032991;GO:0008324;GO:0006811;GO:0016020;GO:0015318;GO:0055085;GO:0110165;GO:0015075;GO:0006810;GO:0022857;GO:0051234;GO:0005215;GO:0051179;GO:0009987;GO:0016787;GO:0003824	proton-transporting V-type ATPase, V1 domain;proton-transporting ATPase activity, rotational mechanism;proton transmembrane transport;proton-transporting V-type ATPase complex;ATPase activity, coupled to transmembrane movement of ions, rotational mechanism;inorganic cation transmembrane transport;ATPase-coupled cation transmembrane transporter activity;proton-transporting two-sector ATPase comple…	MLOC_63030.1	HORVU3Hr1G047510	HORVU.MOREX.r3.3HG0264990	#N/A	#N/A	#N/A
BaRT2v18chr3HG138940	Outer plastidial membrane protein porin;Porin/voltage-dependent anion-selective channel protein	GO:0008308;GO:0005741;GO:0015698;GO:0005253;GO:0031968;GO:0098656;GO:0005244;GO:0098588;GO:0006820;GO:0022832;GO:0019867;GO:0034220;GO:0022836;GO:0031966;GO:0006811;GO:0015103;GO:0005740;GO:0055085;GO:0005216;GO:0031967;GO:0006810;GO:0015267;GO:0005739;GO:0051234;GO:0022803;GO:0031090;GO:0051179;GO:0008509;GO:0031975;GO:0009987;GO:0015318;GO:0043231;GO:0015075;GO:0043227;GO:0022857;GO:0043229;GO:…	voltage-gated anion channel activity;mitochondrial outer membrane;inorganic anion transport;anion channel activity;organelle outer membrane;anion transmembrane transport;voltage-gated ion channel activity;bounding membrane of organelle;anion transport;voltage-gated channel activity;outer membrane;ion transmembrane transport;gated channel activity;mitochondrial membrane;ion transport;inorganic ani…	MLOC_16643.2	HORVU3Hr1G051010	HORVU.MOREX.r3.3HG0268200	#N/A	#N/A	#N/A
BaRT2v18chr3HG139930	ATPase, F0/V0 complex, subunit C protein;V-type proton ATPase 21 kDa proteolipid subunit;Vacuolar H+-ATPase V0 sector, subunit c;V-type proton ATPase subunit c''2	GO:0033179;GO:0015078;GO:1902600;GO:0033176;GO:0022890;GO:0098662;GO:0033177;GO:0008324;GO:0098660;GO:0016469;GO:0015318;GO:0098655;GO:0098796;GO:0006812;GO:0015075;GO:0034220;GO:0032991;GO:0022857;GO:0005215;GO:0006811;GO:0016021;GO:0055085;GO:0046961;GO:0031224;GO:0006810;GO:0044769;GO:0016020;GO:0051234;GO:0019829;GO:0005773;GO:0051179;GO:0042625;GO:0000139;GO:0009987;GO:0098791;GO:0016787;GO:…	proton-transporting V-type ATPase, V0 domain;proton transmembrane transporter activity;proton transmembrane transport;proton-transporting V-type ATPase complex;inorganic cation transmembrane transporter activity;inorganic cation transmembrane transport;proton-transporting two-sector ATPase complex, proton-transporting domain;cation transmembrane transporter activity;inorganic ion transmembrane tr…	MLOC_76807.1	HORVU3Hr1G053400	HORVU.MOREX.r3.3HG0270820	Coding	-	MSSDYSSSWARALVHISPYTFSAIGIAVSIGVSVLGAACVIFCEAVAIYGVIVAIILQTKLESVPTSRMHDPESMRAGYAIFASGLIVGFANLVCGVCVGIIGSSCALSDAQNSTLFVKILVIEIFGSALGLFGVIVGIIMSAQATWPTKV
BaRT2v18chr3HG146340	Vacuolar proton pump subunit B	GO:0033180;GO:1902600;GO:0005524;GO:0033176;GO:0046034;GO:0032559;GO:0033178;GO:0098662;GO:0030554;GO:0016469;GO:0098660;GO:0035639;GO:0098655;GO:0098796;GO:0032555;GO:0006812;GO:0032991;GO:0017076;GO:0034220;GO:0032553;GO:0016020;GO:0006811;GO:0097367;GO:0009536;GO:0055085;GO:0043168;GO:0043231;GO:0000166;GO:0006810;GO:0043227;GO:1901265;GO:0051234;GO:0009941;GO:0051179;GO:0036094;GO:0009526;GO:…	proton-transporting V-type ATPase, V1 domain;proton transmembrane transport;ATP binding;proton-transporting V-type ATPase complex;ATP metabolic process;adenyl ribonucleotide binding;proton-transporting two-sector ATPase complex, catalytic domain;inorganic cation transmembrane transport;adenyl nucleotide binding;proton-transporting two-sector ATPase complex;inorganic ion transmembrane transport;pu…	MLOC_61085.1	HORVU3Hr1G067000	HORVU.MOREX.r3.3HG0284270	#N/A	#N/A	#N/A
BaRT2v18chr4HG174610	ascorbate transporter, chloroplastic;Putative anion transporter 4, chloroplastic;MFS domain-containing protein	GO:0022857;GO:0055085;GO:0016021;GO:0005215;GO:0006810;GO:0031224;GO:0051234;GO:0016020;GO:0015229;GO:0051179;GO:0031969;GO:0015145;GO:0006817;GO:0042170;GO:0051119;GO:0015698;GO:0009941;GO:0090482;GO:0006820;GO:0009526;GO:0005315;GO:0006811;GO:0009507;GO:0008514;GO:0009987;GO:0009536;GO:0015144;GO:0010028;GO:0009706;GO:0046943;GO:0016122;GO:0009528;GO:0005342;GO:0015882;GO:0031967;GO:0015291;GO:…	transmembrane transporter activity;transmembrane transport;integral component of membrane;transporter activity;transport;intrinsic component of membrane;establishment of localization;membrane;L-ascorbic acid transmembrane transporter activity;localization;chloroplast membrane;monosaccharide transmembrane transporter activity;phosphate ion transport;plastid membrane;sugar transmembrane transporter…	MLOC_63498.2	HORVU4Hr1G000100	HORVU.MOREX.r3.4HG0331640	#N/A	#N/A	#N/A
BaRT2v18chr4HG176780	Magnesium transporter	GO:0030001;GO:0046873;GO:0009941;GO:0010117;GO:0015095;GO:0009526;GO:1903830;GO:0022890;GO:0009507;GO:0015693;GO:0008324;GO:0009536;GO:0010960;GO:0015318;GO:0031967;GO:0010027;GO:0015075;GO:0031975;GO:0009668;GO:0022857;GO:0043231;GO:0006811;GO:0005215;GO:0043227;GO:0006812;GO:0016021;GO:0009657;GO:0031224;GO:0006810;GO:0043229;GO:0051234;GO:0043226;GO:0051179;GO:0005737;GO:0072507;GO:0016020;GO:…	metal ion transport;metal ion transmembrane transporter activity;chloroplast envelope;photoprotection;magnesium ion transmembrane transporter activity;plastid envelope;magnesium ion transmembrane transport;inorganic cation transmembrane transporter activity;chloroplast;magnesium ion transport;cation transmembrane transporter activity;plastid;magnesium ion homeostasis;inorganic molecular entity tr…	MLOC_58755.2	HORVU7Hr1G113400	HORVU.MOREX.r3.4HG0334600	Coding	-	MASVSCSPCSTQAARHLLPLPLQLQLVRRLRRLPLPQLGLSSPARRGVPLPRAAEGAHGRAAAKEEDEVEEDDGARGTEGAGAARGSGRFAADYISLGIREPVYEFKSRVGMLVGWHAFRKLGMVVEVKANGSVSTEKISRRQLLKSSGLRLRDTRSVDPSLWLMNSMPSLLVREQAILLNLGSLRAIAMHERVLIFNYNSPGGKAFLELLRPRLNPRNINGGPAMPFQLEVVEAALLSRIQRLEQRLMHVEPRVAALLEVLPNRLTGDVLEQLRLSKQSLVELGSRAGDLKQMLIDLLEDPHEIRRICIMGRNCTLDKVSDDMECSVPLEKHIAEEEEEEIEMLLENYLQRCESCHGQAERLLDSAREMEDSIAVNLSSRRLEVSRVELLLQVGTFCV…
BaRT2v18chr4HG177050	Plasma membrane ATPase;P-type H(+)-exporting transporter	GO:0008553;GO:0120029;GO:0005886;GO:0140115;GO:0015662;GO:0071944;GO:0019829;GO:0140352;GO:0016021;GO:0042625;GO:1902600;GO:0031224;GO:0015078;GO:0098662;GO:0016020;GO:0022890;GO:0098660;GO:0110165;GO:0008324;GO:0098655;GO:0015318;GO:0006812;GO:0015075;GO:0034220;GO:0022857;GO:0051453;GO:0005215;GO:0030641;GO:0006811;GO:0005524;GO:0030004;GO:0032559;GO:0030554;GO:0055085;GO:0035639;GO:0006885;GO:…	proton-exporting ATPase activity, phosphorylative mechanism;proton export across plasma membrane;plasma membrane;export across plasma membrane;ion transmembrane transporter activity, phosphorylative mechanism;cell periphery;ATPase-coupled cation transmembrane transporter activity;export from cell;integral component of membrane;ATPase-coupled ion transmembrane transporter activity;proton transmemb…	MLOC_75846.4	HORVU4Hr1G004820	HORVU.MOREX.r3.4HG0334970	Coding	-	MAAMASRQQEGSLDAVLKEAVDLEHIPIDEVFENLRCSHEGLTSEQAQQRLQIFGPNKLEEKEESKLLKFLGFMWNPLSWVMEAAAIMAIALANGGGKPPDWQDFVGIITLLLINSTISFIEENNAGNAAAALMARLAPKAKVLRDGRWTEEEAAVLVPGDIISIKLGDIIPADARLLDGDPLRIDQSALTGESLPATKGPGDGVYSGSTVKQGEIEAVVIATGVHTFFGKAAHLVDSTNQVGHFQQVLTAIGNFCICSIAVGMFIEIIVMYPIQHRAYRPGIDNLLVLLIGGIPIAMPTVLSVTMAIGSHRLSQQGAITKRMTAIEEMAGMDVLCSDKTGTLTLNKLSVDKNLVEVFEKGVTQDQVILMAARASRIENQDAIDTAIVGMLGDPKEARA…
BaRT2v18chr4HG178200	Outer envelope protein 64, chloroplastic;Translocon at the outer membrane of chloroplasts 64;RNA polymerase II-associated protein 3	GO:0031358;GO:0030150;GO:0106306;GO:0031359;GO:0044743;GO:0106307;GO:0031354;GO:0006626;GO:0004722;GO:0031355;GO:0072655;GO:0004721;GO:0031350;GO:1990542;GO:0016791;GO:0031351;GO:0070585;GO:0042578;GO:0009707;GO:0006839;GO:0005515;GO:0009527;GO:0007005;GO:0016788;GO:0009579;GO:0017038;GO:0140096;GO:0031968;GO:0065002;GO:0016787;GO:0031969;GO:0072594;GO:0005488;GO:0042170;GO:0033365;GO:0003824;GO:…	intrinsic component of chloroplast outer membrane;protein import into mitochondrial matrix;protein serine phosphatase activity;integral component of chloroplast outer membrane;protein transmembrane import into intracellular organelle;protein threonine phosphatase activity;intrinsic component of plastid outer membrane;protein targeting to mitochondrion;protein serine/threonine phosphatase activity…	MLOC_43072.3	HORVU4Hr1G006870	HORVU.MOREX.r3.4HG0336600	Coding	AS_5UTR	MQLLHKHEFRDQHNEWINSAKSSVDASIVGNLSDDGDSTINIIQDVRKEVRLALNTLLKDDGILVIPTALGCPPKINARELSSTSYNAETLCLQSLSSMSGCCQVTVPIGTHDKCPISVSFIARHGGDRFLLDTTQAIYATIQEQVEILAKSNASSKEAMNEEAAEAAKEKGNSAFKEKQWQKAINLYTEAIKLNGKVATYYSNRAAAFLELANYRQAETDCTSAIDIDPKIVKAYLRRGTAREMLGYYKEAVDDFSHALVLEPMNKTAGVAINRLKKLFP
BaRT2v18chr4HG185280	Transporter, ABC superfamily (Breast cancer resistance protein);ATPase, coupled to transmembrane movement of substance;ABC transporter domain-containing protein	GO:0042626;GO:0080168;GO:0016021;GO:0015399;GO:0055085;GO:0031224;GO:0022804;GO:0010496;GO:0016020;GO:0016887;GO:0046864;GO:0005886;GO:0017111;GO:0046865;GO:0071944;GO:0016462;GO:0006810;GO:0110165;GO:0016818;GO:0051234;GO:0016817;GO:0051179;GO:0022857;GO:0048581;GO:0005215;GO:0009738;GO:0005524;GO:0071215;GO:0032559;GO:0048580;GO:0030554;GO:0097306;GO:0035639;GO:0009737;GO:0032555;GO:0009409;GO:…	ATPase-coupled transmembrane transporter activity;abscisic acid transport;integral component of membrane;primary active transmembrane transporter activity;transmembrane transport;intrinsic component of membrane;active transmembrane transporter activity;intercellular transport;membrane;ATPase activity;isoprenoid transport;plasma membrane;nucleoside-triphosphatase activity;terpenoid transport;cell …	MLOC_68988.1	HORVU7Hr1G090350	HORVU.MOREX.r3.4HG0348190	Coding	-	MPPNGQSVHGGGGLVSPATAAPAPPSKMDCFLTSVCTPLNLQFIDVAYRVKVERTAKEPPGRISHSGGGGGGGAAGGLSASVEERTILKGITGEARPGEVLAVLGPSGSGKSTLLSILGGRLAGRYSGTVLTGGRAPCRAVQRRTGFVAQDDILHPHLTVRETLAFCAMLRLPTSAPTSAKLAAADAVIAELGLGTCADTIVGNAFVRGVSGGERKRVSIGHELLVNPSLLVLDEPTSGLDSTAASRLVATLSALARKGRTVVLSVHQPSSRVYRAFDSVLLLSEGSCMYHGPGRDAMDYFASVGFAPGFHVNPADFMLDLANGFAQAEYSDRAAEGGSVKQSLVASYGRVLAPKVKAAIATGAHTDDGHGHAAEQPLESCSGCTSWTNQFAILLRRSL…
BaRT2v18chr4HG189040	Mitochondrial uncoupling protein 1;PUMP;Mitochondrial carrier protein, expressed	GO:0006839;GO:0017077;GO:0031966;GO:0005740;GO:1990542;GO:0022857;GO:0031967;GO:0006810;GO:0005215;GO:0005739;GO:0051234;GO:0015171;GO:0031090;GO:0051179;GO:0046943;GO:0031975;GO:1902600;GO:0005342;GO:0043231;GO:0098662;GO:0008509;GO:0043227;GO:0098660;GO:0015318;GO:0043229;GO:0098655;GO:0015075;GO:0043226;GO:0006812;GO:0005737;GO:0034220;GO:0005622;GO:0006811;GO:0009506;GO:0055085;GO:0055044;GO:…	mitochondrial transport;oxidative phosphorylation uncoupler activity;mitochondrial membrane;mitochondrial envelope;mitochondrial transmembrane transport;transmembrane transporter activity;organelle envelope;transport;transporter activity;mitochondrion;establishment of localization;amino acid transmembrane transporter activity;organelle membrane;localization;carboxylic acid transmembrane transport…	MLOC_63716.2	HORVU4Hr1G027150	HORVU.MOREX.r3.4HG0357310	Coding	AS_3UTR	MAPDHGSKVDISFAGRFTASAIAACFAEITTIPLDTAKVRLQLQKKAVAGDLAGPKYRGLLGTAATIAKEEGAAALWKGIVPGLHRQCIYGGLRIGLYEPVKAFYVGENHVGDVPLSKKIAAGFTTGALAIAVANPTDLVKVRLQSEGKLAPGVPRRYTGAMDAYAKIVRQEGVAALWTGIGPNVARNAIINAAELASYDQVKQSILKLPGFKDDVVTHILSGLGAGFFAVCVGSPVDVVKSRMMGDSAYKNTIDCFVKTLKNDGPLAFYKGFLPNFARLGSWNVIMFLTLEQVQKAFVRKPAN
BaRT2v18chr5HG224530	Bidirectional sugar transporter SWEET;Sugars will eventually be exported transporter17a	GO:0008643;GO:0005886;GO:0051119;GO:0071702;GO:0071944;GO:0015144;GO:0006820;GO:0008509;GO:0016021;GO:0006811;GO:0031224;GO:0015075;GO:0006810;GO:0016020;GO:0022857;GO:0051234;GO:0005215;GO:0110165;GO:0051179;GO:0034219;GO:0098656;GO:0034220;GO:0055085;GO:0009987;GO:0008643;GO:0005886;GO:0051119;GO:0071702;GO:0071944;GO:0015144;GO:0006820;GO:0016021;GO:0008509;GO:0006811;GO:0031224;GO:0015075;GO:…	carbohydrate transport;plasma membrane;sugar transmembrane transporter activity;organic substance transport;cell periphery;carbohydrate transmembrane transporter activity;anion transport;anion transmembrane transporter activity;integral component of membrane;ion transport;intrinsic component of membrane;ion transmembrane transporter activity;transport;membrane;transmembrane transporter activity;e…	MLOC_57761.2	HORVU0Hr1G010080	HORVU.MOREX.r3.5HG0428260	Unproductive	PTC;NMD	0
BaRT2v18chr5HG228560	Hyperosmolality-gated Ca2+ permeable channel 2.4;Early-responsive to dehydration protein, putative, expressed;DNA-directed RNA polymerase III subunit RPC2	GO:0006811;GO:0005227;GO:0016021;GO:0022839;GO:0006810;GO:0031224;GO:0051234;GO:0022836;GO:0016020;GO:0051179;GO:0005261;GO:0005886;GO:0005216;GO:0098655;GO:0071944;GO:0015267;GO:0006812;GO:0110165;GO:0022803;GO:0034220;GO:0022890;GO:0055085;GO:0008324;GO:0009987;GO:0015318;GO:0032774;GO:0015075;GO:0034654;GO:0022857;GO:0016070;GO:0005215;GO:0019438;GO:0003899;GO:0018130;GO:0034062;GO:1901362;GO:…	ion transport;calcium activated cation channel activity;integral component of membrane;ion gated channel activity;transport;intrinsic component of membrane;establishment of localization;gated channel activity;membrane;localization;cation channel activity;plasma membrane;ion channel activity;cation transmembrane transport;cell periphery;channel activity;cation transport;cellular anatomical entity;…	MLOC_58140.2	HORVU5Hr1G018700	HORVU.MOREX.r3.5HG0439090	Coding	-	MIVSALATAVGVNLGLTVLLASTYSLLRRRPPFVSVYAPRRPYAPLGSWLAAAWRRSEDDIHAAAGLDGVVFVRIFVFSIRVFAVVAVVGVGVLMPINFLGDQLRLIDFTDLPSKSVDVLSISNVQDGSNKLWLHFSAVYIITGVACYLLYYEYKYISGKRLEYFMTSKPLPQYFTVLVRAIPITDGGSVSDAVDKFFKEYHPSTYLSHTVVHQTGRLRRLLNETEIIWRKLKNIKYVPHVSHIENRPKKFLGLFGRNNPVRKYQKRLEDLEENVRMEQSDATRRREIPAAFVSFKSRYASANAIYVRQSDNPTEWQTEHAPDPHDVYWPSFSTSFMEQWISKFVVFVASVLLIIVFLLVVAFIQGLTYMNQLEAWLPFLRNILEIAIVSQLVTGYLPS…
BaRT2v18chr5HG233420	Outer envelope pore protein 37 chloroplastic	GO:0005216;GO:0031358;GO:0006812;GO:0015267;GO:0031359;GO:0034220;GO:0022803;GO:0031354;GO:0006811;GO:0015318;GO:0031355;GO:0055085;GO:0031350;GO:0015075;GO:0006810;GO:0031351;GO:0022857;GO:0051234;GO:0009707;GO:0005215;GO:0051179;GO:0009527;GO:0009987;GO:0031969;GO:0042170;GO:0009941;GO:0009526;GO:0031968;GO:0031301;GO:0031300;GO:0098588;GO:0019867;GO:0009507;GO:0009536;GO:0031967;GO:0031090;GO:…	ion channel activity;intrinsic component of chloroplast outer membrane;cation transport;channel activity;integral component of chloroplast outer membrane;ion transmembrane transport;passive transmembrane transporter activity;intrinsic component of plastid outer membrane;ion transport;inorganic molecular entity transmembrane transporter activity;integral component of plastid outer membrane;transme…	MLOC_14385.3	HORVU6Hr1G055870	---NA---	Coding	-	MAAPALLSAPPPPPPMEEDVLTPHVAASRNPPPPERGFLRGRPPIRVTSEFDSEHQLFSHRISCRVLNGLAKLRLRLHHGAAGGAPTSEVALIARNFSAIVDTASRGAVLRGTADLAGSLHLRAAHNTKNYQNGEQSYIHISCSTHCLSISCDHEYDDSTVSCIRVDRYFQLKYNCRKLVLNLIACRIHHGSVYHRPIRLEGQGEVAVTTNLGDSPCKIELASLVPPNGLPRATLMFPNGEISVKEKKLDEGEKILSVNGIVKSHVLSGVCTALYNDNMMNIKYLYKDDELSFIPSLTLPSNSLSFGFKRQLTPSDKFSYRYHFDTNYWSAVYKQKASKHVKWKAGYGSNERLGWASVWVGDAGGKTKEAPLKTKVQLMVKVPQDNIRNPTVVLRVKKR…
BaRT2v18chr5HG240500	S-adenosylmethionine mitochondrial carrier protein;Putative S-adenosylmethionine carrier 2, chloroplastic	GO:0005509;GO:0005743;GO:1901962;GO:0019866;GO:0000095;GO:0015805;GO:0031966;GO:0046872;GO:0015695;GO:0005740;GO:0015101;GO:0072348;GO:0031967;GO:0043169;GO:0055085;GO:0005739;GO:1901682;GO:0006810;GO:0031090;GO:0043167;GO:0051234;GO:0031975;GO:0051179;GO:0008509;GO:0043231;GO:0098656;GO:0008324;GO:0043227;GO:0015318;GO:0098655;GO:0043229;GO:0005488;GO:0071702;GO:0043226;GO:0006812;GO:0015075;GO:…	calcium ion binding;mitochondrial inner membrane;S-adenosyl-L-methionine transmembrane transport;organelle inner membrane;S-adenosyl-L-methionine transmembrane transporter activity;S-adenosyl-L-methionine transport;mitochondrial membrane;metal ion binding;organic cation transport;mitochondrial envelope;organic cation transmembrane transporter activity;sulfur compound transport;organelle envelope;…	MLOC_13023.2	HORVU5Hr1G048510	HORVU.MOREX.r3.5HG0466330	#N/A	#N/A	#N/A
BaRT2v18chr5HG266330	Cyclic nucleotide-binding domain-containing protein	GO:0005216;GO:0034220;GO:0016021;GO:0015267;GO:0007263;GO:0031224;GO:0022803;GO:0009626;GO:0016020;GO:0015318;GO:0034050;GO:0110165;GO:0015075;GO:0006811;GO:0005222;GO:0051702;GO:0022857;GO:0070509;GO:0005215;GO:0055085;GO:0005221;GO:0006810;GO:0043855;GO:0051234;GO:0005217;GO:0051179;GO:0005242;GO:0019932;GO:0099094;GO:0045087;GO:0005262;GO:0070588;GO:0005249;GO:0012501;GO:0015085;GO:0008219;GO:…	ion channel activity;ion transmembrane transport;integral component of membrane;channel activity;nitric oxide mediated signal transduction;intrinsic component of membrane;passive transmembrane transporter activity;plant-type hypersensitive response;membrane;inorganic molecular entity transmembrane transporter activity;programmed cell death induced by symbiont;cellular anatomical entity;ion transm…	MLOC_4665.1	HORVU3Hr1G076940	HORVU.MOREX.r3.5HG0511820	Coding	-	MPPSLSALRSLLTRTLGLGSGGADRSGDEESQSQAAGSSTGRRPAAGPPGECYACTQPGVPAFHSTTCDQVHSPGWDADAGSSLVPVRAQPLPGAAAAVAAARWLFGPVLDPRSKRVQRWNRWILLGRAAALAVDPLFFYALSIGRAGRPCMYMDAGLAAAVTALRTAADVAHLAHVLVQFRLAYVSRESLVVGCGKLVWDPRAIAAHYARSLKGLCFDLFVILPIPQIIFWLVIPKLIREEQVKLIMTILLLIFVLQFLPKVYHSIYIMRKMQKVTGYIFGTVWWGFGLNLFAYFIASHIAGGCWYVLAIQRVASCLQSECEINNNCNLMSLACSKEMCFHFPWSSDMTALACDTNLTSFSQQNVPACLSGNGAFAYGIYKGALPVISSNSLAVKILY…
BaRT2v18chr6HG306100	Bidirectional sugar transporter SWEET;Sugars will eventually be exported transporter4b	GO:0008643;GO:0051119;GO:0005886;GO:0071702;GO:0071944;GO:0015144;GO:0006820;GO:0008509;GO:0016021;GO:0006811;GO:0015075;GO:0031224;GO:0006810;GO:0022857;GO:0016020;GO:0051234;GO:0005215;GO:0005887;GO:0051179;GO:0031226;GO:0034219;GO:0110165;GO:0098656;GO:0034220;GO:0055085;GO:0009987;GO:0008643;GO:0005886;GO:0071702;GO:0071944;GO:0006820;GO:0016021;GO:0006811;GO:0031224;GO:0006810;GO:0016020;GO:…	carbohydrate transport;sugar transmembrane transporter activity;plasma membrane;organic substance transport;cell periphery;carbohydrate transmembrane transporter activity;anion transport;anion transmembrane transporter activity;integral component of membrane;ion transport;ion transmembrane transporter activity;intrinsic component of membrane;transport;transmembrane transporter activity;membrane;e…	MLOC_37708.1	HORVU1Hr1G079940	HORVU.MOREX.r3.6HG0593390	Coding	-	MVSPDAIRTVIGVIGNGTALVLFLSPADVLPNLEEEDGGAVLGGAVPRDAAQLHDVGALRAPAGAPAQHARHHHQRHRHGHRARLHRALPHLLRRRRPPPSPYPAGRRGRLRRRGRRARPLPRPHPRPQVHGRRHPLRPLRHRHVRRAALRHENGDPDQERGVHAPVPVRGLARQWHLLDCLRPHPLRPLHHHPQRAGRHVRSGADNSVRHLLQVDAGDPGGPQAQGRPRAHDRGRRRRQERQRRQRPLLEAIPPLTSPLKRLHKSP
BaRT2v18chr6HG326210	DNL-type domain-containing protein;DNL-type zinc finger protein	GO:0008270;GO:0030150;GO:0005739;GO:0046914;GO:0044743;GO:0043231;GO:0050821;GO:0046872;GO:0043227;GO:0006626;GO:0043169;GO:0043229;GO:0031647;GO:0051087;GO:0043226;GO:0072655;GO:0043167;GO:0005737;GO:1990542;GO:0005515;GO:0005622;GO:0070585;GO:0005488;GO:0110165;GO:0006839;GO:0007005;GO:0017038;GO:0065002;GO:0072594;GO:0033365;GO:0006605;GO:0071806;GO:0006457;GO:0006886;GO:0046907;GO:0034613;GO:…	zinc ion binding;protein import into mitochondrial matrix;mitochondrion;transition metal ion binding;protein transmembrane import into intracellular organelle;intracellular membrane-bounded organelle;protein stabilization;metal ion binding;membrane-bounded organelle;protein targeting to mitochondrion;cation binding;intracellular organelle;regulation of protein stability;chaperone binding;organell…	MLOC_75307.1	HORVU6Hr1G091500	HORVU.MOREX.r3.6HG0630110	Coding	-	MAAGRFLPLAGRRIIAALSQPSAPSSRGIFFPSPATAGLRSLQTIIEASSNASDERHHDPEDHKTDTPPQPASVPAAAESSFMVRDASSLKISPRHDMAMIFTCKVCETRSVKMASRDSYDNGVVVARCGGCNNLHLMADRLGWFGQPGSIEDFLAAQGQDVKKGDTDTFSFTLEDLAGSQVKSKEPSGEN
BaRT2v18chr7HG340420	H(+)-exporting diphosphatase	GO:0009678;GO:1902600;GO:0016021;GO:0004427;GO:0098662;GO:0031224;GO:0015399;GO:0098660;GO:0016020;GO:0022853;GO:0098655;GO:0110165;GO:0022804;GO:0006812;GO:0015078;GO:0034220;GO:0022890;GO:0006811;GO:0008324;GO:0055085;GO:0015318;GO:0006810;GO:0015075;GO:0051234;GO:0016462;GO:0051179;GO:0016818;GO:0009987;GO:0016817;GO:0022857;GO:0005215;GO:0016787;GO:0003824;GO:0009678;GO:1902600;GO:0016021;GO:…	pyrophosphate hydrolysis-driven proton transmembrane transporter activity;proton transmembrane transport;integral component of membrane;inorganic diphosphatase activity;inorganic cation transmembrane transport;intrinsic component of membrane;primary active transmembrane transporter activity;inorganic ion transmembrane transport;membrane;active ion transmembrane transporter activity;cation transme…	MLOC_6480.2	HORVU7Hr1G115540	HORVU.MOREX.r3.7HG0657860	Coding	-	MAILGELGTEILIPVCGVIGIVFAVAQWFIVSKVKVTPGAASAAAGAKNGYGDYLIEEEEGLNDHNVVVKCAEIQTAISEGATSFLFTMYQYVGMFMVVFAAIIFLFLGSIEGFSTKGQPCTYSKGTCKPALYTALFSTASFLLGAITSLVSGFLGMKIATYANARTTLEARKGVGKAFITAFRSGAVMGFLLSSSGLVVLYITINVFKMYYGDDWEGLFESITGYGLGGSSMALFGRVGGGIYTKAADVGADLVGKVERNIPEDDPRNPAVIADNVGDNVGDIAGMGSDLFGSYAESSCAALVVASISSFGINHDFTAMCYPLLVSSKQLIISTALMTVGVAVISWLALPAKFTIFNFGAQKEVSNWGLFFCVAVGLWAGLIIGFVTEYYTSNAYSPV…
BaRT2v18chr7HG351290	Tonoplast dicarboxylate transporter	GO:0022857;GO:0055085;GO:0016021;GO:0005215;GO:0006810;GO:0031224;GO:0051234;GO:0016020;GO:0015140;GO:0051179;GO:0005310;GO:0005773;GO:0098656;GO:0015556;GO:0043231;GO:0006820;GO:0008514;GO:0043227;GO:0034220;GO:0046943;GO:0043229;GO:0006811;GO:0005342;GO:0043226;GO:0071423;GO:0008509;GO:0005737;GO:0015743;GO:0015318;GO:0005622;GO:0015740;GO:0015075;GO:0110165;GO:0009987;GO:0006835;GO:1905039;GO:…	transmembrane transporter activity;transmembrane transport;integral component of membrane;transporter activity;transport;intrinsic component of membrane;establishment of localization;membrane;malate transmembrane transporter activity;localization;dicarboxylic acid transmembrane transporter activity;vacuole;anion transmembrane transport;C4-dicarboxylate transmembrane transporter activity;intracell…	MLOC_74633.2	HORVU7Hr1G050030	HORVU.MOREX.r3.7HG0679220	Unproductive	PTC;NMD	0
BaRT2v18chr7HG363180	UDP-galactose transporter 1;TPT domain-containing protein;Glucose-6-phosphate/phosphate translocator-related family protein;GDP-mannose transporter GONST5;Organic anion transporter	GO:0005460;GO:0015786;GO:0005794;GO:0005459;GO:0072334;GO:0012505;GO:0015165;GO:0090481;GO:0043231;GO:0005338;GO:0015780;GO:0043227;GO:0015932;GO:1901264;GO:0016021;GO:1901505;GO:0015931;GO:0031224;GO:0008514;GO:0015711;GO:0016020;GO:0015297;GO:0098656;GO:0043229;GO:0015291;GO:0071705;GO:0043226;GO:0008509;GO:0071702;GO:0005737;GO:0022804;GO:0006820;GO:0005622;GO:0015075;GO:0034220;GO:0110165;GO:…	UDP-glucose transmembrane transporter activity;UDP-glucose transmembrane transport;Golgi apparatus;UDP-galactose transmembrane transporter activity;UDP-galactose transmembrane transport;endomembrane system;pyrimidine nucleotide-sugar transmembrane transporter activity;pyrimidine nucleotide-sugar transmembrane transport;intracellular membrane-bounded organelle;nucleotide-sugar transmembrane transp…	MLOC_63645.1	HORVU7Hr1G077640	HORVU.MOREX.r3.7HG0706880	Coding	-	MEEGKMGNVATVRAVLAILQWWGFNVTVIIINKWIFQKLEFKFPLTVSCVHFICSSIGAYIAIKVLKVKPLIEVAPEDRWKRIFPMSFVFCINIVLGNISLRYIPVSFMQTIKSFTPATTVILQWLVWRKYFEWRIWASLIPIVGGILLTSVTELSFNMLGFCAAMVGCLATSTKTILAESLLHGYKFDSINTVYYMAPFATMILSIPAIVLEGSGVINWLYTYDSTVPALIIIITSGVLAFCLNFSIFYVIHSTTAVTFNVAGNLKVAVAVLISWMIFRNPISAMNAVGCGITLVGCTFYGYVRHLISQQASTPSPRTPRSRLEMLPLVGEKQEKI
BaRT2v18chr7HG385510	DNL-type domain-containing protein;Mitochondrial protein import protein ZIM17;Putative hop-interacting protein-like	GO:0008270;GO:0030150;GO:0005739;GO:0046914;GO:0044743;GO:0043231;GO:0050821;GO:0051087;GO:0043227;GO:0006626;GO:0046872;GO:0043229;GO:0031647;GO:0043169;GO:0043226;GO:0072655;GO:0043167;GO:0005737;GO:1990542;GO:0005515;GO:0005622;GO:0070585;GO:0005488;GO:0016021;GO:0006839;GO:0031224;GO:0007005;GO:0016020;GO:0017038;GO:0110165;GO:0065002;GO:0072594;GO:0033365;GO:0006605;GO:0071806;GO:0006457;GO:…	zinc ion binding;protein import into mitochondrial matrix;mitochondrion;transition metal ion binding;protein transmembrane import into intracellular organelle;intracellular membrane-bounded organelle;protein stabilization;chaperone binding;membrane-bounded organelle;protein targeting to mitochondrion;metal ion binding;intracellular organelle;regulation of protein stability;cation binding;organell…	MLOC_75307.1	HORVU1Hr1G013160	HORVU.MOREX.r3.7HG0748380	Coding	-	MESVAIATTTTTRALPPPFPSAAHRLRRRAASFVPVAAASKRRDGGEGEDAGAGSRRPSSSSGGEPTGLAPYGISFSPFSKDAAMGLVMSAATGSGWTTGSGMEGPPTAGGAANRPEVSTLPWSLFTKSPRRRMRVAFTCNVCGQRTTRAINPHAYTDGTVFVQCCGCNIFHKLVDNLNLFHEMKCYVGPDFRYEGDAPFNYLDSGDDDGSGNIFPLV
chloroplast stroma	#N/A	#N/A	#N/A	#N/A	#N/A	#N/A	#N/A	#N/A	#N/A
BaRT2v18chr1HG007470	Acetylornithine transaminase	GO:0003992;GO:0006526;GO:0009570;GO:0008483;GO:0006525;GO:0009532;GO:0016769;GO:0009084;GO:0009507;GO:0030170;GO:0009064;GO:0009536;GO:0070279;GO:1901607;GO:0043231;GO:0019842;GO:0008652;GO:0043227;GO:1901605;GO:0043168;GO:0043229;GO:0046394;GO:0036094;GO:0043226;GO:0016053;GO:0016740;GO:0005737;GO:0006520;GO:0043167;GO:0005622;GO:0044283;GO:1901363;GO:0005739;GO:0019752;GO:0097159;GO:0110165;GO:…	N2-acetyl-L-ornithine:2-oxoglutarate 5-aminotransferase activity;arginine biosynthetic process;chloroplast stroma;transaminase activity;arginine metabolic process;plastid stroma;transferase activity, transferring nitrogenous groups;glutamine family amino acid biosynthetic process;chloroplast;pyridoxal phosphate binding;glutamine family amino acid metabolic process;plastid;vitamin B6 binding;alpha…	MLOC_54897.1	HORVU1Hr1G015560	HORVU.MOREX.r3.1HG0016200	#N/A	#N/A	#N/A
BaRT2v18chr1HG029990	Protein PALE CRESS, chloroplastic	GO:0010239;GO:0009537;GO:0043621;GO:0031425;GO:0009513;GO:0019843;GO:0048366;GO:0009509;GO:0005515;GO:0048827;GO:0009507;GO:0003723;GO:0009658;GO:0009536;GO:0003676;GO:0009657;GO:0009501;GO:1901363;GO:0099402;GO:0042644;GO:0097159;GO:0048367;GO:0042646;GO:0005488;GO:0048731;GO:0009570;GO:0016874;GO:0007275;GO:0009532;GO:0003824;GO:0006397;GO:0043231;GO:0016071;GO:0043227;GO:0048856;GO:0009295;GO:…	chloroplast mRNA processing;proplastid;protein self-association;chloroplast RNA processing;etioplast;rRNA binding;leaf development;chromoplast;protein binding;phyllome development;chloroplast;RNA binding;chloroplast organization;plastid;nucleic acid binding;plastid organization;amyloplast;heterocyclic compound binding;plant organ development;chloroplast nucleoid;organic cyclic compound binding;sh…	MLOC_63445.1	HORVU1Hr1G062740	HORVU.MOREX.r3.1HG0064290	Coding	-	MAAAAPALPTFLRPRPPPPFPSSTPPLRRRRPPPSHLRPARPAAPLSPVSAVEKAKGAAAAADEAQLEGMPSEFYDEEWQANQRERTKEWHAYRQKEEAEEEAKSSEYREIGMRMKAYPQEEVCKARVLVSSFIRAGEDVEKVIEKAAERGELTELVLMVIWNRLDVARRDDEKDAIRSLDLLYRRVETEILRSEATPAMRLLDELLNIHDGSDDDKWLKACRKHMIEVFPREDPFTMIFPPGFDMKKHDGQIKLPPQDDDVLLRVDFVREIDELLKEVQAEHDKNKLQTGYDPESVAAMLKQQEKLRTIRQVEALLELAATLKW
BaRT2v18chr2HG092940	UPF0426 protein, chloroplastic	GO:0010287;GO:0009570;GO:0009532;GO:0009507;GO:0009536;GO:0043231;GO:0043227;GO:0043229;GO:0043226;GO:0005737;GO:0005622;GO:0110165;GO:0010287;GO:0009570;GO:0009532;GO:0009507;GO:0009536;GO:0043231;GO:0043227;GO:0043229;GO:0043226;GO:0005737;GO:0005622;GO:0110165;GO:0010287;GO:0009570;GO:0009532;GO:0009507;GO:0009536;GO:0043231;GO:0043227;GO:0043229;GO:0043226;GO:0005737;GO:0005622;GO:0110165;GO:…	plastoglobule;chloroplast stroma;plastid stroma;chloroplast;plastid;intracellular membrane-bounded organelle;membrane-bounded organelle;intracellular organelle;organelle;cytoplasm;intracellular anatomical structure;cellular anatomical entity;plastoglobule;chloroplast stroma;plastid stroma;chloroplast;plastid;intracellular membrane-bounded organelle;membrane-bounded organelle;intracellular organel…	MLOC_59764.1	---NA---	---NA---	Coding	AS_3UTR	MATYYPSGASALLLPVPRTRAAFPQGFPGPASGRSSPCAVVRRQRRGRGAAVGVVRACFNPFGDERILREALKEPVAFMGGVFAGLLRLDLDEDPLKEWVTRTVEASGIAEENSAEESNEGAQNDGPQQIEIE
BaRT2v18chr2HG095280	Copper chaperone for superoxide dismutase;HMA domain-containing protein	GO:0006801;GO:0016532;GO:0009570;GO:0072593;GO:0016531;GO:0009532;GO:0030001;GO:0016530;GO:0005615;GO:0006812;GO:0140104;GO:0009507;GO:0008047;GO:0006811;GO:0009536;GO:0005507;GO:0006810;GO:0005576;GO:0030234;GO:0051234;GO:0005737;GO:0046872;GO:0050790;GO:0043231;GO:0043169;GO:0051179;GO:0043227;GO:0098772;GO:0065009;GO:0043229;GO:0004784;GO:0019430;GO:0005622;GO:0016721;GO:0071450;GO:0043226;GO:…	superoxide metabolic process;superoxide dismutase copper chaperone activity;chloroplast stroma;reactive oxygen species metabolic process;copper chaperone activity;plastid stroma;metal ion transport;metallochaperone activity;extracellular space;cation transport;molecular carrier activity;chloroplast;enzyme activator activity;ion transport;plastid;copper ion binding;transport;extracellular region;e…	MLOC_17760.1	HORVU7Hr1G060130	HORVU.MOREX.r3.2HG0186840	#N/A	#N/A	#N/A
BaRT2v18chr3HG127200	Thiol-disulfide oxidoreductase DCC	GO:0010287;GO:0009570;GO:0009532;GO:0009507;GO:0009536;GO:0043231;GO:0043227;GO:0043229;GO:0043226;GO:0005737;GO:0005622;GO:0016021;GO:0031224;GO:0016020;GO:0110165	plastoglobule;chloroplast stroma;plastid stroma;chloroplast;plastid;intracellular membrane-bounded organelle;membrane-bounded organelle;intracellular organelle;organelle;cytoplasm;intracellular anatomical structure;integral component of membrane;intrinsic component of membrane;membrane;cellular anatomical entity	MLOC_55210.1	---NA---	HORVU.MOREX.r3.3HG0241550	#N/A	#N/A	#N/A
BaRT2v18chr3HG152790	DNA-(apurinic or apyrimidinic site) endonuclease;Apurinic endonuclease-redox protein	GO:0004519;GO:0006281;GO:0005634;GO:0006974;GO:0004518;GO:0043231;GO:0033554;GO:0016788;GO:0043227;GO:0090305;GO:0003677;GO:0043229;GO:0006950;GO:0046872;GO:0043226;GO:0006259;GO:0043169;GO:0005622;GO:0051716;GO:0003676;GO:0042644;GO:0050896;GO:0016787;GO:0042646;GO:0090304;GO:0008311;GO:0009570;GO:0006139;GO:0043167;GO:0009532;GO:0046483;GO:0008296;GO:0009295;GO:0006725;GO:0008309;GO:0009507;GO:…	endonuclease activity;DNA repair;nucleus;cellular response to DNA damage stimulus;nuclease activity;intracellular membrane-bounded organelle;cellular response to stress;hydrolase activity, acting on ester bonds;membrane-bounded organelle;nucleic acid phosphodiester bond hydrolysis;DNA binding;intracellular organelle;response to stress;metal ion binding;organelle;DNA metabolic process;cation bindi…	MLOC_68829.1	HORVU3Hr1G078470	HORVU.MOREX.r3.3HG0295140	#N/A	#N/A	#N/A
BaRT2v18chr3HG156140	0	0	0	MLOC_12419.1	HORVU3Hr1G083790	HORVU.MOREX.r3.3HG0300330	#N/A	#N/A	#N/A
BaRT2v18chr4HG183170	Chlorophyll a-b binding protein, chloroplastic	GO:0009765;GO:0016168;GO:0009522;GO:0019684;GO:0009523;GO:0046906;GO:0018298;GO:0009521;GO:1901363;GO:0009535;GO:0015979;GO:0097159;GO:0055035;GO:0006091;GO:0005488;GO:0009534;GO:0006464;GO:0046872;GO:0031976;GO:0036211;GO:0043169;GO:0042651;GO:0043412;GO:0043167;GO:0034357;GO:0009768;GO:0009579;GO:0044267;GO:0031984;GO:0019538;GO:0009507;GO:0009416;GO:0009536;GO:0009314;GO:0098796;GO:0044260;GO:…	photosynthesis, light harvesting;chlorophyll binding;photosystem I;photosynthesis, light reaction;photosystem II;tetrapyrrole binding;protein-chromophore linkage;photosystem;heterocyclic compound binding;chloroplast thylakoid membrane;photosynthesis;organic cyclic compound binding;plastid thylakoid membrane;generation of precursor metabolites and energy;binding;chloroplast thylakoid;cellular prot…	MLOC_57061.2	HORVU4Hr1G015260	---NA---	Unproductive	PTC;NMD	0
BaRT2v18chr4HG184990	nifU-like protein 2, chloroplastic;NIF system FeS cluster assembly, NifU, C-terminal;Nitrogen fixation protein nifU, putative;NifU-like protein 3	GO:0016226;GO:0005506;GO:0009570;GO:0031163;GO:0051536;GO:0009532;GO:0022607;GO:0051540;GO:0009507;GO:0006790;GO:0046914;GO:0009536;GO:0044085;GO:0046872;GO:0005739;GO:0016043;GO:0043169;GO:0043231;GO:0071840;GO:0043167;GO:0043227;GO:0097428;GO:0051539;GO:0043229;GO:0051604;GO:0005488;GO:0043226;GO:0044237;GO:0005737;GO:0003755;GO:0010467;GO:0005622;GO:0016859;GO:0008152;GO:0016853;GO:0110165;GO:…	iron-sulfur cluster assembly;iron ion binding;chloroplast stroma;metallo-sulfur cluster assembly;iron-sulfur cluster binding;plastid stroma;cellular component assembly;metal cluster binding;chloroplast;sulfur compound metabolic process;transition metal ion binding;plastid;cellular component biogenesis;metal ion binding;mitochondrion;cellular component organization;cation binding;intracellular mem…	MLOC_57983.5	HORVU4Hr1G018260	HORVU.MOREX.r3.4HG0347670	Coding	-	MQTATAAAAAPWAPSPSPSTSSSATPFKVGIALPCRTGVRTSSTLRLVATPARRRRRQVVQAIANPDPAVELPLTAENVELVLDEVRPYLMADGGNVVLHEIDGNVVRLKLQGACGSCPASVTTMKMGIERRLMEKIPEIVAVEPIADEETGLELNEENIEKVLDEIRPYLSGTGGGELEFVSIEEPIVKVRLTGPAAGVMTVRVALTQKLREKIPKIAAVQLLS
BaRT2v18chr4HG187570	Envelope glycoprotein like;NAD(P)-binding Rossmann-fold superfamily protein isoform 2	GO:0009570;GO:0009532;GO:0009507;GO:0009536;GO:0043231;GO:0043227;GO:0043229;GO:0043226;GO:0005737;GO:0005622;GO:0110165;GO:0009570;GO:0009532;GO:0009507;GO:0009536;GO:0043231;GO:0043227;GO:0043229;GO:0043226;GO:0005737;GO:0005622;GO:0110165;GO:0009570;GO:0009532;GO:0009507;GO:0009536;GO:0043231;GO:0043227;GO:0043229;GO:0043226;GO:0005737;GO:0005622;GO:0110165;GO:0009570;GO:0009532;GO:0009507;GO:…	chloroplast stroma;plastid stroma;chloroplast;plastid;intracellular membrane-bounded organelle;membrane-bounded organelle;intracellular organelle;organelle;cytoplasm;intracellular anatomical structure;cellular anatomical entity;chloroplast stroma;plastid stroma;chloroplast;plastid;intracellular membrane-bounded organelle;membrane-bounded organelle;intracellular organelle;organelle;cytoplasm;intra…	MLOC_58616.1	HORVU2Hr1G004980	HORVU.MOREX.r3.4HG0353750	Coding	-	MASTASLGVTVSTSESVGQNDLLIVGPGVLGRIVAEKWRQEHPGCKIYGQTATTDHHSELTKIGIIPSLKGPRADQKVPYVIFCAPPYRTDDYPGDLRVAASNWSGEGSFLFTSSTAVYDCNDNGFCGEDSPCVPIGRSPRTDILLKAENVVLEAGGCALRLAGLYISSQ
BaRT2v18chr4HG196030	Uroporphyrinogen decarboxylase	GO:0015995;GO:0004853;GO:0009570;GO:0015994;GO:0016831;GO:0009532;GO:0006782;GO:0016830;GO:0009941;GO:0046501;GO:0016829;GO:0009526;GO:0006783;GO:0009507;GO:0003824;GO:0042168;GO:0009536;GO:0006779;GO:0031967;GO:0006778;GO:0031975;GO:0046148;GO:0043231;GO:0042440;GO:0043227;GO:0033014;GO:0043229;GO:0033013;GO:0043226;GO:0019438;GO:0005737;GO:0018130;GO:0005622;GO:1901362;GO:0110165;GO:0044271;GO:…	chlorophyll biosynthetic process;uroporphyrinogen decarboxylase activity;chloroplast stroma;chlorophyll metabolic process;carboxy-lyase activity;plastid stroma;protoporphyrinogen IX biosynthetic process;carbon-carbon lyase activity;chloroplast envelope;protoporphyrinogen IX metabolic process;lyase activity;plastid envelope;heme biosynthetic process;chloroplast;catalytic activity;heme metabolic pr…	MLOC_21220.1	HORVU3Hr1G055700	HORVU.MOREX.r3.4HG0378000	Coding	-	MATACPPLSLPSTSLLRMTTRAGAGLARQPLPSIRCSAVGEAVAEAAVAGTAEEPLLVSAIKGKKVERPPVWLMRQAGRYMKSYQNLCEKYPLFRERSENVDLVVEISLQPWKVFKPDGVILFSDILTPLPGMNIPFDIVKGKGPVIYDPLRTAAAVNEVREFVPEEWVPYVGQALNLLRGEVKNEAAVLGFVGAPFTLASYCVEGGSSKNFSKIKRMAFAEPAVLFYIICYRSLQLPWLTTLNTKLTMAPKLSKFLTRGRQNSAQLILRNSACHILSKSWILSRKHILTYL
BaRT2v18chr5HG237510	ACT domain-containing protein;Putative amino acid binding protein (Fragment);DS12 from 2D-PAGE of leaf protein, putative	GO:0009570;GO:0009532;GO:0009535;GO:0055035;GO:0009534;GO:0031976;GO:0042651;GO:0034357;GO:0009579;GO:0031984;GO:0009507;GO:0009536;GO:0043231;GO:0043227;GO:0043229;GO:0043226;GO:0005737;GO:0005622;GO:0016020;GO:0016021;GO:0031224;GO:0110165;GO:0009570;GO:0009532;GO:0009535;GO:0055035;GO:0009534;GO:0031976;GO:0042651;GO:0034357;GO:0009579;GO:0031984;GO:0009507;GO:0009536;GO:0043231;GO:0043227;GO:…	chloroplast stroma;plastid stroma;chloroplast thylakoid membrane;plastid thylakoid membrane;chloroplast thylakoid;plastid thylakoid;thylakoid membrane;photosynthetic membrane;thylakoid;organelle subcompartment;chloroplast;plastid;intracellular membrane-bounded organelle;membrane-bounded organelle;intracellular organelle;organelle;cytoplasm;intracellular anatomical structure;membrane;integral comp…	MLOC_59472.1	HORVU5Hr1G042310	HORVU.MOREX.r3.5HG0460160	Unproductive	PTC;NMD	0
BaRT2v18chr5HG241800	0	0	0	MLOC_72838.1	HORVU0Hr1G012460	HORVU.MOREX.r3.5HG0468890	Coding	-	MAGVASLNAVSLSVPSPQVPPGASSARGRLLSPAARRFPSLRAARRVVTARAVPVDADDEWGKEPAEGGTAVAEAPSEAAETAGELAALKQKLKAALYGTERGLRASSETRAEVVELITQLEARNPTPAPTEALTLLNGKWILASNSKKASSALHS
BaRT2v18chr5HG274410	Glucose-1-phosphate adenylyltransferase;ADP-glucose pyrophosphorylase	GO:0019252;GO:0008878;GO:0009507;GO:0005982;GO:0070566;GO:0009536;GO:0005978;GO:0016779;GO:0009501;GO:0005977;GO:0016772;GO:0043231;GO:0006112;GO:0005524;GO:0043227;GO:0009250;GO:0032559;GO:0043229;GO:0006073;GO:0030554;GO:0043226;GO:0044042;GO:0035639;GO:0005737;GO:0033692;GO:0032555;GO:0005622;GO:0034637;GO:0017076;GO:0009570;GO:0000271;GO:0032553;GO:0009532;GO:0044264;GO:0097367;GO:0009941;GO:…	starch biosynthetic process;glucose-1-phosphate adenylyltransferase activity;chloroplast;starch metabolic process;adenylyltransferase activity;plastid;glycogen biosynthetic process;nucleotidyltransferase activity;amyloplast;glycogen metabolic process;transferase activity, transferring phosphorus-containing groups;intracellular membrane-bounded organelle;energy reserve metabolic process;ATP bindin…	MLOC_5173.5	HORVU1Hr1G001590	HORVU.MOREX.r3.5HG0525230	Unproductive	PTC	0
BaRT2v18chr6HG286070	protein LOW PSII ACCUMULATION 3, chloroplastic	GO:0009570;GO:0009532;GO:0009507;GO:0009536;GO:0043231;GO:0043227;GO:0043229;GO:0043226;GO:0005737;GO:0005622;GO:0016021;GO:0031224;GO:0016020;GO:0110165;GO:0009570;GO:0009532;GO:0009507;GO:0009536;GO:0043231;GO:0043227;GO:0043229;GO:0043226;GO:0005737;GO:0005622;GO:0110165;GO:0009570;GO:0009532;GO:0009507;GO:0009536;GO:0043231;GO:0043227;GO:0043229;GO:0043226;GO:0005737;GO:0005622;GO:0016021;GO:…	chloroplast stroma;plastid stroma;chloroplast;plastid;intracellular membrane-bounded organelle;membrane-bounded organelle;intracellular organelle;organelle;cytoplasm;intracellular anatomical structure;integral component of membrane;intrinsic component of membrane;membrane;cellular anatomical entity;chloroplast stroma;plastid stroma;chloroplast;plastid;intracellular membrane-bounded organelle;memb…	MLOC_43780.5	---NA---	HORVU.MOREX.r3.6HG0546280	Unproductive	PTC;NMD	0
BaRT2v18chr6HG290660	Acyltransferase-like protein chloroplastic;Esterase/lipase/thioesterase-like protein;Esterase/lipase/thioesterase family protein isoform 1;PlsC domain-containing protein	GO:0016747;GO:0009505;GO:0098869;GO:0016746;GO:0009506;GO:1990748;GO:0016740;GO:0055044;GO:0097237;GO:0003824;GO:0005911;GO:0098754;GO:0070161;GO:0004601;GO:0009636;GO:0005618;GO:0016684;GO:0070887;GO:0030054;GO:0016209;GO:0042221;GO:0030312;GO:0051716;GO:0016491;GO:0005789;GO:0050896;GO:0098827;GO:0009987;GO:0042175;GO:0005783;GO:0031984;GO:0012505;GO:0031090;GO:0071944;GO:0043231;GO:0043227;GO:…	transferase activity, transferring acyl groups other than amino-acyl groups;plant-type cell wall;cellular oxidant detoxification;transferase activity, transferring acyl groups;plasmodesma;cellular detoxification;transferase activity;symplast;cellular response to toxic substance;catalytic activity;cell-cell junction;detoxification;anchoring junction;peroxidase activity;response to toxic substance;…	MLOC_44726.17	HORVU6Hr1G018050	HORVU.MOREX.r3.6HG0555250	#N/A	#N/A	#N/A
BaRT2v18chr6HG326520	Aconitate hydratase	GO:0003994;GO:0006101;GO:0005829;GO:0047780;GO:0072350;GO:0005739;GO:0016836;GO:0006099;GO:0043231;GO:0016835;GO:0009060;GO:0043227;GO:0051539;GO:0045333;GO:0005737;GO:0051536;GO:0015980;GO:0043229;GO:0051540;GO:0006091;GO:0043226;GO:0016829;GO:0019752;GO:0005622;GO:0046872;GO:0043436;GO:0009570;GO:0043169;GO:0006082;GO:0009532;GO:0043167;GO:0044281;GO:0005774;GO:0005488;GO:0044238;GO:0005773;GO:…	aconitate hydratase activity;citrate metabolic process;cytosol;citrate dehydratase activity;tricarboxylic acid metabolic process;mitochondrion;hydro-lyase activity;tricarboxylic acid cycle;intracellular membrane-bounded organelle;carbon-oxygen lyase activity;aerobic respiration;membrane-bounded organelle;4 iron, 4 sulfur cluster binding;cellular respiration;cytoplasm;iron-sulfur cluster binding;e…	MLOC_36344.1	HORVU4Hr1G080640	HORVU.MOREX.r3.6HG0630640	Coding	-	MAASGTEHAYSNILTSLPKPGGGEYGKFYSLPALNDPRIDKLPYSIRILLESAIRNCDGFQVTKNDVEKIVDWENTSPKLAEIPFKPARVLLQDFTGVPAVVDLAAMRDALAKLGSDANKINPLVPVDLVIDHSVQVDVARSTNALQSNMELEFTRNRERFGFLKWGSTAFHNMLVVPPGSGIVHQVNLEYLGRVVFNTDGIMYPDSVVGTDSHTTMIDGLGVAGWGVGGIEAEATMLGQPMSMVLPGVVGFKLTGKLRNGVTATDLVLTVTQMLRKHGVVGKFVEFHGEGMGKLSLADRATIANMSPEYGATMGFFPVDHVTLDYLRLTGRSDETVSMIEAYLRANNMFVDYNEPQAERVYSSNLALDLDDVEPCISGPKRPHDRVTLKEMKSDWHAC…
BaRT2v18chr7HG342360	Beta-ketoacyl-[acyl-carrier-protein] synthase I	GO:0004315;GO:0006633;GO:0009507;GO:0004312;GO:0072330;GO:0009536;GO:0006631;GO:0016747;GO:0009570;GO:0008610;GO:0016746;GO:0009532;GO:0032787;GO:0016740;GO:0009941;GO:0044255;GO:0003824;GO:0009526;GO:0006629;GO:0043231;GO:0046394;GO:0043227;GO:0016053;GO:0031967;GO:0044283;GO:0031975;GO:0019752;GO:0043229;GO:0043436;GO:0043226;GO:0006082;GO:0005737;GO:0044281;GO:0005622;GO:0044249;GO:0110165;GO:…	3-oxoacyl-[acyl-carrier-protein] synthase activity;fatty acid biosynthetic process;chloroplast;fatty acid synthase activity;monocarboxylic acid biosynthetic process;plastid;fatty acid metabolic process;transferase activity, transferring acyl groups other than amino-acyl groups;chloroplast stroma;lipid biosynthetic process;transferase activity, transferring acyl groups;plastid stroma;monocarboxyli…	MLOC_64254.1	HORVU7Hr1G033770	HORVU.MOREX.r3.7HG0661890	Coding	-	MQSLLVPTAAACAAPSSASARRPRPGRISVRASAAAAAAAPPRRETDPKKRVVITGMGLVSVFGNDVDAYYDRLLAGESGVGPIDRFDASKFPTRFAGQIRGFSSEGYIDGKNDRRLDDCLRYCIVSGKKALESAGLPLGSDAMAKIDKARAGVLVGTGMGGLQVFSDGVQNLLEKGYRKITPFFIPYAITNMGSALLGMDIGFMGPNYSISTACATSNYCFYAAANHIRKGEADMMIAGGTEAAIIPIGVGGFVACRALSQRNDDPKTASRPWDKERDGFVMGEGAGVLVMESLEHAMKRGAPIVAEYLGGAVNCDAYHMTDPRADGLGVSSCIRQSLQDAGVAPEEVNYINAHATSTLAGDLAEMNAIKQVFKDPSGIKVNATKSMIGHCLGAAGGL…
BaRT2v18chr7HG359290	ACT domain-containing protein;Putative amino acid binding protein	GO:0010319;GO:0009744;GO:0016779;GO:0009570;GO:0034285;GO:0016772;GO:0009532;GO:0009743;GO:0016740;GO:0009409;GO:0009535;GO:0003824;GO:0055035;GO:0009416;GO:0009534;GO:0009314;GO:0031976;GO:0009266;GO:0009941;GO:1901700;GO:0042651;GO:0009628;GO:0009526;GO:0010033;GO:0034357;GO:0042221;GO:0009579;GO:0006950;GO:0031984;GO:0050896;GO:0009507;GO:0009536;GO:0031967;GO:0043231;GO:0043227;GO:0031975;GO:…	stromule;response to sucrose;nucleotidyltransferase activity;chloroplast stroma;response to disaccharide;transferase activity, transferring phosphorus-containing groups;plastid stroma;response to carbohydrate;transferase activity;response to cold;chloroplast thylakoid membrane;catalytic activity;plastid thylakoid membrane;response to light stimulus;chloroplast thylakoid;response to radiation;plas…	MLOC_73081.1	HORVU7Hr1G069710	HORVU.MOREX.r3.7HG0697900	Coding	-	MAVAVAAGTLRTCSGVFPPASGNHQLARWRPLAPAAPAKLRLLSPALRITSAASPAAVENGSSSNTDTVPTPKVIIDQDSDPDATIVEVTLGDRLGDLLDTMSALRNLGLNVVKASVCLDSSGKHNKFAITKSSTGRKIDDPELLEAVRLTIINNMLEYHPEASSQLAMGATFGLEPPTEVFTCCGIS
BaRT2v18chr7HG366080	Alpha-D-phosphohexomutase superfamily;phosphomannomutase/phosphoglucomutase isoform X2;Phosphoglucomutase, putative;Phosphomannomutase/phosphoglucomutase	GO:0016868;GO:0005975;GO:0009570;GO:0016866;GO:0009532;GO:0044238;GO:0016853;GO:0009507;GO:0071704;GO:0004615;GO:0009536;GO:0008152;GO:0046872;GO:0043231;GO:0043169;GO:0043227;GO:0043167;GO:0043229;GO:0005488;GO:0043226;GO:0005737;GO:0003824;GO:0005622;GO:0008966;GO:0110165;GO:0016868;GO:0005975;GO:0009570;GO:0016866;GO:0009532;GO:0044238;GO:0016853;GO:0009507;GO:0071704;GO:0004615;GO:0009536;GO:…	intramolecular transferase activity, phosphotransferases;carbohydrate metabolic process;chloroplast stroma;intramolecular transferase activity;plastid stroma;primary metabolic process;isomerase activity;chloroplast;organic substance metabolic process;phosphomannomutase activity;plastid;metabolic process;metal ion binding;intracellular membrane-bounded organelle;cation binding;membrane-bounded org…	MLOC_65956.1	HORVU5Hr1G027250	HORVU.MOREX.r3.7HG0712700	Coding	NAGNAG	MATIAAPPAALQPCEHARPAGALRPPPRAWIGRRRRCCQVIRATASSRGRPAATGSGQLESTTVGASAGGEEGDVIRRLQNGPDVRGVALEGEKGRAVDLTPLAVEVIGESFGEWLRDQRREPEGEEGEQLRVSVGRDPRLSGSRLSAVLFAGLAKAGCAVFDMGLATTPACFMSTILPRFSYDASIMMTASHLPYTRNGLKFFTKRGGLSSVEVEGICDRAARKYAARKMGLGGGGLGMPPVVMRVDLMSAYAKHLRDIIKERVAHPTHYDTPLEGFKVIVNAGNGCGGFFAWDVLEKLGADTTGSLHLEPDGMFPNHMPNPEDATAMSLTRGAVLANGADLGVVFDTDVDRSGVVDDSGAAINGDRLIALISAIVLAEHPGTTVVTDARAGDGLTRF…
BaRT2v18chr7HG383260	Methyltransferase-like;S-adenosylmethionine-dependent methyltransferase	GO:0008168;GO:0080167;GO:0010287;GO:0016741;GO:0009570;GO:0009628;GO:0009532;GO:0016740;GO:0006744;GO:0009507;GO:0006743;GO:0003824;GO:0009536;GO:1901663;GO:1901661;GO:0043231;GO:0042181;GO:0043227;GO:0042180;GO:0043229;GO:0032259;GO:0043226;GO:0044283;GO:0005737;GO:0050896;GO:0005622;GO:0044281;GO:0110165;GO:0044249;GO:1901576;GO:0009058;GO:0008152;GO:0044237;GO:0071704;GO:0009987;GO:0008168;GO:…	methyltransferase activity;response to karrikin;plastoglobule;transferase activity, transferring one-carbon groups;chloroplast stroma;response to abiotic stimulus;plastid stroma;transferase activity;ubiquinone biosynthetic process;chloroplast;ubiquinone metabolic process;catalytic activity;plastid;quinone biosynthetic process;quinone metabolic process;intracellular membrane-bounded organelle;keto…	MLOC_37646.1	HORVU7Hr1G114960	HORVU.MOREX.r3.7HG0744630	Coding	-	MELAVRAAAASCSSSRSLHPPRVPCLLARGPGLPLPARRVTVAAAAAVALDPFQEIKTDLNGASKTEVFACPVCYEPLIRKGPPGMNLPAIYRSGFKCSKCNKSFTSKDVFLDLTVTSGMKQYSELKPARTELFRSPLVSFLYERGWRQNFNRSGFPGRDEEFQMAQDYFQSVAGGILVDVSCGSGLFSRKFASSGAYSSVIALDFSENMLRQCYDYIKQEETPMNTNLALVRADISRLPFASCSIDAIHAGAAIHCWPSPSNAIAEISRVLKPGGVFVATTFLSTPTNSGLFSIDALKPLRQIVGPVNSSYNFFTEGELEDLCRSCGLVNYSSKVQRSFIMFSGQKP
