# Supplementary material for: ABA-induced alternative splicing drives transcriptomic reprogramming for drought tolerance in barley
Source: BMC Plant Biol. 2025 Apr 8;25:445. doi: 10.1186/s12870-025-06485-y (PMC11977895; doi:10.1186/s12870-025-06485-y)
Supplement: Supplementary file 3 — Supplementary Material 3. Table S3. Transcripts Per Million (TPM) values obtained during the RNA-seq analysis of ABA-related genes were studied using RT-qPCR. [file 12870_2025_6485_MOESM3_ESM.xlsx]

## Sheet: Supplementary Table S3
Supplementary Table S3. Transcripts Per Million (TPM) values obtained during RNA-seq analysis for ABA-related genes studied using RT-qPCR method.
name	id	control_1.brep1	control_1.brep2	control_1.brep3	ABA_1.brep1	ABA_1.brep2	ABA_1.brep3	control_2.brep1	control_2.brep2	control_2.brep3	ABA_2.brep1	ABA_2.brep2	ABA_2.brep3	ABA_DR_2.brep1	ABA_DR_2.brep2	ABA_DR_2.brep3	DR_2.brep1	DR_2.brep2	DR_2.brep3	control_3.brep1	control_3.brep2	control_3.brep3	ABA_3.brep1	ABA_3.brep2	ABA_3.brep3	ABA_DR_3.brep1	ABA_DR_3.brep2	ABA_DR_3.brep3	DR_3.brep1	DR_3.brep2	DR_3.brep3
HvZEP1	BaRT2v18chr2HG085920	311.244	373.819	448.105	422.002	480.862	536.903	700.332	518.764	578.075	532.241	606.72	528.595	419.521	593.981	593.981	739.814	633.506	633.506	889.457	700.298	631.408	472.401	370.769	370.769	475.899	574.75	547.443	702.583	366.953	702.583
HvNCED1	BaRT2v18chr5HG223780	0.367453	0.350947	1.4267	1.16209	0.886352	5.37908	12.2829	3.28936	0.570107	0.950617	1.25582	1.48023	0.815715	7.54606	7.54606	2.1048	3.45485	3.45485	31.4389	1.34419	1.5871	2.95942	1.75896	1.75896	4.88183	2.00143	1.51983	1.08956	0.796506	1.08956
HvABA8'OH2	BaRT2v18chr5HG251190	1.04152	2.78348	3.12363	3.11931	5.24906	3.23821	7.62074	4.52875	5.58834	1.69478	6.33931	2.57778	3.60369	1.77687	1.77687	6.36619	1.46586	1.46586	6.07469	4.83382	4.70771	1.60448	1.42159	1.42159	3.23552	3.16069	2.29039	4.61222	2.94595	4.61222
HvBG8	BaRT2v18chr5HG256700	0.195375	0.343156	0.358815	1.40438	1.25865	1.82113	0.271766	0.215544	0.116391	0.0253638	0.161263	0.139837	2.1571	46.827	46.827	17.0855	14.1288	14.1288	0.321384	0.371935	0.190125	0.426446	0.170915	0.170915	0.155122	0.0840213	0.171545	0.360351	0.229838	0.360351
HvBG4	BaRT2v18chr3HG164520	358.501	350.254	716.499	812.783	373.696	623.535	125.39	144.979	57.2072	908.575	350.556	436.497	57.21	43.1269	43.1269	33.5703	136.485	136.485	16.6274	53.3944	198.198	318.57	10.7814	10.7814	65.9179	105.705	482.496	50.9886	71.8754	50.9886
HvPYL5	BaRT2v18chr1HG023120	13.1984	14.7314	8.5968	7.45122	7.46353	4.16338	8.21569	6.76461	4.95709	9.39344	13.0599	7.85416	7.02229	7.60587	7.60587	7.57223	4.67622	4.67622	4.76832	7.2036	7.12175	10.5466	10.911	10.911	8.31407	12.4938	9.65079	13.5693	7.80035	13.5693
HvSnRK2.1	BaRT2v18chr2HG105190	11.482	10.3868	23.4228	7.69259	16.2004	15.4253	6.33421	12.925	21.12	4.20499	17.5482	7.50491	22.8009	120.627	120.627	68.8573	112.174	112.174	59.4733	16.1193	19.341	30.7923	49.6623	49.6623	14.1112	16.8069	17.6987	21.6908	7.23015	21.6908
HvABI5	BaRT2v18chr5HG251130	28.7084	26.0357	30.8219	32.5219	36.8509	63.7193	38.2092	34.0494	20.0528	33.5124	43.4279	29.8239	23.6834	23.7114	23.7114	30.7595	25.2215	25.2215	28.7186	20.9859	24.4669	28.1074	20.7881	20.7881	26.8374	22.8124	31.1114	33.5534	18.9311	33.5534
HVA22	BaRT2v18chr7HG348920	0.551356	0	0	0.819477	0.936139	1.35846	7.88702	5.81294	2.34397	2.42155	6.83923	1.83256	6.25164	21.4978	21.4978	14.6897	2.18149	2.18149	3.49904	2.11585	2.87875	2.19271	1.13676	1.13676	5.23605	2.91386	2.37028	0.891733	1.67512	0.891733
HVA1	BaRT2v18chr1HG040300	0.0405249	0	0.289179	0.150712	0.265627	0.443665	0.74907	0	0.113562	0.0797784	0.16882	0	0.785215	28.1559	28.1559	2.04593	5.66509	5.66509	0.485429	0.537329	0.296679	1.89952	0.457568	0.457568	0.198043	0.192513	0.333227	0.190966	0	0.190966
